# Supplementary material for: Machine learning and metagenomics reveal shared antimicrobial resistance profiles across multiple chicken farms and abattoirs in China
Source: Nat Food. 2023 Aug 10;4(8):707–20. doi: 10.1038/s43016-023-00814-w (PMC10444626; doi:10.1038/s43016-023-00814-w)
Supplement: Supplementary file 3 — Supplementary Tables 1–13. [file 43016_2023_814_MOESM3_ESM.xlsx]

## Sheet: SupplementaryTable1
Sample ID	SRA ID	BioSample	BioProject	Reads counts (paired reads)	Reads counts	Filtered reads	Number of contigs	Number of contigs (>= 1000 bp)	# contigs (>= 50000 bp)	Total length	Total length (>= 1000 bp)	GC (%)	N50	Timepoint	Sample Collection Date	Sample Source	Sample Collection Place	Cultured E.coli	E.coli ID	AMP	AMS	TET	CHL	SXT	CFZ	CTX	CAZ	CFX	GEN	IMI	NAL	Sul	CIP	AMC	CTX-C	CAZ-C	MIN	AMI	AZM	FEP	MEM	LEV	DOX	KAN	STR
HAYS1JTT3-10	SRR20950884	SAMN28667168	PRJNA841806	44347010	88694020	1895596	56795	7834	0	38580125	15230295	48.64	1143	t3	2020.07.13	Chicken carcass	Henan 1
HAYS1JTT3-11	SRR20950895	SAMN28667167	PRJNA841806	46081891	92163782	2151612	72071	7421	0	44083491	14023611	45.36	971	t3	2020.07.13	Chicken carcass	Henan 1
HAYS1JTT3-12	SRR20950775	SAMN28667166	PRJNA841806	42525330	85050660	1219240	36328	3968	0	22089623	6452789	49.48	904	t3	2020.07.13	Chicken carcass	Henan 1
HAYS1JTT3-3	SRR20950749	SAMN28667165	PRJNA841806	46414749	92829498	1755512	48559	5559	0	31526060	10809547	46.87	1007	t3	2020.07.13	Chicken carcass	Henan 1
HAYS1JTT3-5	SRR20950997	SAMN28667164	PRJNA841806	41736824	83473648	1762662	54275	5237	0	33315462	10220453	47.42	959	t3	2020.07.13	Chicken carcass	Henan 1
HAYS1JTT3-6	SRR20950998	SAMN28667163	PRJNA841806	42157866	84315732	4020477	151953	15573	0	96910531	31587334	52.10	986	t3	2020.07.13	Chicken carcass	Henan 1
HAYS1JFT1-1	SRR20950737	SAMN28667184	PRJNA841806	40206324	80412648	40102870	50873	4835	90	45945258	24540127	46.61	4929	t1	2020.06.19	Chicken faeces	Henan 1	Yes	HAYS1JFT1-1	R	R	R	R	R	I	S	S	S	S	S	R	R	R	S	S	S	S	S	S	S	S	S	I	S	R
HAYS1JFT1-2	SRR20950748	SAMN28667183	PRJNA841806	40055635	80111270	40025239	220299	44142	201	225673749	141608838	44.89	2493	t1	2020.06.19	Chicken faeces	Henan 1	Yes	HAYS1JFT1-2	R	R	R	R	R	R	R	R	S	R	S	R	R	R	I	R	R	S	S	R	R	S	R	I	R	R
HAYS1JFT1-3	SRR20950760	SAMN28667182	PRJNA841806	43633756	87267512	43625349	237509	33524	141	201704086	104031458	48.55	1838	t1	2020.06.19	Chicken faeces	Henan 1	Yes	HAYS1JFT1-3	S	S	S	S	S	S	S	S	S	S	S	R	S	S	S	S	S	S	S	S	S	S	S	S	S	S
HAYS1JFT1-4	SRR20950844	SAMN28667181	PRJNA841806	42770098	85540196	42763661	50615	7639	189	75689207	57442658	47.90	20067	t1	2020.06.19	Chicken faeces	Henan 1	Yes	HAYS1JFT1-4	R	R	R	R	R	R	S	S	S	R	S	R	R	R	S	S	S	S	S	S	S	S	R	I	R	R
HAYS1JFT1-5	SRR20950855	SAMN28667180	PRJNA841806	45382891	90765782	45297695	186627	65412	486	351784802	269563689	47.17	4240	t1	2020.06.19	Chicken faeces	Henan 1	Yes	HAYS1JFT1-5	R	R	R	R	R	R	R	R	S	R	S	R	R	R	S	R	R	S	R	R	R	S	R	I	R	R
HAYS1JFT1-6	SRR20950866	SAMN28667179	PRJNA841806	42070207	84140414	42055172	229120	41414	255	246501566	158815586	45.56	3837	t1	2020.06.19	Chicken faeces	Henan 1	Yes	HAYS1JFT1-6	R	R	R	R	S	R	R	R	I	R	S	R	R	R	S	R	R	S	R	R	R	S	R	R	R	R
HAYS1JFT1-7	SRR20950909	SAMN28667178	PRJNA841806	58151778	116303556	58104304	123989	23297	261	141509484	92617483	46.79	3573	t1	2020.06.19	Chicken faeces	Henan 1	Yes	HAYS1JFT1-7	R	I	R	S	S	R	S	S	S	S	S	S	S	S	S	S	S	S	S	S	S	S	S	I	S	S
HAYS1JFT1-8	SRR20950920	SAMN28667177	PRJNA841806	43267206	86534412	43238467	485977	101563	427	535224524	347211014	48.99	2920	t1	2020.06.19	Chicken faeces	Henan 1	Yes	HAYS1JFT1-8	R	R	R	R	R	R	R	S	S	R	S	R	R	R	S	R	S	S	S	S	S	S	S	S	S	S
HAYS1JFT2-1	SRR20950931	SAMN28667176	PRJNA841806	43708402	87416804	43679201	163934	24703	126	151909123	87148844	43.28	2611	t2	2020.07.09	Chicken faeces	Henan 1	Yes	HAYS1JFT2-1	R	I	R	R	R	R	R	R	S	R	S	R	R	R	S	R	R	S	S	R	R	S	R	I	R	R
HAYS1JFT2-2	SRR20950974	SAMN28667175	PRJNA841806	45060166	90120332	45035781	82149	30551	114	135313742	99962558	47.02	2423	t2	2020.07.09	Chicken faeces	Henan 1	Yes	HAYS1JFT2-2	R	R	R	R	R	R	R	S	I	R	S	R	R	R	S	R	S	R	S	R	I	S	R	R	R	R
HAYS1JFT2-3	SRR20950985	SAMN28667174	PRJNA841806	42529739	85059478	42517397	640871	122574	441	650408466	400749287	50.53	2591	t2	2020.07.09	Chicken faeces	Henan 1	Yes	HAYS1JFT2-3	R	R	R	R	R	R	S	S	S	R	S	R	R	R	I	S	S	S	S	S	S	S	R	I	R	R
HAYS1JFT2-4	SRR20950996	SAMN28667173	PRJNA841806	47067050	94134100	47023514	247436	40901	221	236664112	135235607	48.48	2190	t2	2020.07.09	Chicken faeces	Henan 1	Yes	HAYS1JFT2-4	R	I	R	R	R	R	R	I	S	R	S	R	R	R	S	R	S	S	R	R	R	S	R	I	R	R
HAYS1JFT2-5	SRR20950639	SAMN28667172	PRJNA841806	47489170	94978340	47473213	401061	81834	604	491620084	339363822	51.44	4637	t2	2020.07.09	Chicken faeces	Henan 1	Yes	HAYS1JFT2-5	R	R	R	R	R	R	R	R	S	R	S	R	R	R	I	R	R	S	S	R	R	S	R	R	R	R
HAYS1JFT2-6	SRR20950650	SAMN28667171	PRJNA841806	42484317	84968634	42452227	201518	31897	245	198756152	114980561	44.54	2449	t2	2020.07.09	Chicken faeces	Henan 1	Yes	HAYS1JFT2-6	R	R	R	R	R	R	R	S	S	R	S	R	R	R	I	R	S	S	S	R	I	S	R	I	R	R
HAYS1JFT2-7	SRR20950661	SAMN28667170	PRJNA841806	55817090	111634180	55794547	792982	157343	603	816992334	508473811	49.30	2500	t2	2020.07.09	Chicken faeces	Henan 1	Yes	HAYS1JFT2-7	R	R	R	R	R	R	R	R	R	R	S	R	R	R	R	S	S	S	S	R	R	S	R	I	R	R
HAYS1JFT2-8	SRR20950873	SAMN28667169	PRJNA841806	47101224	94202448	47044131	228195	38128	157	233014670	141362098	44.66	3281	t2	2020.07.09	Chicken faeces	Henan 1	Yes	HAYS1JFT2-8	R	I	R	R	R	S	S	S	S	S	S	S	R	R	S	S	S	S	S	S	S	S	I	I	R	R
HAYS1TRT1-1	SRR20950725	SAMN28667188	PRJNA841806	42978764	85957528	85957528	1443298	141458	43	900647599	254904065	62.23	874	t1	2020.06.19	Soil	Henan 1
HAYS1TRT1-2	SRR20950809	SAMN28667187	PRJNA841806	45334327	90668654	90668654	1476072	162596	39	958959135	315742862	63.05	965	t1	2020.06.19	Soil	Henan 1
HAYS1TRT2-1	SRR20950820	SAMN28667186	PRJNA841806	45575663	91151326	91151326	1356721	126088	30	838348305	232550839	64.51	869	t2	2020.07.09	Soil	Henan 1
HAYS1TRT2-2	SRR20950831	SAMN28667185	PRJNA841806	46200896	92401792	92401792	1463946	154351	62	949332313	307583762	62.87	951	t2	2020.07.09	Soil	Henan 1
HAYS1TWT3-1	SRR20950797	SAMN28667191	PRJNA841806	44176464	88352928	88352928	849792	199868	27	829892388	394568611	50.95	955	t3	2020.07.13	Wastewater	Henan 1
HAYS1TWT3-2	SRR20950703	SAMN28667190	PRJNA841806	45878305	91756610	91756610	712772	190941	838	1228097025	1008662843	42.74	7907	t3	2020.07.13	Wastewater	Henan 1
HAYS1TWT3-3	SRR20950714	SAMN28667189	PRJNA841806	43150253	86300506	86300506	1092228	120934	120	705990759	322569489	48.65	1718	t3	2020.07.13	Wastewater	Henan 1
HAYS2JTT3-11	SRR20950900	SAMN28667199	PRJNA841806	42795374	85590748	36556788	974069	99766	99	601202991	225673072	45.29	1185	t3	2020.09.22	Chicken carcass	Henan 2
HAYS2JTT3-12	SRR20950678	SAMN28667198	PRJNA841806	41857613	83715226	41810361	840259	112021	40	581843085	262026881	42.57	1397	t3	2020.09.22	Chicken carcass	Henan 2
HAYS2JTT3-13	SRR20950689	SAMN28667197	PRJNA841806	42744026	85488052	42658796	787172	94493	48	519718262	221168889	41.64	1355	t3	2020.09.22	Chicken carcass	Henan 2
HAYS2JTT3-14	SRR20950700	SAMN28667196	PRJNA841806	43172730	86345460	43126759	887507	102191	58	574338204	247603481	41.49	1444	t3	2020.09.22	Chicken carcass	Henan 2
HAYS2JTT3-15	SRR20950944	SAMN28667195	PRJNA841806	42560121	85120242	42550743	864615	117898	41	591157937	267319057	45.41	1408	t3	2020.09.22	Chicken carcass	Henan 2
HAYS2JTT3-4	SRR20950955	SAMN28667194	PRJNA841806	42084591	84169182	41328960	902596	115642	41	614498682	271749668	41.72	1388	t3	2020.09.22	Chicken carcass	Henan 2
HAYS2JTT3-6	SRR20950966	SAMN28667193	PRJNA841806	41738529	83477058	41553312	890057	115028	81	629600483	283565676	43.07	1421	t3	2020.09.22	Chicken carcass	Henan 2
HAYS2JTT3-8	SRR20950786	SAMN28667192	PRJNA841806	40782904	81565808	39445668	974405	124464	71	663260545	299543784	44.66	1462	t3	2020.09.22	Chicken carcass	Henan 2
HAYS2JFT1-11	SRR20950881	SAMN28667215	PRJNA841806	40690682	81381364	40250000	400623	73277	403	435429423	272135741	47.37	3173	t1	2020.08.27	Chicken faeces	Henan 2	Yes	HAYS2JFT1-11	R	I	R	R	R	R	R	S	S	R	S	R	R	R	S	R	S	S	S	R	R	S	R	I	R	R
HAYS2JFT1-12	SRR20950882	SAMN28667214	PRJNA841806	41455718	82911436	41406609	227623	44838	190	233573400	142436213	46.30	2382	t1	2020.08.27	Chicken faeces	Henan 2	Yes	HAYS2JFT1-12	R	R	R	R	R	R	R	S	S	R	S	R	R	R	I	R	S	S	S	R	S	S	R	I	R	R
HAYS2JFT1-13	SRR20950883	SAMN28667213	PRJNA841806	40635037	81270074	40621787	316726	67274	406	378639117	254116312	48.80	3650	t1	2020.08.27	Chicken faeces	Henan 2	Yes	HAYS2JFT1-13	R	R	R	R	R	R	R	S	S	R	S	R	R	R	S	R	S	S	S	R	R	S	R	I	R	R
HAYS2JFT1-14	SRR20950885	SAMN28667212	PRJNA841806	42275841	84551682	42236901	90967	12729	95	83223541	45850929	45.51	2496	t1	2020.08.27	Chicken faeces	Henan 2	Yes	HAYS2JFT1-14	R	R	R	R	R	R	R	R	I	R	S	R	R	R	S	R	R	S	R	R	R	S	R	I	R	R
HAYS2JFT1-15	SRR20950886	SAMN28667211	PRJNA841806	39576482	79152964	39534537	52086	11870	95	66504816	46487381	46.99	3980	t1	2020.08.27	Chicken faeces	Henan 2	Yes	HAYS2JFT1-15	R	I	R	R	R	R	R	R	S	R	S	R	R	R	S	R	R	I	S	R	R	S	R	R	R	R
HAYS2JFT1-4	SRR20950887	SAMN28667210	PRJNA841806	39040241	78080482	38995303	198253	29513	150	178182117	95558829	45.23	1987	t1	2020.08.27	Chicken faeces	Henan 2	Yes	HAYS2JFT1-4	R	R	R	R	S	R	R	R	S	R	S	R	R	R	S	R	R	S	S	R	R	S	R	R	R	R
HAYS2JFT1-6	SRR20950888	SAMN28667209	PRJNA841806	43753589	87507178	43709419	21065	3174	51	24664720	16155123	38.33	8822	t1	2020.08.27	Chicken faeces	Henan 2	Yes	HAYS2JFT1-6	R	R	R	R	R	R	R	R	I	R	S	R	R	R	S	R	R	S	S	R	R	S	R	R	R	R
HAYS2JFT1-8	SRR20950889	SAMN28667208	PRJNA841806	42015456	84030912	41954550	351841	64137	252	335953791	191476644	47.66	1885	t1	2020.08.27	Chicken faeces	Henan 2	Yes	HAYS2JFT1-8	R	R	R	R	R	R	R	S	S	R	S	R	R	R	S	R	S	S	S	I	S	S	R	I	R	R
HAYS2JFT2-11	SRR20950890	SAMN28667207	PRJNA841806	40164271	80328542	40088779	42920	6903	78	51737648	34825761	43.68	8034	t2	2020.09.17	Chicken faeces	Henan 2	Yes	HAYS2JFT2-11	R	R	R	R	S	R	R	R	S	R	S	R	R	R	S	R	R	S	S	R	R	S	R	I	R	R
HAYS2JFT2-12	SRR20950891	SAMN28667206	PRJNA841806	42302981	84605962	42266906	64751	7593	73	59429305	33082099	43.05	4286	t2	2020.09.17	Chicken faeces	Henan 2	Yes	HAYS2JFT2-12	R	R	R	R	R	R	R	S	S	R	S	S	R	I	I	R	S	S	R	R	I	S	I	I	R	R
HAYS2JFT2-13	SRR20950892	SAMN28667205	PRJNA841806	43718231	87436462	43692317	414596	59846	261	356936719	183178064	48.01	1749	t2	2020.09.17	Chicken faeces	Henan 2	Yes	HAYS2JFT2-13	R	I	R	R	R	R	R	I	S	I	S	R	R	R	S	R	S	S	S	R	R	S	R	I	R	R
HAYS2JFT2-14	SRR20950893	SAMN28667204	PRJNA841806	44226061	88452122	44156861	525844	102568	449	547429316	339443217	47.52	2630	t2	2020.09.17	Chicken faeces	Henan 2	Yes	HAYS2JFT2-14	R	R	R	R	R	R	R	S	S	R	S	R	R	R	S	R	S	S	S	R	S	S	R	I	S	S
HAYS2JFT2-15	SRR20950894	SAMN28667203	PRJNA841806	43365446	86730892	43303590	42227	6434	78	47249952	30604873	42.34	6372	t2	2020.09.17	Chicken faeces	Henan 2	Yes	HAYS2JFT2-15	R	I	R	R	R	R	R	S	S	R	S	R	R	R	S	R	S	S	S	R	I	S	R	I	R	R
HAYS2JFT2-4	SRR20950896	SAMN28667202	PRJNA841806	41125799	82251598	40178219	522350	98476	512	536669649	326414486	49.05	2431	t2	2020.09.17	Chicken faeces	Henan 2	Yes	HAYS2JFT2-4	R	R	R	R	R	R	R	I	S	R	S	R	R	R	S	R	S	I	S	R	R	S	R	R	R	R
HAYS2JFT2-6	SRR20950897	SAMN28667201	PRJNA841806	40962143	81924286	40835105	181124	31498	119	168617743	93914411	48.36	1858	t2	2020.09.17	Chicken faeces	Henan 2	Yes	HAYS2JFT2-6	R	I	R	R	S	R	R	S	S	R	S	R	R	R	S	R	S	I	S	I	S	S	R	R	R	R
HAYS2JFT2-8	SRR20950898	SAMN28667200	PRJNA841806	42181700	84363400	42150518	464084	83174	494	472316196	283413720	49.56	2456	t2	2020.09.17	Chicken faeces	Henan 2	Yes	HAYS2JFT2-8	R	I	R	R	R	R	R	I	S	R	S	R	R	R	S	R	S	S	S	R	R	S	R	I	R
HAYS2YMT1-1	SRR20950880	SAMN28667216	PRJNA841806	43349244	86698488	42717809	819990	158066	578	843001368	531055017	50.06	2831	t1	2020.08.27	Chicken Feather	Henan 2
HAYS2YMT1-2	SRR20950879	SAMN28667217	PRJNA841806	47357917	94715834	45447825	915832	165964	359	875298261	524353398	50.09	2458	t1	2020.08.27	Chicken Feather	Henan 2
HAYS2YMT1-3	SRR20950878	SAMN28667218	PRJNA841806	44742171	89484342	43830923	844128	169873	495	851374999	526733539	49.84	2380	t1	2020.08.27	Chicken Feather	Henan 2
HAYS2YMT1-4	SRR20950877	SAMN28667219	PRJNA841806	42483137	84966274	40131422	856722	164622	426	821477066	484695284	50.34	2114	t1	2020.08.27	Chicken Feather	Henan 2
HAYS2YMT1-5	SRR20950876	SAMN28667220	PRJNA841806	41584929	83169858	36835425	755177	140744	339	735879321	446056510	50.39	2511	t1	2020.08.27	Chicken Feather	Henan 2
HAYS2YMT2-1	SRR20950875	SAMN28667221	PRJNA841806	40820870	81641740	40541625	985994	180671	269	887034480	501345922	51.37	1917	t2	2020.09.17	Chicken Feather	Henan 2
HAYS2YMT2-2	SRR20950874	SAMN28667222	PRJNA841806	46366268	92732536	46129780	1150712	195832	360	1010263834	566779302	50.54	2012	t2	2020.09.17	Chicken Feather	Henan 2
HAYS2YMT2-3	SRR20950872	SAMN28667223	PRJNA841806	53895565	107791130	53337477	1024433	174100	335	902254414	505155069	51.09	2012	t2	2020.09.17	Chicken Feather	Henan 2
HAYS2YMT2-4	SRR20950871	SAMN28667224	PRJNA841806	48431132	96862264	47724028	1193622	212411	307	1050118582	588549722	50.32	1922	t2	2020.09.17	Chicken Feather	Henan 2
HAYS2YMT2-5	SRR20950669	SAMN28667225	PRJNA841806	46169783	92339566	45641961	1073594	183436	315	944635641	530725469	50.84	2037	t2	2020.09.17	Chicken Feather	Henan 2
HAYS2TMT3-1	SRR20950666	SAMN28667228	PRJNA841806	40171620	80343240	80343240	1388386	270457	21	1030281890	459529403	44.54	1106	t3	2020.09.22	Processing Line	Henan 2
HAYS2TMT3-2	SRR20950667	SAMN28667227	PRJNA841806	38926967	77853934	77853934	328337	160310	276	1041511960	971120744	41.85	9058	t3	2020.09.22	Processing Line	Henan 2
HAYS2TMT3-3	SRR20950668	SAMN28667226	PRJNA841806	41325927	82651854	82651854	1453211	128237	82	862799289	245940859	42.04	898	t3	2020.09.22	Processing Line	Henan 2
HAYS2TRT1-1	SRR20950662	SAMN28667232	PRJNA841806	54325687	108651374	108651374	1603848	106267	32	899158658	180898930	64.18	780	t1	2020.08.27	Soil	Henan 2
HAYS2TRT1-2	SRR20950663	SAMN28667231	PRJNA841806	53922455	107844910	107844910	1714183	173446	59	1097015848	352306496	63.03	962	t1	2020.08.27	Soil	Henan 2
HAYS2TRT2-1	SRR20950664	SAMN28667230	PRJNA841806	44699251	89398502	89398502	1185253	77213	20	659070905	130801175	65.41	780	t2	2020.09.17	Soil	Henan 2
HAYS2TRT2-2	SRR20950665	SAMN28667229	PRJNA841806	48370211	96740422	96740422	1445173	125778	16	866947304	241244097	63.16	901	t2	2020.09.17	Soil	Henan 2
HAYS2TWT3-1	SRR20950658	SAMN28667235	PRJNA841806	41338914	82677828	82677828	989346	105180	30	619200637	240133799	44.95	1258	t3	2020.09.22	Wastewater	Henan 2
HAYS2TWT3-2	SRR20950659	SAMN28667234	PRJNA841806	42107848	84215696	84215696	699785	98212	133	521654377	262984660	44.72	1773	t3	2020.09.22	Wastewater	Henan 2
HAYS2TWT3-3	SRR20950660	SAMN28667233	PRJNA841806	41905190	83810380	83810380	725145	103154	139	553203398	282306340	44.82	1809	t3	2020.09.22	Wastewater	Henan 2
HAYS3HCT2-1	SRR20950656	SAMN28667237	PRJNA841806	39474464	78948928	78948928	1203619	221526	160	990702452	509302242	46.63	1427	t2	2021.04.23	Barn Floor	Henan 3
HAYS3HCT2-2	SRR20950657	SAMN28667236	PRJNA841806	43064200	86128400	86128400	432323	144776	283	630532035	436690099	51.75	1984	t2	2021.04.23	Barn Floor	Henan 3
HAYS3JTT3-1	SRR20950648	SAMN28667244	PRJNA841806	45494626	90989252	941328	23832	2376	0	14159429	3932251	50.36	885	t3	2021.04.27	Chicken carcass	Henan 3
HAYS3JTT3-11	SRR20950644	SAMN28667248	PRJNA841806	42964575	85929150	6056187	264255	29808	31	171432012	67239675	39.96	1188	t3	2021.04.27	Chicken carcass	Henan 3
HAYS3JTT3-12	SRR20950645	SAMN28667247	PRJNA841806	40605293	81210586	2468024	104393	11834	0	66378557	23795357	41.01	1059	t3	2021.04.27	Chicken carcass	Henan 3
HAYS3JTT3-14	SRR20950646	SAMN28667246	PRJNA841806	45884210	91768420	3637952	143163	17161	32	99376416	42887649	42.39	1363	t3	2021.04.27	Chicken carcass	Henan 3
HAYS3JTT3-15	SRR20950647	SAMN28667245	PRJNA841806	45530767	91061534	2896394	125193	15387	1	82333647	32123498	42.14	1149	t3	2021.04.27	Chicken carcass	Henan 3
HAYS3JTT3-2	SRR20950649	SAMN28667243	PRJNA841806	45923040	91846080	1598645	53993	5948	0	34189676	11532163	43.84	1003	t3	2021.04.27	Chicken carcass	Henan 3
HAYS3JTT3-3	SRR20950651	SAMN28667242	PRJNA841806	46202586	92405172	2354519	99045	9158	0	56566661	16054140	42.55	926	t3	2021.04.27	Chicken carcass	Henan 3
HAYS3JTT3-4	SRR20950652	SAMN28667241	PRJNA841806	44963542	89927084	1887431	67543	5827	0	38153021	10679766	45.65	929	t3	2021.04.27	Chicken carcass	Henan 3
HAYS3JTT3-7	SRR20950653	SAMN28667240	PRJNA841806	43657989	87315978	1542477	49685	5977	0	31735410	11459948	44.64	1076	t3	2021.04.27	Chicken carcass	Henan 3
HAYS3JTT3-8	SRR20950654	SAMN28667239	PRJNA841806	47494867	94989734	2588387	107145	10326	0	61255802	18619522	43.26	978	t3	2021.04.27	Chicken carcass	Henan 3
HAYS3JTT3-9	SRR20950655	SAMN28667238	PRJNA841806	44755360	89510720	1621198	56889	5676	0	33363935	10599784	45.15	1010	t3	2021.04.27	Chicken carcass	Henan 3
HAYS3JFT1-1	SRR20950991	SAMN28667267	PRJNA841806	42940171	85880342	41055360	40581	7101	30	39238284	24230554	43.25	2829	t1	2021.04.07	Chicken faeces	Henan 3	Yes	HAYS3JFT1-1	R	I	R	R	R	I	S	S	S	R	S	R	R	R	I	S	S	R	S	S	S	S	R	R	R	R
HAYS3JFT1-11	SRR20950986	SAMN28667272	PRJNA841806	44987420	89974840	44849298	95231	14691	99	90870957	51480977	45.23	2440	t1	2021.04.07	Chicken faeces	Henan 3	Yes	HAYS3JFT1-11	R	I	R	R	S	R	R	S	S	I	S	R	R	R	S	R	S	I	S	I	I	S	R	I	R	R
HAYS3JFT1-12	SRR20950987	SAMN28667271	PRJNA841806	42370106	84740212	42286222	70109	12124	98	81555354	54525442	45.53	5638	t1	2021.04.07	Chicken faeces	Henan 3	Yes	HAYS3JFT1-12	R	S	R	R	R	R	R	I	S	R	S	R	R	R	S	R	S	R	S	R	R	S	R	R	R	R
HAYS3JFT1-13	SRR20950988	SAMN28667270	PRJNA841806	39550830	79101660	39313432	56241	10980	65	63106018	42508579	41.44	4158	t1	2021.04.07	Chicken faeces	Henan 3	Yes	HAYS3JFT1-13	R	I	R	R	S	R	R	S	S	R	S	R	R	R	S	R	S	I	S	R	I	S	R	R	R	R
HAYS3JFT1-14	SRR20950989	SAMN28667269	PRJNA841806	43284700	86569400	42960277	256069	59599	175	302015209	205982955	51.14	3272	t1	2021.04.07	Chicken faeces	Henan 3	Yes	HAYS3JFT1-14	R	R	I	R	S	R	R	R	S	R	S	R	R	R	R	R	R	I	S	R	R	S	R	I	R	R
HAYS3JFT1-15	SRR20950990	SAMN28667268	PRJNA841806	41780956	83561912	41691951	411831	89160	391	468965623	315465492	48.60	3289	t1	2021.04.07	Chicken faeces	Henan 3	Yes	HAYS3JFT1-15	R	R	R	R	S	R	R	S	S	R	S	R	R	R	I	R	S	S	S	R	I	S	R	I	R	R
HAYS3JFT1-2	SRR20950992	SAMN28667266	PRJNA841806	119786912	239573824	117441184	358030	12571	64	194988392	38605926	45.16	766	t1	2021.04.07	Chicken faeces	Henan 3	Yes	HAYS3JFT1-2	R	R	R	R	R	R	R	R	S	R	S	R	R	R	R	R	R	S	R	R	R	S	R	I	R	R
HAYS3JFT1-3	SRR20950993	SAMN28667265	PRJNA841806	142666635	285333270	142061803	25199	5882	50	37091711	28497633	42.84	7582	t1	2021.04.07	Chicken faeces	Henan 3	Yes	HAYS3JFT1-3	R	R	R	R	S	R	R	S	S	R	S	R	R	R	I	R	S	I	S	R	I	S	R	R	R	R
HAYS3JFT1-4	SRR20950994	SAMN28667264	PRJNA841806	43090590	86181180	42845861	58595	9754	119	70268103	47117909	44.02	7057	t1	2021.04.07	Chicken faeces	Henan 3	Yes	HAYS3JFT1-4	R	R	R	R	R	R	R	I	S	S	S	R	S	R	I	R	S	S	S	R	R	S	R	I	S	R
HAYS3JFT1-7	SRR20950995	SAMN28667263	PRJNA841806	48124080	96248160	47415633	151762	22939	73	131182667	68098153	47.46	1760	t1	2021.04.07	Chicken faeces	Henan 3	Yes	HAYS3JFT1-7	R	I	R	R	R	R	R	I	S	R	S	R	R	R	S	R	S	S	S	R	R	S	R	I	R	R
HAYS3JFT1-8	SRR20950766	SAMN28667262	PRJNA841806	50152003	100304006	40889430	1738167	39685	97	847457607	83129750	46.97	680	t1	2021.04.07	Chicken faeces	Henan 3	Yes	HAYS3JFT1-8	R	I	R	R	R	R	R	I	S	R	S	R	R	R	S	R	S	S	S	R	R	S	R	I	R	R
HAYS3JFT1-9	SRR20950767	SAMN28667261	PRJNA841806	50779798	101559596	49883137	30871	4024	9	25373152	12977588	42.67	2123	t1	2021.04.07	Chicken faeces	Henan 3	Yes	HAYS3JFT1-9	R	R	R	R	R	R	R	S	S	R	S	R	S	R	R	R	S	S	S	R	I	S	R	I	R	R
HAYS3JFT2-1	SRR20950773	SAMN28667255	PRJNA841806	44961350	89922700	44850032	309854	65422	352	343265088	221101468	47.88	2723	t2	2021.04.23	Chicken faeces	Henan 3	Yes	HAYS3JFT2-1	R	R	R	R	S	R	R	S	S	R	S	R	R	R	I	R	S	I	S	R	I	S	R	R	R	R
HAYS3JFT2-11	SRR20950768	SAMN28667260	PRJNA841806	43297272	86594544	43142003	325718	64371	301	357587155	231475525	48.04	3164	t2	2021.04.23	Chicken faeces	Henan 3	Yes	HAYS3JFT2-11	R	R	R	R	R	R	R	I	S	R	S	R	R	R	R	R	S	S	R	R	I	S	R	I	R	R
HAYS3JFT2-12	SRR20950769	SAMN28667259	PRJNA841806	43953005	87906010	43678129	158056	36175	598	258134947	201365870	45.82	11318	t2	2021.04.23	Chicken faeces	Henan 3	Yes	HAYS3JFT2-12	R	R	R	R	R	R	R	S	S	R	S	R	R	R	R	R	S	S	R	R	I	S	R	I	R	R
HAYS3JFT2-13	SRR20950770	SAMN28667258	PRJNA841806	11050629	22101258	10994332	100330	15503	169	106193815	64001271	47.26	3476	t2	2021.04.23	Chicken faeces	Henan 3	Yes	HAYS3JFT2-13	R	R	R	R	R	R	R	R	S	R	S	R	R	R	R	R	R	S	R	R	R	S	R	I	R	R
HAYS3JFT2-14	SRR20950771	SAMN28667257	PRJNA841806	43744281	87488562	43638373	118895	19981	80	118563846	72165154	41.93	3120	t2	2021.04.23	Chicken faeces	Henan 3	Yes	HAYS3JFT2-14	R	R	R	R	R	R	R	I	S	R	S	R	R	R	I	R	S	S	S	R	R	S	R	I	R	R
HAYS3JFT2-15	SRR20950772	SAMN28667256	PRJNA841806	40367712	80735424	40254608	438815	79525	218	408940314	231138891	46.75	1873	t2	2021.04.23	Chicken faeces	Henan 3	Yes	HAYS3JFT2-15	R	I	R	R	S	R	R	S	S	R	S	R	R	R	I	R	S	I	S	I	S	S	R	I	R	R
HAYS3JFT2-2	SRR20950774	SAMN28667254	PRJNA841806	42569430	85138860	42432056	218736	35473	200	214182728	123457770	45.44	2356	t2	2021.04.23	Chicken faeces	Henan 3	Yes	HAYS3JFT2-2	R	R	R	R	R	I	S	S	S	R	S	R	R	R	R	S	S	S	S	S	S	S	R	I	R	R
HAYS3JFT2-3	SRR20950638	SAMN28667253	PRJNA841806	40438544	80877088	40307189	133746	22457	137	130093658	75890428	45.46	2388	t2	2021.04.23	Chicken faeces	Henan 3	Yes	HAYS3JFT2-3	R	R	R	R	R	R	R	I	S	R	S	R	R	R	R	R	S	S	S	R	R	S	R	I	R	R
HAYS3JFT2-4	SRR20950640	SAMN28667252	PRJNA841806	42219517	84439034	41988232	348161	67307	345	349782211	209554886	45.48	2162	t2	2021.04.23	Chicken faeces	Henan 3	Yes	HAYS3JFT2-4	R	R	R	R	R	R	S	S	I	S	S	R	R	R	R	S	S	R	S	S	S	S	R	R	R	S
HAYS3JFT2-7	SRR20950641	SAMN28667251	PRJNA841806	41989540	83979080	41884695	264223	48052	173	250811947	144845228	46.59	2080	t2	2021.04.23	Chicken faeces	Henan 3	Yes	HAYS3JFT2-7	R	R	R	R	S	R	R	S	I	R	S	R	R	R	I	R	S	S	S	R	I	S	R	I	R	R
HAYS3JFT2-8	SRR20950642	SAMN28667250	PRJNA841806	45994676	91989352	45880776	322528	67388	364	378686410	254494810	46.47	3757	t2	2021.04.23	Chicken faeces	Henan 3	Yes	HAYS3JFT2-8	R	I	R	R	R	I	S	S	S	R	S	R	R	R	I	S	S	I	S	S	S	S	R	R	R	R
HAYS3JFT2-9	SRR20950643	SAMN28667249	PRJNA841806	45635225	91270450	45571309	492946	103822	499	559016179	369642962	48.09	3181	t2	2021.04.23	Chicken faeces	Henan 3	Yes	HAYS3JFT2-9	R	I	R	R	R	R	R	S	S	R	S	R	R	R	S	R	S	S	R	R	I	S	R	I	R	R
HAYS3YMT1-01	SRR20950976	SAMN28667281	PRJNA841806	44474814	88949628	43200452	755712	144863	403	738243730	453950648	48.91	2476	t1	2021.04.07	Chicken Feather	Henan 3
HAYS3YMT1-02	SRR20950984	SAMN28667273	PRJNA841806	42674436	85348872	39673654	1047173	184481	224	919405514	520442922	50.01	1980	t1	2021.04.07	Chicken Feather	Henan 3
HAYS3YMT1-03	SRR20950983	SAMN28667274	PRJNA841806	41493180	82986360	36322929	692954	114638	340	645105173	378348514	50.08	2529	t1	2021.04.07	Chicken Feather	Henan 3
HAYS3YMT1-04	SRR20950982	SAMN28667275	PRJNA841806	44709497	89418994	38994186	548490	102500	305	552565397	338509175	50.06	2591	t1	2021.04.07	Chicken Feather	Henan 3
HAYS3YMT2-1	SRR20950981	SAMN28667276	PRJNA841806	45232250	90464500	45080477	887653	167394	478	876401371	539949697	48.78	2562	t2	2021.04.23	Chicken Feather	Henan 3
HAYS3YMT2-2	SRR20950980	SAMN28667277	PRJNA841806	43111091	86222182	43010621	1046746	189407	498	986692430	602747949	48.48	2566	t2	2021.04.23	Chicken Feather	Henan 3
HAYS3YMT2-3	SRR20950979	SAMN28667278	PRJNA841806	46686339	93372678	45847038	1033116	175785	392	918904583	526459992	48.60	2140	t2	2021.04.23	Chicken Feather	Henan 3
HAYS3YMT2-4	SRR20950978	SAMN28667279	PRJNA841806	42984728	85969456	42025145	1165261	196766	319	997983562	559762276	48.65	2005	t2	2021.04.23	Chicken Feather	Henan 3
HAYS3YMT2-5	SRR20950977	SAMN28667280	PRJNA841806	46209528	92419056	45461490	955298	166438	468	887539553	523793410	49.04	2347	t2	2021.04.23	Chicken Feather	Henan 3
HAYS3HJT3-1	SRR20950972	SAMN28667284	PRJNA841806	41764645	83529290	83529290	1533923	125625	65	883950117	267499696	40.61	962	t3	2021.04.27	Processing Line	Henan 3
HAYS3HJT3-2	SRR20950973	SAMN28667283	PRJNA841806	46124948	92249896	92249896	1459055	409150	81	1381090797	889701424	41.11	1824	t3	2021.04.27	Processing Line	Henan 3
HAYS3HJT3-3	SRR20950975	SAMN28667282	PRJNA841806	41715317	83430634	83430634	1243314	132783	83	782651965	315190356	41.63	1346	t3	2021.04.27	Processing Line	Henan 3
HAYS3TRT1-1	SRR20950968	SAMN28667288	PRJNA841806	45966684	91933368	91933368	467242	76865	32	397882039	142326565	62.35	791	t1	2021.04.07	Soil	Henan 3
HAYS3TRT1-3	SRR20950969	SAMN28667287	PRJNA841806	43444227	86888454	86888454	1122328	105903	17	689731476	191929652	65.05	873	t1	2021.04.07	Soil	Henan 3
HAYS3TRT2-1	SRR20950970	SAMN28667286	PRJNA841806	53665600	107331200	107331200	567795	85936	0	447521624	130847654	62.97	751	t2	2021.04.23	Soil	Henan 3
HAYS3TRT2-3	SRR20950971	SAMN28667285	PRJNA841806	45126612	90253224	90253224	609444	132950	31	571692982	253391203	65.4	903	t2	2021.04.23	Soil	Henan 3
HAYS3TWT3-1	SRR20950932	SAMN28667292	PRJNA841806	43199800	86399600	86399600	588500	175487	38	665487654	385550597	43.73	1204	t3	2021.04.27	Wastewater	Henan 3
HAYS3TWT3-2	SRR20950933	SAMN28667291	PRJNA841806	48378804	96757608	96757608	480663	41885	16	267744162	107142760	44.11	1655	t3	2021.04.27	Wastewater	Henan 3
HAYS3TWT3-3	SRR20950934	SAMN28667290	PRJNA841806	46970996	93941992	93941992	694191	73330	119	444563213	205554896	42.80	1913	t3	2021.04.27	Wastewater	Henan 3
HAYS3TWT3-4	SRR20950967	SAMN28667289	PRJNA841806	42570795	85141590	85141590	137963	48461	60	189347356	128538788	41.8	1711	t3	2021.04.27	Wastewater	Henan 3
LNPCDMT1_05	SRR20950917	SAMN28667305	PRJNA841806	47430688	94861376	94861376	1297406	162252	113	895805138	389390967	57.63	1348	t1	2020.09.21	Barn Floor	Liaoning 1
LNPCDMT2_01	SRR20950918	SAMN28667304	PRJNA841806	44168675	88337350	88337350	425580	154305	199	613488606	429265494	51.85	1897	t2	2020.10.10	Barn Floor	Liaoning 1
LNPCDMT2_03	SRR20950919	SAMN28667303	PRJNA841806	45943601	91887202	91887202	909287	144381	232	773051286	414298446	52.35	1891	t2	2020.10.10	Barn Floor	Liaoning 1
LN1LHJTT3_1	SRR20950928	SAMN28667295	PRJNA841806	46126954	92253908	924975	17770	1634	0	10449542	2768302	52.67	869	t3	2020.10.11	Chicken carcass	Liaoning 1
LN1LHJTT3_16	SRR20950927	SAMN28667296	PRJNA841806	46495559	92991118	2148321	84772	6493	0	47606332	10751914	45.56	821	t3	2020.10.11	Chicken carcass	Liaoning 1
LN1LHJTT3_5	SRR20950929	SAMN28667294	PRJNA841806	45851608	91703216	1037120	21090	1764	0	12026590	2918986	51.48	840	t3	2020.10.11	Chicken carcass	Liaoning 1
LN1LHJTT3_6	SRR20950930	SAMN28667293	PRJNA841806	45625663	91251326	3453811	135289	15302	0	85020095	28446911	46.77	993	t3	2020.10.11	Chicken carcass	Liaoning 1
LNPCJFT1_01	SRR20950859	SAMN28667329	PRJNA841806	49417903	98835806	49304580	42867	6819	52	45415993	31692218	42.34	7011	t1	2020.09.21	Chicken faeces	Liaoning 1	Yes	LNPCJFT1_01	R	R	R	R	R	R	R	S	S	R	S	R	R	R	R	S	S	S	S	I	S	S	R	I	R	R
LNPCJFT1_02	SRR20950860	SAMN28667328	PRJNA841806	44603603	89207206	44573081	22425	4625	63	29917620	21436357	41.20	6011	t1	2020.09.21	Chicken faeces	Liaoning 1
LNPCJFT1_03	SRR20950861	SAMN28667327	PRJNA841806	47270193	94540386	47266078	854373	143038	292	733451941	410569855	44.73	2018	t1	2020.09.21	Chicken faeces	Liaoning 1
LNPCJFT1_04	SRR20950862	SAMN28667326	PRJNA841806	47947875	95895750	47929691	16941	3790	87	30508756	24224127	40.69	15953	t1	2020.09.21	Chicken faeces	Liaoning 1	Yes	LNPCJFT1_04	R	R	R	R	R	R	R	S	S	R	S	R	R	R	R	S	S	S	S	R	R	S	R	R	R	R
LNPCJFT1_08	SRR20950863	SAMN28667325	PRJNA841806	39797525	79595050	39792275	556696	83200	235	468235046	254950962	41.02	2107	t1	2020.09.21	Chicken faeces	Liaoning 1	Yes	LNPCJFT1_08	R	I	R	R	R	R	R	R	S	R	S	R	R	R	R	S	R	S	S	R	R	S	R	R	R	R
LNPCJFT1_10	SRR20950864	SAMN28667324	PRJNA841806	52502352	105004704	52313612	131676	22052	91	130432385	80463788	42.37	3395	t1	2020.09.21	Chicken faeces	Liaoning 1
LNPCJFT1_11	SRR20950865	SAMN28667323	PRJNA841806	47565327	95130654	47483766	16058	4500	48	30886868	25726010	41.89	9894	t1	2020.09.21	Chicken faeces	Liaoning 1	Yes	LNPCJFT1_11	R	R	R	R	R	R	R	S	I	R	S	R	R	R	R	S	S	I	S	S	R	S	R	R	R	R
LNPCJFT1_12	SRR20950867	SAMN28667322	PRJNA841806	39515006	79030012	39486572	24306	6998	57	44392633	36529095	35.29	7741	t1	2020.09.21	Chicken faeces	Liaoning 1	Yes	LNPCJFT1_12	R	R	R	R	R	R	R	I	I	R	S	R	R	R	I	R	S	I	S	R	R	S	R	R	R	R
LNPCJFT1_13	SRR20950868	SAMN28667321	PRJNA841806	50674441	101348882	50615579	16662	3966	147	40369668	34940956	34.92	26391	t1	2020.09.21	Chicken faeces	Liaoning 1	Yes	LNPCJFT1_13	R	R	R	R	R	R	R	I	S	R	S	R	R	R	R	R	S	S	S	R	R	S	R	I	R	R
LNPCJFT1_15	SRR20950869	SAMN28667320	PRJNA841806	44072223	88144446	44047182	91691	15125	55	86089348	49563388	46.51	2507	t1	2020.09.21	Chicken faeces	Liaoning 1	Yes	LNPCJFT1_15	R	R	R	R	R	R	R	R	R	R	R	R	R	R	R	S	S	S	S	R	R	R	R	R	R	R
LNPCJFT1_17	SRR20950870	SAMN28667319	PRJNA841806	44871921	89743842	44817382	86116	17677	85	95968476	63761578	44.74	3470	t1	2020.09.21	Chicken faeces	Liaoning 1	Yes	LNPCJFT1_17	R	R	R	R	R	R	R	S	S	R	S	R	R	R	R	S	S	S	S	R	S	S	R	I	R	R
LNPCJFT1_18	SRR20950903	SAMN28667318	PRJNA841806	45891572	91783144	45869429	68594	14337	43	78219005	52522987	44.13	3723	t1	2020.09.21	Chicken faeces	Liaoning 1	Yes	LNPCJFT1_18	R	I	R	R	R	R	R	R	S	R	S	R	R	R	R	S	R	S	R	R	R	S	R	R	R	R
LNPCJFT2_01	SRR20950904	SAMN28667317	PRJNA841806	46045644	92091288	46040198	812334	115805	174	628398041	324365433	42.59	1846	t2	2020.10.10	Chicken faeces	Liaoning 1	Yes	LNPCJFT2_01	R	R	R	R	R	R	R	R	R	R	R	R	R	R	R	S	S	I	S	R	R	R	R	R	R	S
LNPCJFT2_02	SRR20950905	SAMN28667316	PRJNA841806	46181040	92362080	46141241	605214	111118	460	610100996	373662342	50.56	2673	t2	2020.10.10	Chicken faeces	Liaoning 1	Yes	LNPCJFT2_02	R	I	R	R	R	R	R	I	S	S	S	R	R	R	R	S	S	S	S	R	R	S	R	R	R	R
LNPCJFT2_03	SRR20950906	SAMN28667315	PRJNA841806	47233625	94467250	47178062	224277	39609	111	212056926	120758686	48.70	2038	t2	2020.10.10	Chicken faeces	Liaoning 1	Yes	LNPCJFT2_03	R	R	R	R	R	R	R	R	R	R	R	S	R	I	R	S	S	S	R	R	R	R	I	I	R	R
LNPCJFT2_05	SRR20950907	SAMN28667314	PRJNA841806	42732300	85464600	42287669	313679	60262	336	342121368	217897824	49.99	3154	t2	2020.10.10	Chicken faeces	Liaoning 1	Yes	LNPCJFT2_05	R	I	R	R	R	R	R	S	S	S	S	R	R	R	R	S	S	S	S	R	R	S	R	R	R	R
LNPCJFT2_07	SRR20950908	SAMN28667313	PRJNA841806	42426913	84853826	40906268	432722	81605	306	435704180	264277633	49.31	2449	t2	2020.10.10	Chicken faeces	Liaoning 1	Yes	LNPCJFT2_07	R	R	R	R	R	R	R	S	S	R	S	S	R	I	R	S	S	S	R	R	I	S	I	I	R	R
LNPCJFT2_09	SRR20950910	SAMN28667312	PRJNA841806	42194561	84389122	42174646	423259	86881	308	447429988	283900153	50.50	2661	t2	2020.10.10	Chicken faeces	Liaoning 1	Yes	LNPCJFT2_09	R	R	R	R	R	R	R	I	S	R	S	R	R	R	R	S	S	S	S	R	R	S	R	R	R	R
LNPCJFT2_10	SRR20950911	SAMN28667311	PRJNA841806	40563721	81127442	40535371	645949	119961	403	631554677	377752577	48.54	2337	t2	2020.10.10	Chicken faeces	Liaoning 1	Yes	LNPCJFT2_10	R	R	R	R	R	R	R	R	R	R	R	R	R	R	R	S	S	I	S	R	R	R	R	R	R	S
LNPCJFT2_11	SRR20950912	SAMN28667310	PRJNA841806	43186621	86373242	43022644	286793	115905	465	534468906	417791328	50.05	3409	t2	2020.10.10	Chicken faeces	Liaoning 1	Yes	LNPCJFT2_11	R	R	R	R	R	R	R	R	R	R	R	R	R	R	R	S	S	I	S	R	R	R	R	R	R	R
LNPCJFT2_13	SRR20950913	SAMN28667309	PRJNA841806	45305600	90611200	45265846	39580	10175	66	55249724	40710170	39.14	5161	t2	2020.10.10	Chicken faeces	Liaoning 1	Yes	LNPCJFT2_13	R	R	R	R	R	R	R	R	R	R	R	S	R	R	R	S	S	S	S	S	R	R	R	R	R	R
LNPCJFT2_17	SRR20950914	SAMN28667308	PRJNA841806	41557390	83114780	41380414	128189	18097	138	118263209	70720462	44.22	3642	t2	2020.10.10	Chicken faeces	Liaoning 1	Yes	LNPCJFT2_17	R	I	R	R	R	R	R	R	S	R	S	R	R	R	R	S	S	S	S	R	R	S	R	R	R	R
LNPCJFT2_18	SRR20950915	SAMN28667307	PRJNA841806	43396485	86792970	43002808	236717	36232	150	210671747	113299110	47.63	2028	t2	2020.10.10	Chicken faeces	Liaoning 1	Yes	LNPCJFT2_18	R	R	R	R	R	R	R	S	R	R	S	R	R	R	R	S	S	S	S	I	S	S	R	I	S	R
LNPCJFT2_19	SRR20950916	SAMN28667306	PRJNA841806	43838645	87677290	43522249	225895	30185	157	191938793	101497967	47.95	2200	t2	2020.10.10	Chicken faeces	Liaoning 1	Yes	LNPCJFT2_19	R	R	R	R	R	R	R	R	I	R	S	R	R	R	R	S	R	S	S	R	R	S	R	R	R	R
LNPCTRT1_01	SRR20950921	SAMN28667302	PRJNA841806	43361532	86723064	86723064	1263761	116821	37	793637542	236853775	62.98	912	t1	2020.09.21	Soil	Liaoning 1
LNPCTRT1_02	SRR20950922	SAMN28667301	PRJNA841806	44782896	89565792	89565792	1512211	163852	154	1000403804	335371244	63.89	979	t1	2020.09.21	Soil	Liaoning 1
LNPCTRT1_03	SRR20950923	SAMN28667300	PRJNA841806	42707608	85415216	85415216	1621468	211906	64	1150131599	471127240	59.98	1175	t1	2020.09.21	Soil	Liaoning 1
LNPCTRT2_01	SRR20950924	SAMN28667299	PRJNA841806	42741752	85483504	85483504	1294293	132159	36	826646380	260609594	63.07	946	t2	2020.10.10	Soil	Liaoning 1
LNPCTRT2_02	SRR20950925	SAMN28667298	PRJNA841806	42134386	84268772	84268772	902094	36231	5	458951017	58799068	62.49	707	t2	2020.10.10	Soil	Liaoning 1
LNPCTRT2_03	SRR20950926	SAMN28667297	PRJNA841806	42534237	85068474	85068474	747032	201292	54	775513095	409665160	62.12	1060	t2	2020.10.10	Soil	Liaoning 1
LNTPDMT1_01	SRR20950854	SAMN28667333	PRJNA841806	42277852	84555704	84555704	1352430	134847	121	859564461	329944318	50.53	1251	t1	2020.11.12	Barn Floor	Liaoning 2
LNTPDMT1_02	SRR20950856	SAMN28667332	PRJNA841806	44633690	89267380	89267380	849457	137207	159	710960250	374347648	57.20	1788	t1	2020.11.12	Barn Floor	Liaoning 2
LNTPDMT1_03	SRR20950857	SAMN28667331	PRJNA841806	42370007	84740014	84740014	832758	129068	144	664471435	357198213	58.64	1958	t1	2020.11.12	Barn Floor	Liaoning 2
LNTPDMT2_03	SRR20950858	SAMN28667330	PRJNA841806	44149261	88298522	88298522	633014	96477	141	507162208	248904073	47.35	1505	t2	2020.11.29	Barn Floor	Liaoning 2
LNTPJFT1_02	SRR20950764	SAMN28667349	PRJNA841806	42419642	84839284	42344515	352245	67866	194	340845924	198462816	48.78	1970	t1	2020.11.12	Chicken faeces	Liaoning 2	Yes	LNTPJFT1_02	R	R	R	R	R	R	R	S	I	R	I	R	R	R	I	R	S	R	S	R	R	S	R	R	R	R
LNTPJFT1_04	SRR20950765	SAMN28667348	PRJNA841806	48260476	96520952	48236259	86737	16254	97	92252113	57231323	44.15	2672	t1	2020.11.12	Chicken faeces	Liaoning 2	Yes	LNTPJFT1_04	R	R	R	R	S	R	R	R	S	R	S	R	R	R	R	S	R	I	S	R	R	S	R	R	R	R
LNTPJFT1_06	SRR20950839	SAMN28667347	PRJNA841806	49440917	98881834	49135452	230848	36662	333	244367200	150512800	47.03	3697	t1	2020.11.12	Chicken faeces	Liaoning 2	Yes	LNTPJFT1_06	R	R	R	R	R	R	R	S	S	R	S	R	R	R	I	R	S	S	S	I	R	S	R	I	S	R
LNTPJFT1_09	SRR20950840	SAMN28667346	PRJNA841806	43763678	87527356	43623890	75715	12489	55	73611741	43276252	42.70	2650	t1	2020.11.12	Chicken faeces	Liaoning 2	Yes	LNTPJFT1_09	R	R	R	R	R	R	S	S	S	S	S	R	R	R	R	S	S	R	S	S	S	S	R	R	R	R
LNTPJFT1_12	SRR20950841	SAMN28667345	PRJNA841806	39031988	78063976	38929731	204818	35007	190	208597387	125736680	46.24	2904	t1	2020.11.12	Chicken faeces	Liaoning 2	Yes	LNTPJFT1_12	R	R	R	R	R	R	R	S	S	R	S	R	R	R	R	S	S	I	S	I	I	S	R	R	R	R
LNTPJFT1_14	SRR20950842	SAMN28667344	PRJNA841806	45633877	91267754	45613034	259523	48447	205	255481916	150845783	47.89	2182	t1	2020.11.12	Chicken faeces	Liaoning 2	Yes	LNTPJFT1_14	R	R	R	R	S	R	R	R	S	S	S	R	R	R	I	R	R	S	S	R	R	S	R	R	R	R
LNTPJFT1_16	SRR20950843	SAMN28667343	PRJNA841806	41574043	83148086	41483954	651832	131810	452	685122297	428747171	48.57	2593	t1	2020.11.12	Chicken faeces	Liaoning 2	Yes	LNTPJFT1_16	R	R	R	R	R	R	R	I	S	R	S	R	R	R	I	R	S	S	R	R	R	S	R	R	R	R
LNTPJFT1_19	SRR20950845	SAMN28667342	PRJNA841806	42461634	84923268	42437620	600392	114847	471	589872917	347714967	48.07	2054	t1	2020.11.12	Chicken faeces	Liaoning 2	Yes	LNTPJFT1_19	R	R	R	R	R	R	R	S	S	R	S	R	R	R	I	R	S	S	S	R	I	S	R	R	R	R
LNTPJFT2_01	SRR20950846	SAMN28667341	PRJNA841806	43028636	86057272	42946777	501260	89862	335	467692658	264055569	45.55	1885	t2	2020.11.29	Chicken faeces	Liaoning 2	Yes	LNTPJFT2_01	R	R	R	R	S	R	R	I	S	R	S	R	R	R	R	R	S	S	R	R	R	S	R	R	S	R
LNTPJFT2_05	SRR20950847	SAMN28667340	PRJNA841806	39634969	79269938	39614687	613868	115859	521	616441403	369476851	48.15	2305	t2	2020.11.29	Chicken faeces	Liaoning 2	Yes	LNTPJFT2_05	R	R	R	R	S	R	R	R	S	R	S	R	R	R	R	S	R	S	S	R	R	S	R	R	R	R
LNTPJFT2_07	SRR20950848	SAMN28667339	PRJNA841806	42818865	85637730	42719157	463941	76094	392	434680012	243947035	46.79	2088	t2	2020.11.29	Chicken faeces	Liaoning 2	Yes	LNTPJFT2_07	R	R	R	R	R	R	R	R	I	R	S	R	R	R	R	S	R	S	S	R	R	S	R	R	S	R
LNTPJFT2_09	SRR20950849	SAMN28667338	PRJNA841806	42446510	84893020	42439392	622386	120259	528	660349466	410494291	47.49	2689	t2	2020.11.29	Chicken faeces	Liaoning 2	Yes	LNTPJFT2_09	R	I	R	R	R	R	R	S	S	R	S	R	S	R	I	S	S	S	S	R	I	S	R	I	R	R
LNTPJFT2_11	SRR20950850	SAMN28667337	PRJNA841806	42798108	85596216	42668197	276319	42489	352	266736336	152397805	45.26	2460	t2	2020.11.29	Chicken faeces	Liaoning 2	Yes	LNTPJFT2_11	R	R	R	R	R	R	R	R	R	S	S	R	R	R	R	S	S	R	S	R	R	S	R	R	R	R
LNTPJFT2_13	SRR20950851	SAMN28667336	PRJNA841806	41700051	83400102	41331408	369449	59204	244	331266268	178168487	46.29	1785	t2	2020.11.29	Chicken faeces	Liaoning 2	Yes	LNTPJFT2_13	R	R	R	R	R	R	R	R	I	S	S	R	R	R	R	S	R	R	S	R	R	S	R	R	R	R
LNTPJFT2_15	SRR20950852	SAMN28667335	PRJNA841806	41337974	82675948	41297585	146909	26420	85	137677619	79526709	43.61	2147	t2	2020.11.29	Chicken faeces	Liaoning 2	Yes	LNTPJFT2_15	R	R	R	R	R	R	R	R	I	R	S	R	R	R	R	S	R	R	S	R	R	S	R	R	R	R
LNTPJFT2_17	SRR20950853	SAMN28667334	PRJNA841806	50463002	100926004	50412822	615288	116313	470	630643432	387290890	47.90	2588	t2	2020.11.29	Chicken faeces	Liaoning 2	Yes	LNTPJFT2_17	R	R	R	R	R	R	R	R	I	S	S	R	R	R	R	S	S	R	S	R	R	S	R	R	R	R
LNTPTRT1_01	SRR20950757	SAMN28667355	PRJNA841806	39225892	78451784	78451784	1368801	135578	94	868371923	273108808	60.12	947	t1	2020.11.12	Soil	Liaoning 2
LNTPTRT1_02	SRR20950758	SAMN28667354	PRJNA841806	47071984	94143968	94143968	1084676	64597	53	609171909	124183776	66.16	782	t1	2020.11.12	Soil	Liaoning 2
LNTPTRT1_03	SRR20950759	SAMN28667353	PRJNA841806	54112600	108225200	108225200	1346996	126099	119	839837590	243735940	63.31	894	t1	2020.11.12	Soil	Liaoning 2
LNTPTRT2_01	SRR20950761	SAMN28667352	PRJNA841806	42201676	84403352	84403352	1222877	74549	0	665969842	113893531	65.26	750	t2	2020.11.29	Soil	Liaoning 2
LNTPTRT2_02	SRR20950762	SAMN28667351	PRJNA841806	42882416	85764832	85764832	588068	93863	93	496346342	171015861	62.77	790	t2	2020.11.29	Soil	Liaoning 2
LNTPTRT2_03	SRR20950763	SAMN28667350	PRJNA841806	43229714	86459428	86459428	1377600	118563	106	843045989	220427155	65.39	844	t2	2020.11.29	Soil	Liaoning 2
LNLDDMT1-01	SRR20950751	SAMN28667361	PRJNA841806	41322185	82644370	82644370	293439	41847	129	246262065	142642740	52.31	2974	t1	2021.02.26	Barn Floor	Liaoning 3
LNLDDMT1-02	SRR20950752	SAMN28667360	PRJNA841806	44336382	88672764	88672764	259521	43715	261	263530935	168690075	48.84	3910	t1	2021.02.26	Barn Floor	Liaoning 3
LNLDDMT1-03	SRR20950753	SAMN28667359	PRJNA841806	41417330	82834660	82834660	178980	34162	33	157933416	95692589	50.45	2283	t1	2021.02.26	Barn Floor	Liaoning 3
LNLDDMT2-01	SRR20950754	SAMN28667358	PRJNA841806	43511494	87022988	87022988	371330	46421	80	250984007	119795967	46.49	1675	t2	2021.03.19	Barn Floor	Liaoning 3
LNLDDMT2-02	SRR20950755	SAMN28667357	PRJNA841806	43885616	87771232	87771232	632901	100779	242	533100066	301756679	50.27	2212	t2	2021.03.19	Barn Floor	Liaoning 3
LNLDDMT2-03	SRR20950756	SAMN28667356	PRJNA841806	43002033	86004066	86004066	357949	40681	80	235867710	106961673	46.02	1602	t2	2021.03.19	Barn Floor	Liaoning 3
LNLHJTT3-10	SRR20950743	SAMN28667367	PRJNA841806	41964473	83928946	1715538	54912	9001	2	39572202	16889047	51.10	1158	t3	2021.03.21	Chicken carcass	Liaoning 3
LNLHJTT3-13	SRR20950744	SAMN28667366	PRJNA841806	41816219	83632438	3621247	158546	15964	0	95472207	28507455	46.17	933	t3	2021.03.21	Chicken carcass	Liaoning 3
LNLHJTT3-2	SRR20950745	SAMN28667365	PRJNA841806	41759136	83518272	2041997	73672	9124	0	48284092	17957653	44.76	1087	t3	2021.03.21	Chicken carcass	Liaoning 3
LNLHJTT3-4	SRR20950746	SAMN28667364	PRJNA841806	43371279	86742558	9283183	374800	27147	0	192901021	57218542	45.02	1079	t3	2021.03.21	Chicken carcass	Liaoning 3
LNLHJTT3-6	SRR20950747	SAMN28667363	PRJNA841806	41671212	83342424	1628880	47688	3234	0	26014249	5238305	51.86	789	t3	2021.03.21	Chicken carcass	Liaoning 3
LNLHJTT3-8	SRR20950750	SAMN28667362	PRJNA841806	41866427	83732854	959456	24100	2301	0	14145919	3806169	55.16	878	t3	2021.03.21	Chicken carcass	Liaoning 3
LNLDJFT1-02	SRR20950828	SAMN28667385	PRJNA841806	39425791	78851582	39359269	211031	32141	190	193233445	107316586	44.58	2150	t1	2021.02.26	Chicken faeces	Liaoning 3		LNLDJFT1-02
LNLDJFT1-03	SRR20950829	SAMN28667384	PRJNA841806	49170762	98341524	49147320	410482	77883	379	438707145	286003667	42.18	3522	t1	2021.02.26	Chicken faeces	Liaoning 3	Yes	LNLDJFT1-03	R	R	R	R	R	R	R	S	S	R	S	R	R	R	R	S	S	S	R	R	I	S	R	R	R	R
LNLDJFT1-05	SRR20950830	SAMN28667383	PRJNA841806	48984993	97969986	48729415	179850	40900	110	203115312	135664607	43.52	2870	t1	2021.02.26	Chicken faeces	Liaoning 3	Yes	LNLDJFT1-05	S	R	R	R	R	R	R	S	S	S	S	R	R	R	R	R	S	S	S	S	S	S	R	R	R	R
LNLDJFT1-07	SRR20950832	SAMN28667382	PRJNA841806	41233213	82466426	41222399	281132	103789	454	469991832	349068114	42.77	#N/A	t1	2021.02.26	Chicken faeces	Liaoning 3	Yes	LNLDJFT1-07	R	R	R	R	R	R	R	R	S	R	S	R	R	R	I	S	R	R	S	R	R	S	R	R	R	R
LNLDJFT1-10	SRR20950833	SAMN28667381	PRJNA841806	42587513	85175026	42495537	108281	27620	113	141307639	102780425	37.88	3977	t1	2021.02.26	Chicken faeces	Liaoning 3		LNLDJFT1-10
LNLDJFT1-13	SRR20950834	SAMN28667380	PRJNA841806	38642779	77285558	38610395	324158	46367	53	260110449	124492922	45.73	1522	t1	2021.02.26	Chicken faeces	Liaoning 3		LNLDJFT1-13
LNLDJFT1-14	SRR20950835	SAMN28667379	PRJNA841806	40351548	80703096	40316628	311443	73889	475	420232246	302815771	46.11	4810	t1	2021.02.26	Chicken faeces	Liaoning 3	Yes	LNLDJFT1-14	R	R	R	R	R	R	R	S	S	R	S	R	R	R	R	S	S	I	R	R	R	S	R	R	R	R
LNLDJFT1-15	SRR20950836	SAMN28667378	PRJNA841806	53316158	106632316	53213025	140743	23578	243	157199924	100603962	40.85	4686	t1	2021.02.26	Chicken faeces	Liaoning 3	Yes	LNLDJFT1-15	R	R	R	R	R	R	R	R	S	R	S	R	R	R	R	S	R	I	R	R	R	S	R	R	R	R
LNLDJFT1-17	SRR20950837	SAMN28667377	PRJNA841806	44095935	88191870	44024726	284632	54616	179	295234932	182186055	41.77	2734	t1	2021.02.26	Chicken faeces	Liaoning 3	Yes	LNLDJFT1-17	R	I	R	S	R	S	S	S	S	S	S	R	R	R	R	S	S	S	S	S	S	S	R	R	R	R
LNLDJFT1-20	SRR20950838	SAMN28667376	PRJNA841806	42386615	84773230	42232739	135232	30685	210	163355830	110318307	40.87	3133	t1	2021.02.26	Chicken faeces	Liaoning 3	Yes	LNLDJFT1-20	R	I	R	R	R	R	R	S	S	R	S	R	R	R	I	R	S	S	S	R	S	S	R	R	R	R
LNLDJFT2-02	SRR20950734	SAMN28667375	PRJNA841806	42707359	85414718	42703981	561729	82682	167	440641370	220114401	41.18	1617	t2	2021.03.19	Chicken faeces	Liaoning 3	Yes	LNLDJFT2-02	R	R	R	R	R	R	R	S	S	R	S	R	R	R	R	S	S	S	S	S	I	S	R	I	R	R
LNLDJFT2-06	SRR20950735	SAMN28667374	PRJNA841806	42774371	85548742	42766250	593641	101643	209	528339065	294486888	42.38	1979	t2	2021.03.19	Chicken faeces	Liaoning 3		LNLDJFT2-06
LNLDJFT2-07	SRR20950736	SAMN28667373	PRJNA841806	45490641	90981282	45487229	432310	48763	68	276932785	118181987	43.65	1412	t2	2021.03.19	Chicken faeces	Liaoning 3	Yes	LNLDJFT2-07	R	R	R	R	R	R	R	S	S	R	S	R	R	R	R	S	S	S	S	R	I	S	R	I	R	R
LNLDJFT2-11	SRR20950738	SAMN28667372	PRJNA841806	44453971	88907942	44291575	293197	50821	261	297454518	183341503	42.60	3086	t2	2021.03.19	Chicken faeces	Liaoning 3	Yes	LNLDJFT2-11	R	R	R	R	R	R	R	R	S	R	S	R	R	R	R	S	R	R	S	R	R	S	R	R	R	R
LNLDJFT2-12	SRR20950739	SAMN28667371	PRJNA841806	42963387	85926774	42960138	280164	92092	173	370535974	243260171	40.76	1576	t2	2021.03.19	Chicken faeces	Liaoning 3		LNLDJFT2-12
LNLDJFT2-13	SRR20950740	SAMN28667370	PRJNA841806	43328944	86657888	43323307	520493	78023	145	417743051	219350141	40.17	1858	t2	2021.03.19	Chicken faeces	Liaoning 3		LNLDJFT2-13
LNLDJFT2-15	SRR20950741	SAMN28667369	PRJNA841806	41897677	83795354	41896119	215079	77844	113	309503779	216488710	37.22	1873	t2	2021.03.19	Chicken faeces	Liaoning 3	Yes	LNLDJFT2-15	R	R	R	R	R	R	R	I	R	R	S	R	R	R	R	S	S	I	R	R	I	S	R	R	R	R
LNLDJFT2-19	SRR20950742	SAMN28667368	PRJNA841806	44107595	88215190	44099345	653323	93411	256	527718728	283501181	40.66	2102	t2	2021.03.19	Chicken faeces	Liaoning 3	Yes	LNLDJFT2-19	R	R	R	R	R	R	R	S	S	R	S	R	R	R	R	S	S	S	R	S	I	S	R	R	R	R
LNLHHJT3-1	SRR20950825	SAMN28667388	PRJNA841806	34109932	68219864	68219864	93014	13947	19	69738795	31023800	51.13	1281	t3	2021.03.21	Processing Line	Liaoning 3
LNLHHJT3-2	SRR20950826	SAMN28667387	PRJNA841806	42010733	84021466	84021466	83696	8050	0	52955477	17103762	52.00	993	t3	2021.03.21	Processing Line	Liaoning 3
LNLHHJT3-3	SRR20950827	SAMN28667386	PRJNA841806	41611399	83222798	83222798	65111	8287	0	46538379	19803096	42.40	1318	t3	2021.03.21	Processing Line	Liaoning 3
LNLDTRT1-01	SRR20950821	SAMN28667392	PRJNA841806	53551977	107103954	107103954	1143606	56993	0	607772551	86234856	66.00	720	t1	2021.02.26	Soil	Liaoning 3
LNLDTRT1-03	SRR20950822	SAMN28667391	PRJNA841806	59120799	118241598	118241598	1425115	108835	11	836298023	198165130	66.58	815	t1	2021.02.26	Soil	Liaoning 3
LNLDTRT2-01	SRR20950823	SAMN28667390	PRJNA841806	48600099	97200198	97200198	1351157	121649	44	807708775	220203518	63.34	877	t2	2021.03.19	Soil	Liaoning 3
LNLDTRT2-03	SRR20950824	SAMN28667389	PRJNA841806	44458231	88916462	88916462	1075442	64976	4	594289837	108535350	63.26	759	t2	2021.03.19	Soil	Liaoning 3
LNLHTWT3-1	SRR20950817	SAMN28667395	PRJNA841806	42488933	84977866	84977866	727451	72476	75	445373205	179259791	51.21	1401	t3	2021.03.21	Wastewater	Liaoning 3
LNLHTWT3-2	SRR20950818	SAMN28667394	PRJNA841806	42053196	84106392	84106392	427159	139939	601	1142972470	1023680692	41.93	12152	t3	2021.03.21	Wastewater	Liaoning 3
LNLHTWT3-3	SRR20950819	SAMN28667393	PRJNA841806	36372485	72744970	72744970	572816	206482	25	1167256171	1012838146	41.79	6866	t3	2021.03.21	Wastewater	Liaoning 3
PDDTT3S3L0101	SRR13090069	SAMN16825048	PRJNA678871	42508950	85017900	4138802	65031	18301	2	70165264	38940635	52.28	1134	t3	2019.04.14	Chicken carcass	Shandong 1_1
PDDTT3S3L0202	SRR13090068	SAMN16825049	PRJNA678871	41521026	83042052	2416313	33926	8514	0	33451186	16553953	44.71	989	t3	2019.04.14	Chicken carcass	Shandong 1_1
PDDTT3S3L0303	SRR13090018	SAMN16825050	PRJNA678871	45604674	91209348	2578597	32920	8308	0	32735325	16381656	46.63	1001	t3	2019.04.14	Chicken carcass	Shandong 1_1
PDDTT3S3L0304	SRR13090007	SAMN16825051	PRJNA678871	41649364	83298728	2524924	33885	9041	3	35757013	19149637	43.83	1086	t3	2019.04.14	Chicken carcass	Shandong 1_1
PDDTT3S3L0405	SRR13089996	SAMN16825052	PRJNA678871	44773652	89547304	7805678	115179	30762	18	120335395	63842264	46.62	1066	t3	2019.04.14	Chicken carcass	Shandong 1_1
PDDTT3S3L0406	SRR13089985	SAMN16825053	PRJNA678871	44887389	89774778	4651457	76544	19208	2	75061835	36692134	44.52	979	t3	2019.04.14	Chicken carcass	Shandong 1_1
PDDTT3S3L0507	SRR13089974	SAMN16825054	PRJNA678871	45594924	91189848	5611923	69188	19155	0	71503243	38126016	43.57	1075	t3	2019.04.14	Chicken carcass	Shandong 1_1
PDDTT3S3L0508	SRR13089963	SAMN16825055	PRJNA678871	42088064	84176128	2526004	32100	8349	1	31784739	15944277	45.63	1003	t3	2019.04.14	Chicken carcass	Shandong 1_1
PDDTT3S3L0609	SRR13089952	SAMN16825056	PRJNA678871	41996587	83993174	11037099	109998	33629	7	125081298	73887819	42.83	1249	t3	2019.04.14	Chicken carcass	Shandong 1_1
PDDTT3S3L0610	SRR13089941	SAMN16825057	PRJNA678871	45677090	91354180	5693982	79034	19988	2	80417972	41133759	43.89	1025	t3	2019.04.14	Chicken carcass	Shandong 1_1
PDDTT3S4L0111	SRR13090067	SAMN16825058	PRJNA678871	45023912	90047824	1682815	18301	5641	0	19171052	10680117	47.28	1122	t3	2019.04.14	Chicken carcass	Shandong 1_1
PDDTT3S4L0212	SRR13090056	SAMN16825059	PRJNA678871	42343764	84687528	2125386	25935	6848	0	26233376	13493422	46.32	1032	t3	2019.04.14	Chicken carcass	Shandong 1_1
PDDTT3S4L0313	SRR13090045	SAMN16825060	PRJNA678871	45807970	91615940	2706296	33835	9320	0	34620949	18239567	45.43	1056	t3	2019.04.14	Chicken carcass	Shandong 1_1
PDDTT3S4L0414	SRR13090034	SAMN16825061	PRJNA678871	42167120	84334240	2481497	30633	7851	1	30424427	15222580	44.86	1000	t3	2019.04.14	Chicken carcass	Shandong 1_1
PDDTT3S4L0515	SRR13090024	SAMN16825062	PRJNA678871	42338280	84676560	5393703	72829	20801	0	80324331	45468574	41.96	1174	t3	2019.04.14	Chicken carcass	Shandong 1_1
PDDTT3S4L0616	SRR13090023	SAMN16825063	PRJNA678871	41429847	82859694	3382933	48152	11362	3	46948637	22486835	45.27	959	t3	2019.04.14	Chicken carcass	Shandong 1_1
PDDTT3S4L0717	SRR13090022	SAMN16825064	PRJNA678871	41299544	82599088	4952403	69024	17434	1	68850303	34456010	42.69	1000	t3	2019.04.14	Chicken carcass	Shandong 1_1
PDDTT3S4L0718	SRR13090021	SAMN16825065	PRJNA678871	43219584	86439168	3012784	42874	12068	0	45222391	24595931	44.53	1098	t3	2019.04.14	Chicken carcass	Shandong 1_1
PDDTT3S4L0819	SRR13090020	SAMN16825066	PRJNA678871	43679657	87359314	14384169	125309	39116	23	144890032	87146823	40.95	1285	t3	2019.04.14	Chicken carcass	Shandong 1_1
PDDTT3S4L0820	SRR13090019	SAMN16825067	PRJNA678871	41681734	83363468	7991001	99911	31060	11	112899276	66720587	42.15	1238	t3	2019.04.14	Chicken carcass	Shandong 1_1
PDJFT1S3L0101	SRR13090004	SAMN16825080	PRJNA678871	41218360	82436720	36906926	217354	86412	272	375941243	286446178	51.77	2799	t1	2019.03.28	Chicken faeces	Shandong 1_1	Yes	PDJFT1S3L0101	R	I	R	R	R	R	R	I	S	S	S	R	R	R	S	S	S	I	S	R	R	S	R	R	R	R
PDJFT1S3L0202	SRR13090003	SAMN16825081	PRJNA678871	45533940	91067880	38355734	196922	81847	421	390284001	311375891	50.67	3973	t1	2019.03.28	Chicken faeces	Shandong 1_1	Yes	PDJFT1S3L0202	R	I	R	S	R	R	R	S	S	R	S	R	R	R	S	R	S	S	S	R	I	S	R	R	S	S
PDJFT1S3L0303	SRR13090002	SAMN16825082	PRJNA678871	40385427	80770854	36280322	8409	3311	42	17219099	13782372	48.94	4168	t1	2019.03.28	Chicken faeces	Shandong 1_1	Yes	PDJFT1S3L0303	R	R	R	R	R	R	R	S	S	R	S	R	R	R	I	S	S	S	S	R	I	S	R	I	R	R
PDJFT1S3L0304	SRR13090001	SAMN16825083	PRJNA678871	40004587	80009174	35052656	136129	50384	132	209746424	151238600	52.22	2129	t1	2019.03.28	Chicken faeces	Shandong 1_1	Yes	PDJFT1S3L0304	R	R	S	S	S	S	S	R	S	I	S	R	R	R	I	S	S	I	S	R	R	S	R	R	R	R
PDJFT1S3L0405	SRR13090000	SAMN16825084	PRJNA678871	44745587	89491174	32243696	163042	65178	232	303373554	236661473	52.19	3456	t1	2019.03.28	Chicken faeces	Shandong 1_1	Yes	PDJFT1S3L0405	R	R	R	R	R	R	R	R	S	I	S	R	R	R	I	S	S	R	S	R	R	S	R	R	R	R
PDJFT1S3L0406	SRR13089999	SAMN16825085	PRJNA678871	43367436	86734872	33983632	179466	76601	221	332888675	262426351	51.04	3181	t1	2019.03.28	Chicken faeces	Shandong 1_1	Yes	PDJFT1S3L0406	R	R	R	R	R	R	R	S	I	R	S	R	R	R	I	S	S	R	S	I	I	S	R	R	R	R
PDJFT1S3L0507	SRR13089998	SAMN16825086	PRJNA678871	45028497	90056994	40126173	169349	70608	514	346490909	278657157	52.19	4247	t1	2019.03.28	Chicken faeces	Shandong 1_1	Yes	PDJFT1S3L0507	R	R	R	R	R	R	R	I	S	I	S	R	R	R	R	S	S	R	S	R	R	S	R	R	R	R
PDJFT1S3L0508	SRR13089997	SAMN16825087	PRJNA678871	44524940	89049880	40356592	146624	55518	378	266182724	203910748	51.57	3218	t1	2019.03.28	Chicken faeces	Shandong 1_1	Yes	PDJFT1S3L0508	R	I	R	I	R	R	R	R	S	R	I	R	S	R	R	S	S	S	S	R	R	S	R	R	S	S
PDJFT1S3L0609	SRR13089995	SAMN16825088	PRJNA678871	43237840	86475680	38621486	167418	71766	322	329731041	263617596	52.19	3715	t1	2019.03.28	Chicken faeces	Shandong 1_1	Yes	PDJFT1S3L0609	R	I	R	R	R	R	R	R	I	R	S	R	R	R	S	R	R	I	S	R	R	S	R	R	R	R
PDJFT1S3L0610	SRR13089994	SAMN16825089	PRJNA678871	44765350	89530700	39348247	172519	69277	248	297758531	227081867	52.53	2702	t1	2019.03.28	Chicken faeces	Shandong 1_1	Yes	PDJFT1S3L0610	R	R	R	R	R	R	R	S	S	R	S	R	R	S	I	R	S	S	S	R	R	S	R	R	R	R
PDJFT1S4L0212	SRR13089993	SAMN16825090	PRJNA678871	49460914	98921828	43435542	173072	73341	559	368442823	299978906	49.63	4760	t1	2019.03.28	Chicken faeces	Shandong 1_1	Yes	PDJFT1S4L0212	R	R	R	R	R	R	R	R	R	S	S	R	R	R	I	R	R	R	S	S	R	S	R	R	R	R
PDJFT1S4L0313	SRR13089992	SAMN16825091	PRJNA678871	49333982	98667964	43826183	12449	2846	69	21150819	14798952	46.55	4967	t1	2019.03.28	Chicken faeces	Shandong 1_1	Yes	PDJFT1S4L0313	R	R	R	R	R	R	R	R	R	S	S	R	R	S	I	R	R	S	S	R	R	S	R	R	R	R
PDJFT1S4L0414	SRR13089991	SAMN16825092	PRJNA678871	48081974	96163948	45375335	10916	3345	24	16188774	11138271	47.49	2054	t1	2019.03.28	Chicken faeces	Shandong 1_1	Yes	PDJFT1S4L0414	R	R	R	R	R	R	R	R	R	S	S	R	R	R	I	R	R	S	S	R	R	S	R	R	R	R
PDJFT1S4L0515	SRR13089990	SAMN16825093	PRJNA678871	40334910	80669820	39384942	18785	6096	89	35962232	27454797	50.75	4769	t1	2019.03.28	Chicken faeces	Shandong 1_1	Yes	PDJFT1S4L0515	R	R	R	R	R	R	R	R	R	R	R	R	R	R	R	S	R	R	R	R	R	R	R	R	R	R
PDJFT1S4L0616	SRR13089989	SAMN16825094	PRJNA678871	42555457	85110914	37955106	167631	57624	148	234492365	159496664	49.06	1711	t1	2019.03.28	Chicken faeces	Shandong 1_1	Yes	PDJFT1S4L0616	R	R	R	R	R	R	R	S	R	R	S	R	R	R	R	S	S	R	R	R	R	I	R	R	R	R
PDJFT1S4L0819	SRR13089988	SAMN16825095	PRJNA678871	44205597	88411194	41624743	53544	19154	52	74234393	50825560	49.89	1711	t1	2019.03.28	Chicken faeces	Shandong 1_1	Yes	PDJFT1S4L0819	R	I	R	R	R	R	R	S	S	R	S	R	R	R	S	R	S	R	R	R	I	S	S	R	R	R
PDJFT2S3L0101	SRR13089980	SAMN16825102	PRJNA678871	39958812	79917624	37338912	63959	17350	73	77642227	46426795	45.67	1300	t2	2019.04.13	Chicken faeces	Shandong 1_1	Yes	PDJFT2S3L0101	R	R	R	R	R	R	R	I	S	I	S	S	R	S	I	R	S	S	S	R	R	S	S	R	R	R
PDJFT2S3L0202	SRR13089979	SAMN16825103	PRJNA678871	53713557	107427114	50836506	12583	4733	84	31150147	25850716	43.2	12544	t2	2019.04.13	Chicken faeces	Shandong 1_1	Yes	PDJFT2S3L0202	R	R	R	R	R	R	R	I	S	I	S	R	R	R	I	R	S	S	S	R	R	S	R	R	R	R
PDJFT2S3L0303	SRR13089978	SAMN16825104	PRJNA678871	51621104	103242208	48496955	17668	5026	85	31673615	23193372	45.09	4998	t2	2019.04.13	Chicken faeces	Shandong 1_1	Yes	PDJFT2S3L0303	R	I	S	S	S	R	R	S	S	R	S	R	R	R	I	R	S	S	S	R	I	S	R	S	S	S
PDJFT2S3L0304	SRR13089977	SAMN16825105	PRJNA678871	44718068	89436136	40805891	12472	4434	97	33644030	28294862	43.98	13098	t2	2019.04.13	Chicken faeces	Shandong 1_1	Yes	PDJFT2S3L0304	R	I	S	S	S	R	R	S	S	R	S	R	R	R	S	R	S	S	S	R	I	S	R	S	S	S
PDJFT2S3L0405	SRR13089976	SAMN16825106	PRJNA678871	48959902	97919804	45972845	39442	12446	72	68256942	50222105	46.94	3701	t2	2019.04.13	Chicken faeces	Shandong 1_1	Yes	PDJFT2S3L0405	R	I	R	S	R	I	S	S	S	S	S	S	R	S	S	S	S	I	S	S	S	S	I	R	S	R
PDJFT2S3L0406	SRR13089975	SAMN16825107	PRJNA678871	43164719	86329438	39868297	40715	12903	111	70383675	51831692	44.81	3367	t2	2019.04.13	Chicken faeces	Shandong 1_1	Yes	PDJFT2S3L0406	R	R	R	R	R	R	R	S	S	S	S	S	R	I	I	R	S	S	S	R	R	S	R	R	R	R
PDJFT2S3L0507	SRR13089973	SAMN16825108	PRJNA678871	41009320	82018640	38097041	123302	37426	325	202386053	144445780	48.22	2799	t2	2019.04.13	Chicken faeces	Shandong 1_1		PDJFT2S3L0507
PDJFT2S3L0508	SRR13089972	SAMN16825109	PRJNA678871	43122769	86245538	40119790	123152	35221	155	162671926	103428369	47.4	1502	t2	2019.04.13	Chicken faeces	Shandong 1_1	Yes	PDJFT2S3L0508	R	R	R	R	R	R	R	S	S	S	S	S	R	I	R	R	S	S	S	R	R	S	R	R	R	R
PDJFT2S3L0609	SRR13089971	SAMN16825110	PRJNA678871	45051931	90103862	42174163	89594	28109	116	127034310	85568145	48.06	1799	t2	2019.04.13	Chicken faeces	Shandong 1_1	Yes	PDJFT2S3L0609	R	I	R	S	R	R	R	I	S	R	I	R	S	R	I	R	S	S	S	R	R	S	R	I	S	R
PDJFT2S3L0610	SRR13089970	SAMN16825111	PRJNA678871	42156190	84312380	39222760	43453	13281	82	62160344	41916458	46.57	1833	t2	2019.04.13	Chicken faeces	Shandong 1_1	Yes	PDJFT2S3L0610	R	I	R	S	R	R	R	R	S	R	S	R	S	R	I	R	R	S	S	R	R	S	R	I	S	S
PDJFT2S4L0111	SRR13089969	SAMN16825112	PRJNA678871	42619709	85239418	39499040	37601	12047	66	59616788	42565690	45.26	2551	t2	2019.04.13	Chicken faeces	Shandong 1_1	Yes	PDJFT2S4L0111	R	R	R	R	R	R	S	S	S	I	S	R	R	R	I	S	S	I	S	S	S	S	R	R	R	R
PDJFT2S4L0212	SRR13089968	SAMN16825113	PRJNA678871	40012375	80024750	37488437	9234	3562	72	24013717	20179443	41.02	13440	t2	2019.04.13	Chicken faeces	Shandong 1_1	Yes	PDJFT2S4L0212	R	I	R	R	R	R	R	S	S	S	S	R	R	R	S	R	S	S	S	R	I	S	R	R	R	R
PDJFT2S4L0313	SRR13089967	SAMN16825114	PRJNA678871	40075794	80151588	37295690	22024	7949	122	48865706	39451394	43.07	7245	t2	2019.04.13	Chicken faeces	Shandong 1_1		PDJFT2S4L0313
PDJFT2S4L0414	SRR13089966	SAMN16825115	PRJNA678871	43023524	86047048	39852163	31058	9799	44	48409887	34186968	45.29	2461	t2	2019.04.13	Chicken faeces	Shandong 1_1	Yes	PDJFT2S4L0414	R	I	R	S	R	I	S	S	S	S	S	R	R	S	I	S	S	S	S	S	S	S	S	I	R	R
PDJFT2S4L0515	SRR13089965	SAMN16825116	PRJNA678871	45209837	90419674	41127521	9935	4058	79	27127739	23123503	39.91	13565	t2	2019.04.13	Chicken faeces	Shandong 1_1	Yes	PDJFT2S4L0515	R	R	R	R	R	R	R	R	R	S	S	R	R	R	I	R	R	S	S	R	R	S	R	R	R	R
PDJFT2S4L0616	SRR13089964	SAMN16825117	PRJNA678871	46117233	92234466	42490081	27438	11027	108	56228242	45035859	40.99	4364	t2	2019.04.13	Chicken faeces	Shandong 1_1	Yes	PDJFT2S4L0616	R	R	R	R	R	I	S	S	S	R	S	R	R	R	I	S	S	S	S	S	S	S	R	R	R	R
PDJFT2S4L0717	SRR13089962	SAMN16825118	PRJNA678871	45224204	90448408	41579460	390296	158673	443	669890588	511074218	48.6	2695	t2	2019.04.13	Chicken faeces	Shandong 1_1	Yes	PDJFT2S4L0717	R	I	R	S	R	I	S	S	S	S	S	R	R	R	I	S	S	S	S	S	S	S	R	R	S	R
PDJFT2S4L0718	SRR13089961	SAMN16825119	PRJNA678871	45808910	91617820	42642925	398292	161586	465	679605979	517064614	48.29	2640	t2	2019.04.13	Chicken faeces	Shandong 1_1	Yes	PDJFT2S4L0718	R	R	R	R	R	R	R	R	R	S	S	R	R	R	I	R	R	S	S	R	R	S	R	R	R	R
PDJFT2S4L0819	SRR13089960	SAMN16825120	PRJNA678871	47483718	94967436	43512887	27625	11299	35	51029700	39924537	41.4	3336	t2	2019.04.13	Chicken faeces	Shandong 1_1		PDJFT2S4L0819
PDJFT2S4L0820	SRR13089959	SAMN16825121	PRJNA678871	41970997	83941994	38693306	206893	76853	272	324283399	235714921	48.72	2214	t2	2019.04.13	Chicken faeces	Shandong 1_1		PDJFT2S4L0820
PDTRT1S301	SRR13089939	SAMN16825139	PRJNA678871	43050464	86100928	43050464	447761	83232	97	402907174	161424080	61.09	843	t1	2019.03.28	Soil	Shandong 1_1
PDTRT1S302	SRR13089938	SAMN16825140	PRJNA678871	45380414	90760828	45380414	374999	62245	7	316002224	111202419	61.77	785	t1	2019.03.28	Soil	Shandong 1_1
PDTRT1S403	SRR13089937	SAMN16825141	PRJNA678871	43559890	87119780	43559890	413688	89331	66	391110408	173051216	59.26	903	t1	2019.03.28	Soil	Shandong 1_1
PDTRT1S404	SRR13089936	SAMN16825142	PRJNA678871	43135087	86270174	43135087	466786	82367	30	403511042	149561388	61.51	809	t1	2019.03.28	Soil	Shandong 1_1
PDTRT2S301	SRR13089935	SAMN16825143	PRJNA678871	44110220	88220440	44110220	323000	47821	1	258955463	80652437	63.83	746	t2	2019.04.13	Soil	Shandong 1_1
PDTRT2S302	SRR13089934	SAMN16825144	PRJNA678871	42910314	85820628	42910314	385087	65568	79	345246770	137521801	63.11	823	t2	2019.04.13	Soil	Shandong 1_1
PDTRT2S403	SRR13089933	SAMN16825145	PRJNA678871	40174887	80349774	40174887	357254	63539	0	302270140	110454717	61.66	796	t2	2019.04.13	Soil	Shandong 1_1
PDTRT2S404	SRR13089932	SAMN16825146	PRJNA678871	44732866	89465732	44732866	489121	120828	19	490746072	246552778	59.11	1005	t2	2019.04.13	Soil	Shandong 1_1
PDDTL3A1	SRR13090017	SAMN16825068	PRJNA678871	41562790	83125580	906337	8646	1880	0	7631659	3122221	53.11	872	t3	2019.06.24	Chicken carcass	Shandong 1_2
PDDTL3A2	SRR13090016	SAMN16825069	PRJNA678871	40543994	81087988	790525	8169	1860	0	7249256	3058522	53.45	877	t3	2019.06.24	Chicken carcass	Shandong 1_2
PDDTL3A3	SRR13090015	SAMN16825070	PRJNA678871	48155067	96310134	860005	8967	2127	0	8143420	3568614	52.23	903	t3	2019.06.24	Chicken carcass	Shandong 1_2
PDDTL3A4	SRR13090014	SAMN16825071	PRJNA678871	48828373	97656746	1006563	8853	2147	0	8048278	3571376	53.45	905	t3	2019.06.24	Chicken carcass	Shandong 1_2
PDDTL3A5	SRR13090013	SAMN16825072	PRJNA678871	42008805	84017610	873428	7990	1813	0	7089743	2972731	53.7	877	t3	2019.06.24	Chicken carcass	Shandong 1_2
PDDTL3A6	SRR13090012	SAMN16825073	PRJNA678871	36983886	73967772	2525336	48196	13033	0	48398339	24882921	52.84	1028	t3	2019.06.24	Chicken carcass	Shandong 1_2
PDDTL3C1	SRR13090011	SAMN16825074	PRJNA678871	46568580	93137160	896644	10586	2439	0	9438632	3983770	52.33	887	t3	2019.06.24	Chicken carcass	Shandong 1_2
PDDTL3C2	SRR13090010	SAMN16825075	PRJNA678871	45702317	91404634	730158	8059	1982	0	7353929	3268974	52.73	916	t3	2019.06.24	Chicken carcass	Shandong 1_2
PDDTL3C3	SRR13090009	SAMN16825076	PRJNA678871	44058915	88117830	1029834	10766	2358	0	9476794	3903014	52.01	868	t3	2019.06.24	Chicken carcass	Shandong 1_2
PDDTL3C4	SRR13090008	SAMN16825077	PRJNA678871	47579179	95158358	941378	8673	2000	0	7723118	3284415	52.94	886	t3	2019.06.24	Chicken carcass	Shandong 1_2
PDDTL3C5	SRR13090006	SAMN16825078	PRJNA678871	44039963	88079926	800458	8415	2113	0	7695082	3444854	53.79	920	t3	2019.06.24	Chicken carcass	Shandong 1_2
PDDTL3C6	SRR13090005	SAMN16825079	PRJNA678871	47830918	95661836	994571	9745	2256	0	8675310	3679583	53.03	885	t3	2019.06.24	Chicken carcass	Shandong 1_2
PDJFL1A1	SRR13801632	SAMN18063305	PRJNA678871	51650104	103300208	39534670	14290	5230	50	32155919	26103863	43.46	7217	t1	2019.06.03	Chicken faeces	Shandong 1_2	Yes	PDJFL1A1	R	R	R	R	R	R	R	R	I	R	S	R	R	R	R	R	R	I	S	R	R	S	R	R	R	R
PDJFL1A2	SRR13089958	SAMN16825122	PRJNA678871	77120958	154241916	25518281	21360	7091	84	42870849	33360083	47.26	6197	t1	2019.06.03	Chicken faeces	Shandong 1_2	Yes	PDJFL1A2	R	R	R	R	R	R	R	S	S	S	S	R	R	R	I	R	S	S	S	R	I	S	R	I	R	R
PDJFL1A3	SRR13089957	SAMN16825123	PRJNA678871	39838927	79677854	32474410	21326	6293	37	36744318	26823573	45.15	3970	t1	2019.06.03	Chicken faeces	Shandong 1_2	Yes	PDJFL1A3	R	R	R	R	R	R	R	R	S	R	S	R	R	R	R	R	R	I	S	R	R	S	R	R	R	R
PDJFL1A4	SRR13089956	SAMN16825124	PRJNA678871	51060084	102120168	42041906	173006	74956	503	369181314	302131897	49.88	4627	t1	2019.06.03	Chicken faeces	Shandong 1_2	Yes	PDJFL1A4	R	R	R	R	R	R	R	R	S	R	S	R	R	R	I	R	R	S	S	R	R	S	R	R	R	R
PDJFL1A5	SRR13801631	SAMN18063306	PRJNA678871	48004228	96008456	20992868	123278	49541	242	227884838	177098214	49.6	3313	t1	2019.06.03	Chicken faeces	Shandong 1_2	Yes	PDJFL1A5	R	R	R	R	R	R	R	S	S	R	S	R	R	R	I	R	S	S	S	I	I	S	R	R	R	R
PDJFL1A6	SRR13801627	SAMN18063307	PRJNA678871	43518395	87036790	40465424	20264	6574	31	33080300	23950000	45.89	2795	t1	2019.06.03	Chicken faeces	Shandong 1_2	Yes	PDJFL1A6	R	R	R	R	R	R	R	R	S	R	S	R	R	R	I	R	R	I	S	R	R	S	R	R	R	R
PDJFL1C1	SRR13801626	SAMN18063308	PRJNA678871	52411947	104823894	46638287	57665	17912	23	75528384	48652139	45.63	1524	t1	2019.06.03	Chicken faeces	Shandong 1_2		PDJFL1C1
PDJFL1C2	SRR13801625	SAMN18063309	PRJNA678871	51955937	103911874	45508781	114510	39071	119	163256678	112070893	48.42	1766	t1	2019.06.03	Chicken faeces	Shandong 1_2	Yes	PDJFL1C2	R	I	R	S	R	R	R	R	S	R	I	R	R	R	R	R	R	I	S	R	R	S	R	R	S	R
PDJFL1C3	SRR13089955	SAMN16825125	PRJNA678871	46228786	92457572	42728153	271788	110366	490	500998730	390467580	48.04	3264	t1	2019.06.03	Chicken faeces	Shandong 1_2	Yes	PDJFL1C3	R	R	R	R	R	R	R	R	S	R	S	R	R	R	R	R	R	I	S	R	R	S	R	R	R	R
PDJFL1C4	SRR13089954	SAMN16825126	PRJNA678871	94185076	188370152	83850956	30326	7682	37	42436746	27503708	45.99	1890	t1	2019.06.03	Chicken faeces	Shandong 1_2	Yes	PDJFL1C4	R	R	R	R	R	R	R	S	S	S	S	R	R	R	I	R	S	S	S	R	I	S	R	R	R	R
PDJFL1C5	SRR13089953	SAMN16825127	PRJNA678871	78215060	156430120	63768604	24211	6654	73	40774739	29132140	44.87	3684	t1	2019.06.03	Chicken faeces	Shandong 1_2	Yes	PDJFL1C5	R	R	R	R	R	R	R	S	S	I	S	R	R	R	I	R	S	R	S	S	I	S	R	R	S	S
PDJFL1C6	SRR13801624	SAMN18063310	PRJNA678871	42034670	84069340	40223830	26239	7972	42	39132628	26913072	45.81	2079	t1	2019.06.03	Chicken faeces	Shandong 1_2	Yes	PDJFL1C6	R	R	R	R	R	R	R	R	S	R	S	R	R	R	I	R	R	S	S	R	R	S	R	R	R	R
PDJFL2A1	SRR13801623	SAMN18063311	PRJNA678871	42480489	84960978	37875880	246056	89112	228	375030162	268642745	48.05	2141	t2	2019.06.23	Chicken faeces	Shandong 1_2	Yes	PDJFL2A1	R	R	R	R	R	R	R	S	S	R	S	R	R	R	I	R	S	S	S	R	R	S	R	I	R	R
PDJFL2A2	SRR13089945	SAMN16825134	PRJNA678871	42648828	85297656	36916812	293999	109614	513	498837776	373736304	45.79	2720	t2	2019.06.23	Chicken faeces	Shandong 1_2		PDJFL2A2
PDJFL2C1	SRR13801622	SAMN18063312	PRJNA678871	47915033	95830066	47784572	360768	136501	521	600656175	447691422	46.84	2554	t2	2019.06.23	Chicken faeces	Shandong 1_2	Yes	PDJFL2C1	R	R	R	R	R	R	R	I	S	R	S	R	R	R	I	R	S	S	S	R	R	S	R	R	R	R
PDJFL2C2	SRR13089944	SAMN16825135	PRJNA678871	52341994	104683988	49255761	42737	13616	88	68897640	49463382	48.66	2636	t2	2019.06.23	Chicken faeces	Shandong 1_2	Yes	PDJFL2C2	R	R	R	R	R	R	R	S	S	R	S	S	R	S	R	R	S	S	S	R	I	S	I	R	R	R
PDJFL2C3	SRR13801621	SAMN18063313	PRJNA678871	45055637	90111274	44944430	13729	5538	48	26097564	20484985	40.62	3433	t2	2019.06.23	Chicken faeces	Shandong 1_2		PDJFL2C3
PDJFL2C4	SRR13801620	SAMN18063314	PRJNA678871	54701830	109403660	54576038	91405	25848	85	118844054	75067452	49.03	1514	t2	2019.06.23	Chicken faeces	Shandong 1_2		PDJFL2C4
PDJFL2C5	SRR13089943	SAMN16825136	PRJNA678871	82714763	165429526	75163811	218900	72729	209	305639086	206344395	46.41	1699	t2	2019.06.23	Chicken faeces	Shandong 1_2		PDJFL2C5
PDJFL2C6	SRR13801630	SAMN18063315	PRJNA678871	45237920	90475840	45097792	53306	15611	151	84286131	59154929	44.78	2476	t2	2019.06.23	Chicken faeces	Shandong 1_2		PDJFL2C6
PDTRL101	SRR13089931	SAMN16825147	PRJNA678871	57486604	114973208	57486604	702931	121444	104	600473785	217421989	62.93	804	t1	2019.06.03	Soil	Shandong 1_2
PDTRL102	SRR13090066	SAMN16825148	PRJNA678871	40628818	81257636	40628818	633542	143441	23	603482601	276939540	64.42	926	t1	2019.06.03	Soil	Shandong 1_2
PDTRL201	SRR13090065	SAMN16825149	PRJNA678871	47547787	95095574	47547787	570541	104631	114	519307511	212947850	62.95	851	t2	2019.06.23	Soil	Shandong 1_2
PDTRL202	SRR13090064	SAMN16825150	PRJNA678871	52913137	105826274	52913137	948657	236250	50	938171389	462563983	62.49	986	t2	2019.06.23	Soil	Shandong 1_2
SDPD1JTT3.01	SRR20950816	SAMN28667396	PRJNA841806	44620724	89241448	2140090	56042	5619	0	33952471	9673262	52.34	904	t3	2019.11.10	Chicken carcass	Shandong 2
SDPD1JTT3.02	SRR20950815	SAMN28667397	PRJNA841806	122303438	244606876	10807916	262276	25359	46	165836109	53184318	48.20	987	t3	2019.11.10	Chicken carcass	Shandong 2
SDPD1JTT3.03	SRR20950814	SAMN28667398	PRJNA841806	84660522	169321044	4043280	67498	4196	0	35318763	6852199	53.86	818	t3	2019.11.10	Chicken carcass	Shandong 2
SDPD1JTT3.04	SRR20950813	SAMN28667399	PRJNA841806	82569358	165138716	2448728	30711	2097	0	16405587	3405862	53.00	821	t3	2019.11.10	Chicken carcass	Shandong 2
SDPD1JTT3.05	SRR20950812	SAMN28667400	PRJNA841806	79512340	159024680	3264782	42145	2431	0	21721977	4015994	52.84	798	t3	2019.11.10	Chicken carcass	Shandong 2
SDPD1JTT3.06	SRR20950811	SAMN28667401	PRJNA841806	115373730	230747460	6750316	150843	10558	17	84997169	20383002	49.87	867	t3	2019.11.10	Chicken carcass	Shandong 2
SDPD1JTT3.07	SRR20950810	SAMN28667402	PRJNA841806	83525118	167050236	19794568	239641	23729	115	175819777	73412143	56.27	1377	t3	2019.11.10	Chicken carcass	Shandong 2
SDPD1JTT3.08	SRR20950808	SAMN28667403	PRJNA841806	81585644	163171288	2519230	38878	2267	0	20297368	3731222	52.54	788	t3	2019.11.10	Chicken carcass	Shandong 2
SDPD1JTT3.09	SRR20950807	SAMN28667404	PRJNA841806	82632882	165265764	4579074	77647	4816	11	43595053	10867980	51.22	911	t3	2019.11.10	Chicken carcass	Shandong 2
SDPD1JTT3.10	SRR20950733	SAMN28667405	PRJNA841806	107212750	214425500	5026282	91015	6770	12	53473039	14605537	50.10	927	t3	2019.11.10	Chicken carcass	Shandong 2
SDPD1JTT3.12	SRR20950732	SAMN28667406	PRJNA841806	44090390	88180780	4251211	116438	14043	48	85610139	35915514	54.08	1249	t3	2019.11.10	Chicken carcass	Shandong 2
SDPD1JTT3.13	SRR20950731	SAMN28667407	PRJNA841806	49676034	99352068	5405937	128531	12067	44	84312875	27695791	51.80	972	t3	2019.11.10	Chicken carcass	Shandong 2
SDPD1JTT3.14	SRR20950730	SAMN28667408	PRJNA841806	82223326	164446652	26679296	547426	71217	103	404649043	176112266	51.06	1298	t3	2019.11.10	Chicken carcass	Shandong 2
SDPD1JTT3.15	SRR20950729	SAMN28667409	PRJNA841806	117487776	234975552	43765778	539611	80696	305	475918115	255025984	51.62	1981	t3	2019.11.10	Chicken carcass	Shandong 2
SDPD1JTT3.16	SRR20950728	SAMN28667410	PRJNA841806	44114334	88228668	3643837	99484	9663	13	63091313	20000437	54.13	963	t3	2019.11.10	Chicken carcass	Shandong 2
SDPD1JTT3.17	SRR20950727	SAMN28667411	PRJNA841806	166054192	332108384	9870020	161376	13018	19	100775399	32986481	49.24	1077	t3	2019.11.10	Chicken carcass	Shandong 2
SDPD1JTT3.18	SRR20950726	SAMN28667412	PRJNA841806	46982130	93964260	4075601	111317	12243	15	76412860	29412565	53.51	1185	t3	2019.11.10	Chicken carcass	Shandong 2
SDPD1JTT3.19	SRR20950724	SAMN28667413	PRJNA841806	121348062	242696124	5449900	123292	9020	0	70318329	17864850	49.26	888	t3	2019.11.10	Chicken carcass	Shandong 2
SDPD1JTT3.20	SRR20950723	SAMN28667414	PRJNA841806	42222787	84445574	1625791	29335	2500	0	16753793	4185256	53.69	865	t3	2019.11.10	Chicken carcass	Shandong 2
SDPD1JFT1.01	SRR20950722	SAMN28667415	PRJNA841806	46121300	92242600	37321506	450619	97286	474	523827810	349731240	44.67	3280	t1	2019.10.19	Chicken faeces	Shandong 2	Yes	SDPD1JFT1.01	R	R	R	R	R	R	R	S	S	R	S	R	R	R	I	R	S	R	S	R	R	S	R	R	R	R
SDPD1JFT1.02	SRR20950721	SAMN28667416	PRJNA841806	42016771	84033542	40405120	182907	27133	157	159545464	83270812	46.37	1769	t1	2019.10.19	Chicken faeces	Shandong 2	Yes	SDPD1JFT1.02	R	R	R	R	R	R	R	R	I	R	S	R	R	R	R	R	R	S	S	R	R	S	R	I	R	R
SDPD1JFT1.03	SRR20950720	SAMN28667417	PRJNA841806	47547707	95095414	41805793	325257	56906	168	299941654	167260466	43.06	1932	t1	2019.10.19	Chicken faeces	Shandong 2	Yes	SDPD1JFT1.03	R	S	R	R	R	R	R	S	I	R	S	R	R	R	S	R	S	I	R	R	I	S	R	R	R	R
SDPD1JFT1.04	SRR20950719	SAMN28667418	PRJNA841806	43495754	86991508	43452517	546669	122740	498	623341255	411278131	44.12	2849	t1	2019.10.19	Chicken faeces	Shandong 2	Yes	SDPD1JFT1.04	R	R	R	R	S	R	R	R	R	R	S	R	R	R	I	S	R	S	S	R	R	S	R	I	S	R
SDPD1JFT1.05	SRR20950718	SAMN28667419	PRJNA841806	46718787	93437574	45523014	202900	30918	151	176685592	91829458	45.47	1705	t1	2019.10.19	Chicken faeces	Shandong 2	Yes	SDPD1JFT1.05	R	R	R	R	R	R	R	R	R	R	S	R	R	R	I	R	R	S	R	R	R	S	R	I	R	R
SDPD1JFT1.06	SRR20950717	SAMN28667420	PRJNA841806	46726021	93452042	41389740	432234	88140	269	430717374	258356339	45.45	2052	t1	2019.10.19	Chicken faeces	Shandong 2	Yes	SDPD1JFT1.06	R	R	R	R	R	R	R	R	I	R	S	R	R	R	I	R	R	S	R	R	R	S	R	I	R	R
SDPD1JFT1.07	SRR20950716	SAMN28667421	PRJNA841806	42670951	85341902	41928206	342301	66766	183	326680096	189897022	46.40	1963	t1	2019.10.19	Chicken faeces	Shandong 2		SDPD1JFT1.07
SDPD1JFT1.08	SRR20950715	SAMN28667422	PRJNA841806	49324924	98649848	48073722	606072	127852	333	620975095	388816128	46.84	2362	t1	2019.10.19	Chicken faeces	Shandong 2	Yes	SDPD1JFT1.08	R	R	R	R	S	R	R	R	R	R	S	R	R	R	R	S	R	S	S	R	R	S	R	I	R	R
SDPD1JFT1.09	SRR20950713	SAMN28667423	PRJNA841806	44988800	89977600	43988691	178369	20826	130	153282167	77679836	43.79	2112	t1	2019.10.19	Chicken faeces	Shandong 2	Yes	SDPD1JFT1.09	R	S	R	R	R	I	S	S	S	S	S	R	S	R	S	S	S	S	S	S	S	S	R	I	S	S
SDPD1JFT1.10	SRR20950712	SAMN28667424	PRJNA841806	80581584	161163168	66983624	189264	17714	109	142321101	61835688	45.03	1628	t1	2019.10.19	Chicken faeces	Shandong 2	Yes	SDPD1JFT1.10	R	R	R	R	S	R	R	R	R	R	S	R	R	R	S	R	R	S	S	R	R	S	R	S	R	R
SDPD1JFT1.11	SRR20950711	SAMN28667425	PRJNA841806	42361226	84722452	42107089	686205	144963	485	730400656	464663473	45.36	2553	t1	2019.10.19	Chicken faeces	Shandong 2	Yes	SDPD1JFT1.11	R	R	R	R	S	R	R	S	S	R	S	R	S	R	I	R	S	S	S	R	I	S	R	I	R	R
SDPD1JFT1.12	SRR20950710	SAMN28667426	PRJNA841806	40031328	80062656	39882570	250946	41804	136	222510880	117182981	46.15	1622	t1	2019.10.19	Chicken faeces	Shandong 2	Yes	SDPD1JFT1.12	R	R	R	R	R	R	R	R	S	R	S	R	R	R	S	R	R	S	S	R	R	S	R	I	R	R
SDPD1JFT1.13	SRR20950709	SAMN28667427	PRJNA841806	79425580	158851160	78991124	660152	129249	487	680476568	421456360	47.21	2616	t1	2019.10.19	Chicken faeces	Shandong 2	Yes	SDPD1JFT1.13	R	R	R	R	R	R	R	R	S	R	S	R	R	R	I	R	R	S	R	R	R	S	R	R	R	R
SDPD1JFT1.14	SRR20950708	SAMN28667428	PRJNA841806	82173864	164347728	81980322	614375	118340	386	599095353	356415203	45.20	2188	t1	2019.10.19	Chicken faeces	Shandong 2	Yes	SDPD1JFT1.14	R	R	R	R	R	R	R	I	S	R	S	R	R	R	R	R	S	S	R	R	R	S	R	I	R	R
SDPD1JFT1.15	SRR20950707	SAMN28667429	PRJNA841806	83152310	166304620	82182014	697391	126138	353	671409976	394293586	47.48	2315	t1	2019.10.19	Chicken faeces	Shandong 2	Yes	SDPD1JFT1.15	R	I	R	R	R	R	R	S	S	R	S	R	R	R	S	R	S	S	I	R	R	S	R	I	R	R
SDPD1JFT2.01	SRR20950706	SAMN28667430	PRJNA841806	49428477	98856954	49251779	715335	134775	622	722118062	442059911	49.52	2497	t2	2019.11.09	Chicken faeces	Shandong 2	Yes	SDPD1JFT2.01	R	R	R	R	R	R	R	R	S	R	S	R	R	R	S	R	R	R	S	R	R	S	R	R	R	R
SDPD1JFT2.02	SRR20950705	SAMN28667431	PRJNA841806	85352446	170704892	84877706	897102	162475	593	864442270	508725523	49.34	2262	t2	2019.11.09	Chicken faeces	Shandong 2	Yes	SDPD1JFT2.02	R	I	R	R	R	R	R	S	S	R	S	R	R	R	S	R	S	S	I	R	I	S	R	I	R	R
SDPD1JFT2.05	SRR20950704	SAMN28667432	PRJNA841806	82442094	164884188	82042466	1047248	185705	332	936829162	525085698	49.54	1965	t2	2019.11.09	Chicken faeces	Shandong 2		SDPD1JFT2.05
SDPD1JFT2.08	SRR20950702	SAMN28667433	PRJNA841806	44929067	89858134	41788720	505756	98468	401	525544237	326103072	48.53	2593	t2	2019.11.09	Chicken faeces	Shandong 2	Yes	SDPD1JFT2.08	R	R	R	R	R	R	R	R	S	R	S	R	R	R	I	R	R	S	R	R	R	S	R	I	R	R
SDPD1JFT2.12	SRR20950806	SAMN28667434	PRJNA841806	41280256	82560512	41224556	707395	139950	469	735492113	461349950	49.40	2675	t2	2019.11.09	Chicken faeces	Shandong 2		SDPD1JFT2.12
SDPD1JFT2.13	SRR20950805	SAMN28667435	PRJNA841806	83073114	166146228	82923240	714203	106482	381	628191980	333992711	49.46	1975	t2	2019.11.09	Chicken faeces	Shandong 2	Yes	SDPD1JFT2.13	R	R	R	R	R	R	R	R	S	R	S	R	R	R	S	R	R	R	S	R	R	S	R	R	R	R
SDPD1JFT2.14	SRR20950804	SAMN28667436	PRJNA841806	48212714	96425428	48010371	852745	142434	462	753185101	417109917	50.52	1928	t2	2019.11.09	Chicken faeces	Shandong 2	Yes	SDPD1JFT2.14	R	R	R	R	R	R	R	R	R	S	S	R	R	R	S	R	R	S	S	R	R	S	R	I	R	R
SDPD1YMT1.02	SRR20950803	SAMN28667437	PRJNA841806	83606884	167213768	75341660	865656	178047	133	837035313	495174512	48.40	2090	t1	2019.10.19	Chicken Feather	Shandong 2
SDPD1YMT1.03	SRR20950802	SAMN28667438	PRJNA841806	81513532	163027064	70652908	1034636	195442	154	949367008	535050186	47.45	1967	t1	2019.10.19	Chicken Feather	Shandong 2
SDPD1YMT1.04	SRR20950801	SAMN28667439	PRJNA841806	93055320	186110640	38162148	722003	128121	108	620991137	326372157	49.35	1667	t1	2019.10.19	Chicken Feather	Shandong 2
SDPD1YMT2.02	SRR20950800	SAMN28667440	PRJNA841806	82324932	164649864	81394432	841049	153211	436	804459675	460317208	49.53	2095	t2	2019.11.09	Chicken Feather	Shandong 2
SDPD1YMT2.03	SRR20950799	SAMN28667441	PRJNA841806	83483984	166967968	80115132	1080638	210883	228	1017617829	585165149	51.08	2000	t2	2019.11.09	Chicken Feather	Shandong 2
SDPD1YMT2.04	SRR20950798	SAMN28667442	PRJNA841806	42102299	84204598	41171445	702974	151274	415	750056417	471642601	49.86	2429	t2	2019.11.09	Chicken Feather	Shandong 2
SDPD1YMT2.05	SRR20950796	SAMN28667443	PRJNA841806	44850164	89700328	44221537	765537	166696	433	815230944	511965818	49.53	2380	t2	2019.11.09	Chicken Feather	Shandong 2
SDPD1TRT1.01	SRR20950792	SAMN28667447	PRJNA841806	46435797	92871594	92871594	1363474	214128	301	1104722208	538382704	66.65	1431	t1	2019.10.19	Soil	Shandong 2
SDPD1TRT1.02	SRR20950793	SAMN28667446	PRJNA841806	43834187	87668374	87668374	1269582	91853	3	735701126	164022109	64.22	799	t1	2019.10.19	Soil	Shandong 2
SDPD1TRT2.01	SRR20950794	SAMN28667445	PRJNA841806	45733790	91467580	91467580	1380967	227005	315	1147003389	571251637	66.99	1442	t2	2019.11.09	Soil	Shandong 2
SDPD1TRT2.02	SRR20950795	SAMN28667444	PRJNA841806	47929700	95859400	95859400	1584384	178884	95	1063703456	363028778	64.53	972	t2	2019.11.09	Soil	Shandong 2
SDPD1TWT3.01	SRR20950789	SAMN28667450	PRJNA841806	81123004	162246008	162246008	1268829	369591	46	1464394186	1048729749	43.63	2870	t3	2019.11.10	Wastewater	Shandong 2
SDPD1TWT3.02	SRR20950790	SAMN28667449	PRJNA841806	81320062	162640124	162640124	641981	167657	226	1234356125	1036615925	41.88	9577	t3	2019.11.10	Wastewater	Shandong 2
SDPD1TWT3.03	SRR20950791	SAMN28667448	PRJNA841806	47981114	95962228	95962228	364160	111564	1634	1098522459	999330648	41.90	16656	t3	2019.11.10	Wastewater	Shandong 2
SDPD3HCT2-01	SRR20950787	SAMN28667452	PRJNA841806	42774713	85549426	85549426	979126	171350	232	864338786	468190409	51.75	1764	t2	2020.10.04	Barn Floor	Shandong 3
SDPD3HCT2-02	SRR20950788	SAMN28667451	PRJNA841806	42302891	84605782	84605782	1428520	200802	102	1040796832	462198708	53.03	1295	t2	2020.10.04	Barn Floor	Shandong 3
SDPD3JFT1-01	SRR20950785	SAMN28667453	PRJNA841806	40358761	80717522	40262711	52091	6452	51	48572691	26602799	43.12	3126	t1	2020.09.17	Chicken faeces	Shandong 3		SDPD3JFT1-01
SDPD3JFT1-03	SRR20950784	SAMN28667454	PRJNA841806	42283877	84567754	42070103	208701	45055	250	247989783	165798269	41.73	3419	t1	2020.09.17	Chicken faeces	Shandong 3	Yes	SDPD3JFT1-03	S	S	R	I	R	S	S	S	S	S	S	R	R	R	S	S	S	S	S	R	S	S	R	R	S	S
SDPD3JFT1-04	SRR20950783	SAMN28667455	PRJNA841806	45238578	90477156	45124815	54549	8673	92	55063103	32749263	44.38	2816	t1	2020.09.17	Chicken faeces	Shandong 3	Yes	SDPD3JFT1-04	R	R	R	R	R	R	R	R	I	R	S	R	R	R	R	R	R	I	S	R	R	S	R	R	R	R
SDPD3JFT1-09	SRR20950782	SAMN28667456	PRJNA841806	42336011	84672022	42285113	61011	9251	82	60080785	35353458	40.73	3128	t1	2020.09.17	Chicken faeces	Shandong 3		SDPD3JFT1-09
SDPD3JFT1-13	SRR20950781	SAMN28667457	PRJNA841806	41056664	82113328	40214069	199304	38960	295	230405368	153161985	40.39	3965	t1	2020.09.17	Chicken faeces	Shandong 3	Yes	SDPD3JFT1-13	R	R	R	R	R	R	R	R	R	S	S	R	R	R	I	S	R	S	S	R	R	S	R	I	R	R
SDPD3JFT1-15	SRR20950780	SAMN28667458	PRJNA841806	41445629	82891258	41368837	27558	5008	36	30954339	19888270	41.70	3821	t1	2020.09.17	Chicken faeces	Shandong 3	Yes	SDPD3JFT1-15	R	R	R	R	R	R	R	R	R	S	S	R	R	R	R	S	R	S	S	R	R	S	R	R	R	R
SDPD3JFT1-19	SRR20950779	SAMN28667459	PRJNA841806	45693219	91386438	45287231	173856	32422	269	199194446	129453245	40.31	3923	t1	2020.09.17	Chicken faeces	Shandong 3		SDPD3JFT1-19
SDPD3JFT1-20	SRR20950778	SAMN28667460	PRJNA841806	43633386	87266772	43511814	196449	36028	286	226721972	146984141	45.15	4129	t1	2020.09.17	Chicken faeces	Shandong 3	Yes	SDPD3JFT1-20	R	R	R	R	R	R	R	R	S	R	S	R	R	R	R	R	R	I	S	R	R	S	R	R	R	R
SDPD3JFT2-01	SRR20950777	SAMN28667461	PRJNA841806	40155794	80311588	40047462	30431	8306	110	57003887	46807692	39.20	9889	t2	2020.10.04	Chicken faeces	Shandong 3		SDPD3JFT2-01
SDPD3JFT2-02	SRR20950776	SAMN28667462	PRJNA841806	42059212	84118424	42031382	131613	23536	193	146441653	93668606	45.23	3781	t2	2020.10.04	Chicken faeces	Shandong 3		SDPD3JFT2-02
SDPD3JFT2-03	SRR20950965	SAMN28667463	PRJNA841806	42568013	85136026	42147783	47529	6665	94	54328582	35149471	43.50	8062	t2	2020.10.04	Chicken faeces	Shandong 3		SDPD3JFT2-03
SDPD3JFT2-07	SRR20950964	SAMN28667464	PRJNA841806	43893650	87787300	43856495	180132	35138	123	183274615	110909649	47.12	2285	t2	2020.10.04	Chicken faeces	Shandong 3		SDPD3JFT2-07
SDPD3JFT2-09	SRR20950963	SAMN28667465	PRJNA841806	44181757	88363514	44132815	411968	94074	360	460420671	300034402	44.44	2534	t2	2020.10.04	Chicken faeces	Shandong 3		SDPD3JFT2-09
SDPD3JFT2-10	SRR20950962	SAMN28667466	PRJNA841806	42972917	85945834	42949597	421882	86387	559	518370543	353645825	45.31	4582	t2	2020.10.04	Chicken faeces	Shandong 3		SDPD3JFT2-10
SDPD3JFT2-11	SRR20950961	SAMN28667467	PRJNA841806	44167448	88334896	44095818	251524	46834	224	260471588	158684737	45.69	2594	t2	2020.10.04	Chicken faeces	Shandong 3		SDPD3JFT2-11
SDPD3JFT2-12	SRR20950960	SAMN28667468	PRJNA841806	44245679	88491358	44199807	199076	33729	231	205379736	123034355	45.78	2787	t2	2020.10.04	Chicken faeces	Shandong 3	Yes	SDPD3JFT2-12	R	R	R	R	R	R	R	S	S	S	S	S	S	R	R	R	S	I	S	R	I	S	I	R	R	R
SDPD3TRT1	SRR20950956	SAMN28667472	PRJNA841806	40004326	80008652	80008652	677797	24903	0	337359447	39733485	61.27	701	t1	2020.09.17	Soil	Shandong 3
SDPD3TRT2-02	SRR20950957	SAMN28667471	PRJNA841806	47577588	95155176	95155176	1258295	110442	4	747793825	196743975	63.62	863	t2	2020.10.04	Soil	Shandong 3
SDPD3TRT2-1	SRR20950958	SAMN28667470	PRJNA841806	43528904	87057808	87057808	888593	50335	3	476667672	75807996	64.53	740	t2	2020.10.04	Soil	Shandong 3
SDPD3TRT2-3	SRR20950959	SAMN28667469	PRJNA841806	47233072	94466144	94466144	1047589	89964	59	637424192	175512830	62.26	879	t2	2020.10.04	Soil	Shandong 3
SDPD3TWT3-01	SRR20950952	SAMN28667475	PRJNA841806	39896561	79793122	79793122	673959	67403	119	449939256	177145109	44.76	1338	t3	2020.10.05	Wastewater	Shandong 3
SDPD3TWT3-02	SRR20950953	SAMN28667474	PRJNA841806	41904872	83809744	83809744	1773687	193202	101	1152230136	390788806	48.34	973	t3	2020.10.05	Wastewater	Shandong 3
SDPD3TWT3-03	SRR20950954	SAMN28667473	PRJNA841806	42732897	85465794	85465794	309862	92850	1751	1083948467	1000613448	41.98	19241	t3	2020.10.05	Wastewater	Shandong 3
SDPD4HCT1-01	SRR20950946	SAMN28667481	PRJNA841806	47754621	95509242	95509242	1109294	158168	187	866346860	428635852	46.39	1640	t1	2020.12.23	Barn Floor	Shandong 4
SDPD4HCT1-02	SRR20950947	SAMN28667480	PRJNA841806	31405512	62811024	62811024	673554	108077	127	555479864	285017194	44.52	1618	t1	2020.12.23	Barn Floor	Shandong 4
SDPD4HCT1-03	SRR20950948	SAMN28667479	PRJNA841806	43882472	87764944	87764944	1240992	163258	156	935439289	447172572	45.95	1616	t1	2020.12.23	Barn Floor	Shandong 4
SDPD4HCT2-01	SRR20950949	SAMN28667478	PRJNA841806	42685070	85370140	85370140	649256	218617	112	802236396	150650268	42.6	1376	t2	2021.01.09	Barn Floor	Shandong 4
SDPD4HCT2-02	SRR20950950	SAMN28667477	PRJNA841806	54089219	108178438	108178438	1688900	233952	131	1256156288	578060142	44.53	1426	t2	2021.01.09	Barn Floor	Shandong 4
SDPD4HCT2-03	SRR20950951	SAMN28667476	PRJNA841806	42176921	84353842	84353842	816443	133157	144	676617920	354018152	45.13	1660	t2	2021.01.09	Barn Floor	Shandong 4
SDPD4JTT3-01	SRR20950945	SAMN28667482	PRJNA841806	37183098	74366196	1049247	22712	2516	0	13978396	4111603	48.09	907	t3	2021.01.11	Chicken carcass	Shandong 4
SDPD4JTT3-05	SRR20950943	SAMN28667483	PRJNA841806	39465267	78930534	1236765	31965	3806	0	19914950	6043108	52.06	914	t3	2021.01.11	Chicken carcass	Shandong 4
SDPD4JTT3-09	SRR20950942	SAMN28667484	PRJNA841806	45974104	91948208	1497003	29122	2177	0	16097130	3518266	50.55	823	t3	2021.01.11	Chicken carcass	Shandong 4
SDPD4JTT3-10	SRR20950941	SAMN28667485	PRJNA841806	42098067	84196134	702178	15004	1727	0	9451352	2951564	50.03	929	t3	2021.01.11	Chicken carcass	Shandong 4
SDPD4JTT3-11	SRR20950940	SAMN28667486	PRJNA841806	41380100	82760200	1849212	65227	5923	0	39174490	13599522	43.70	1114	t3	2021.01.11	Chicken carcass	Shandong 4
SDPD4JTT3-12	SRR20950939	SAMN28667487	PRJNA841806	44038992	88077984	1032703	21804	1823	0	12451449	2995032	51.48	838	t3	2021.01.11	Chicken carcass	Shandong 4
SDPD4JTT3-14	SRR20950938	SAMN28667488	PRJNA841806	41812218	83624436	1036545	24702	1766	0	13729411	2910065	53.04	804	t3	2021.01.11	Chicken carcass	Shandong 4
SDPD4JTT3-15	SRR20950937	SAMN28667489	PRJNA841806	41103494	82206988	859637	18949	1607	0	10895905	2662420	50.84	839	t3	2021.01.11	Chicken carcass	Shandong 4
SDPD4JFT1-01	SRR20950936	SAMN28667490	PRJNA841806	44569592	89139184	44175885	628684	106787	206	569419461	323731329	42.22	2125	t1	2020.12.23	Chicken faeces	Shandong 4	Yes	SDPD4JFT1-01	R	R	R	R	R	R	R	R	R	R	S	R	R	R	R	S	R	I	S	R	R	S	R	R	R	R
SDPD4JFT1-05	SRR20950935	SAMN28667491	PRJNA841806	44124345	88248690	44115920	727660	130263	214	689889492	411061029	39.53	2453	t1	2020.12.23	Chicken faeces	Shandong 4	Yes	SDPD4JFT1-05	R	R	R	R	R	R	R	R	R	R	S	R	R	R	R	S	R	S	R	R	R	I	R	R	R	R
SDPD4JFT1-08	SRR20950701	SAMN28667492	PRJNA841806	47903676	95807352	47545866	529365	102223	320	525671930	316541692	42.80	2271	t1	2020.12.23	Chicken faeces	Shandong 4	Yes	SDPD4JFT1-08	R	R	R	R	R	R	R	S	I	R	S	R	R	R	R	R	S	I	S	R	R	S	R	R	R	R
SDPD4JFT1-13	SRR20950699	SAMN28667493	PRJNA841806	40534222	81068444	40529882	797195	121151	138	648207504	343610747	44.69	1900	t1	2020.12.23	Chicken faeces	Shandong 4	Yes	SDPD4JFT1-13	R	R	R	R	R	R	R	S	S	R	S	R	R	R	I	R	S	S	S	I	S	S	R	R	R	R
SDPD4JFT1-15	SRR20950698	SAMN28667494	PRJNA841806	42629304	85258608	42623254	609616	107271	185	551458470	319420140	44.65	2192	t1	2020.12.23	Chicken faeces	Shandong 4	Yes	SDPD4JFT1-15	R	R	R	R	R	R	R	S	S	R	S	R	R	R	I	R	S	S	S	R	I	S	R	R	R	R
SDPD4JFT1-17	SRR20950697	SAMN28667495	PRJNA841806	43368707	86737414	43355207	939649	159529	173	817816676	441491889	44.19	1826	t1	2020.12.23	Chicken faeces	Shandong 4	Yes	SDPD4JFT1-17	R	R	S	S	R	R	S	S	S	S	I	S	R	R	R	S	S	S	S	S	S	S	I	S	S	R
SDPD4JFT1-18	SRR20950696	SAMN28667496	PRJNA841806	42330959	84661918	42303956	816348	140482	329	747776434	423083716	44.14	2043	t1	2020.12.23	Chicken faeces	Shandong 4	Yes	SDPD4JFT1-18	R	R	R	R	R	R	R	R	R	R	S	R	R	R	R	S	R	S	S	R	R	S	R	I	R	R
SDPD4JFT2-01	SRR20950695	SAMN28667497	PRJNA841806	53242777	106485554	53122248	466689	82175	207	442200173	270350226	41.84	2782	t2	2021.01.09	Chicken faeces	Shandong 4	Yes	SDPD4JFT2-01	R	R	R	R	R	R	R	R	S	S	I	S	S	R	R	R	S	S	S	R	R	I	R	I	S	R
SDPD4JFT2-03	SRR20950694	SAMN28667498	PRJNA841806	45776464	91552928	45761281	675060	115111	160	585130530	327065772	44.49	2000	t2	2021.01.09	Chicken faeces	Shandong 4	Yes	SDPD4JFT2-03	R	R	R	S	S	R	S	S	S	S	I	R	S	I	I	S	S	S	S	S	R	S	I	R	S	S
SDPD4JFT2-05	SRR20950693	SAMN28667499	PRJNA841806	40723734	81447468	40703070	593940	95425	187	500734419	279728342	42.69	2114	t2	2021.01.09	Chicken faeces	Shandong 4	Yes	SDPD4JFT2-05	R	R	R	R	R	R	S	S	S	S	S	S	R	R	I	S	S	S	S	I	S	S	I	R	S	R
SDPD4JFT2-07	SRR20950692	SAMN28667500	PRJNA841806	46012402	92024804	45972605	462346	76508	224	413681875	225757072	46.87	1876	t2	2021.01.09	Chicken faeces	Shandong 4	Yes	SDPD4JFT2-07	R	R	R	R	R	R	R	R	R	R	I	R	R	R	R	S	R	S	S	R	R	S	R	I	R	R
SDPD4JFT2-09	SRR20950691	SAMN28667501	PRJNA841806	49865661	99731322	49845303	717304	136571	501	720008420	443136789	47.27	2536	t2	2021.01.09	Chicken faeces	Shandong 4	Yes	SDPD4JFT2-09	R	R	R	R	S	R	S	S	S	S	I	S	R	R	R	S	S	S	S	R	S	S	R	R	R	R
SDPD4JFT2-11	SRR20950690	SAMN28667502	PRJNA841806	44439127	88878254	44403955	939797	158243	329	809539990	438860781	43.74	1788	t2	2021.01.09	Chicken faeces	Shandong 4	Yes	SDPD4JFT2-11	R	R	R	S	R	R	R	R	S	S	S	R	R	R	I	R	R	S	S	R	R	S	R	R	S	R
SDPD4JFT2-13	SRR20950688	SAMN28667503	PRJNA841806	46271347	92542694	46253697	739407	115491	341	650503553	369991335	39.41	2330	t2	2021.01.09	Chicken faeces	Shandong 4	Yes	SDPD4JFT2-13	R	R	R	I	R	R	R	S	I	S	S	R	R	R	R	S	S	S	S	R	R	S	R	R	S	R
SDPD4JFT2-17	SRR20950687	SAMN28667504	PRJNA841806	55641441	111282882	55552761	793184	127610	191	669356162	356133503	43.94	1782	t2	2021.01.09	Chicken faeces	Shandong 4	Yes	SDPD4JFT2-17	R	R	R	R	S	R	I	S	S	S	I	S	R	R	R	S	S	S	S	R	S	S	R	R	R	R
SDPD4YMT1-01	SRR20950686	SAMN28667505	PRJNA841806	42736311	85472622	39051381	1071336	180562	277	924143687	504474131	47.00	1842	t1	2020.12.23	Chicken Feather	Shandong 4
SDPD4YMT1-02	SRR20950685	SAMN28667506	PRJNA841806	42729795	85459590	35424567	1061253	175224	249	876079864	456813953	47.87	1644	t1	2020.12.23	Chicken Feather	Shandong 4
SDPD4YMT1-03	SRR20950684	SAMN28667507	PRJNA841806	39528121	79056242	30763576	954855	153651	182	767768348	386096781	48.46	1529	t1	2020.12.23	Chicken Feather	Shandong 4
SDPD4YMT1-04	SRR20950683	SAMN28667508	PRJNA841806	48062686	96125372	39568147	1137400	188299	256	951529325	507735430	47.70	1749	t1	2020.12.23	Chicken Feather	Shandong 4
SDPD4YMT1-05	SRR20950682	SAMN28667509	PRJNA841806	45483090	90966180	39555037	1182896	192368	218	963932537	495069506	47.75	1579	t1	2020.12.23	Chicken Feather	Shandong 4
SDPD4YMT2-01	SRR20950681	SAMN28667510	PRJNA841806	39630463	79260926	39085269	1276050	215644	199	1051819634	570069127	48.39	1820	t2	2021.01.09	Chicken Feather	Shandong 4
SDPD4YMT2-02	SRR20950680	SAMN28667511	PRJNA841806	49856411	99712822	49621356	1055334	190705	437	975494193	571089092	48.03	2183	t2	2021.01.09	Chicken Feather	Shandong 4
SDPD4YMT2-03	SRR20950679	SAMN28667512	PRJNA841806	40622426	81244852	40029751	1176150	195226	296	977148550	516128971	48.24	1685	t2	2021.01.09	Chicken Feather	Shandong 4
SDPD4YMT2-04	SRR20950677	SAMN28667513	PRJNA841806	54561266	109122532	53382848	1388113	229201	343	1172794754	634673918	47.66	1827	t2	2021.01.09	Chicken Feather	Shandong 4
SDPD4YMT2-05	SRR20950676	SAMN28667514	PRJNA841806	43244587	86489174	42892498	1009611	190092	590	998472509	612999438	47.57	2555	t2	2021.01.09	Chicken Feather	Shandong 4
SDPD4HJT3-01	SRR20950673	SAMN28667517	PRJNA841806	45357457	90714914	90714914	245431	72497	2929	1054662678	991100108	41.81	25156	t3	2021.01.11	Processing Line	Shandong 4
SDPD4HJT3-02	SRR20950674	SAMN28667516	PRJNA841806	49065300	98130600	98130600	251301	68072	3285	1060168300	992917010	41.83	27394	t3	2021.01.11	Processing Line	Shandong 4
SDPD4HJT3-03	SRR20950675	SAMN28667515	PRJNA841806	42149348	84298696	84298696	114974	84890	1991	1009981121	989846065	41.74	20674	t3	2021.01.11	Processing Line	Shandong 4
SDPD4TRT1-01	SRR20950902	SAMN28667521	PRJNA841806	46402956	92805912	92805912	1358716	133701	36	861337870	286748470	57.94	1023	t1	2020.12.23	Soil	Shandong 4
SDPD4TRT1-03	SRR20950670	SAMN28667520	PRJNA841806	45390371	90780742	90780742	429950	63484	4	348443066	110140315	62.13	754	t1	2020.12.23	Soil	Shandong 4
SDPD4TRT2-01	SRR20950671	SAMN28667519	PRJNA841806	42679369	85358738	85358738	452088	80268	1	380812401	134024619	65.83	800	t2	2021.01.09	Soil	Shandong 4
SDPD4TRT2-03	SRR20950672	SAMN28667518	PRJNA841806	47965937	95931874	95931874	491916	101741	31	452456271	193206385	57.68	877	t2	2021.01.09	Soil	Shandong 4
SDPD4TWT3-02	SRR20950899	SAMN28667523	PRJNA841806	42215389	84430778	84430778	139565	97135	1496	1023751716	995323990	42.12	17577	t3	2021.01.11	Wastewater	Shandong 4
SDPD4TWT3-03	SRR20950901	SAMN28667522	PRJNA841806	50973196	101946392	101946392	396547	84126	3147	1139373236	1015180302	42.33	24303	t3	2021.01.11	Wastewater	Shandong 4

## Sheet: SupplementaryTable2
		Farm
Source	Timepoint	Henan 1	Henan 2	Henan 3	Liaoning 1	Liaoning 2	Liaoning 3	Shandong 1_1	Shandong 1_2	Shandong 2	Shandong 3	Shandong 4	Total
Chicken Faeces	t1	8	8	12	12	8	10	16	12	15	8	7	116
	t2	8	8	12	12	8	8	20	8	7	8	8	107
Chicken Feather	t1	0	5	4	0	0	0	0	0	3	0	5	17
	t2	0	5	5	0	0	0	0	0	4	0	5	19
Chicken Carcass	t3	6	8	11	4	0	6	20	12	19	0	8	94
Barn Floor	t1	0	0	0	1	3	3	0	0	0	0	3	10
	t2	0	0	2	2	1	3	0	0	0	2	3	13
Soil	t1	2	2	2	3	3	2	4	2	2	1	2	25
	t2	2	2	2	3	3	2	4	2	2	3	2	27
Wastewater	t3	3	3	4	0	0	3	0	0	3	3	2	21
Processing line	t3	0	3	3	0	0	3	0	0	0	0	3	12
Total		29	44	57	37	26	40	64	36	55	25	48	461

## Sheet: SupplementaryTable3
Kingdom	Phylum	Class	Order	Family	Genus	Species	NCBI_tax_id	SDPD4YMT2-05	SDPD4YMT2-04	SDPD4YMT2-03	SDPD4YMT2-02	SDPD4YMT2-01	SDPD4YMT1-05	SDPD4YMT1-04	SDPD4YMT1-03	SDPD4YMT1-02	SDPD4YMT1-01	SDPD4TWT3-03	SDPD4TWT3-02	SDPD4TRT2-03	SDPD4TRT2-01	SDPD4TRT1-03	SDPD4TRT1-01	SDPD4JTT3-15	SDPD4JTT3-14	SDPD4JTT3-12	SDPD4JTT3-11	SDPD4JTT3-10	SDPD4JTT3-09	SDPD4JTT3-05	SDPD4JTT3-01	SDPD4JFT2-17	SDPD4JFT2-13	SDPD4JFT2-11	SDPD4JFT2-09	SDPD4JFT2-07	SDPD4JFT2-05	SDPD4JFT2-03	SDPD4JFT2-01	SDPD4JFT1-18	SDPD4JFT1-17	SDPD4JFT1-15	SDPD4JFT1-13	SDPD4JFT1-08	SDPD4JFT1-05	SDPD4JFT1-01	SDPD4HJT3-03	SDPD4HJT3-02	SDPD4HJT3-01
Archaea							2157	0	0	0	0	0	0	0	0	0	0	0	0	0.28203	0	0	0	0	0	0	0	0	0	0	0	0	0	0	0	0	0	0	0	0	0	0	0	0	0	0	0	0	0
Archaea	Euryarchaeota						2157|28890	0	0	0	0	0	0	0	0	0	0	0	0	0	0	0	0	0	0	0	0	0	0	0	0	0	0	0	0	0	0	0	0	0	0	0	0	0	0	0	0	0	0
Archaea	Euryarchaeota	Halobacteria					2157|28890|183963	0	0	0	0	0	0	0	0	0	0	0	0	0	0	0	0	0	0	0	0	0	0	0	0	0	0	0	0	0	0	0	0	0	0	0	0	0	0	0	0	0	0
Archaea	Euryarchaeota	Halobacteria	Halobacteriales				2157|28890|183963|2235	0	0	0	0	0	0	0	0	0	0	0	0	0	0	0	0	0	0	0	0	0	0	0	0	0	0	0	0	0	0	0	0	0	0	0	0	0	0	0	0	0	0
Archaea	Euryarchaeota	Halobacteria	Halobacteriales	Halococcaceae			2157|28890|183963|2235|1963270	0	0	0	0	0	0	0	0	0	0	0	0	0	0	0	0	0	0	0	0	0	0	0	0	0	0	0	0	0	0	0	0	0	0	0	0	0	0	0	0	0	0
Archaea	Euryarchaeota	Halobacteria	Halobacteriales	Halococcaceae	Halococcus		2157|28890|183963|2235|1963270|2249	0	0	0	0	0	0	0	0	0	0	0	0	0	0	0	0	0	0	0	0	0	0	0	0	0	0	0	0	0	0	0	0	0	0	0	0	0	0	0	0	0	0
Archaea	Euryarchaeota	Halobacteria	Halobacteriales	Halococcaceae	Halococcus	Halococcus_morrhuae	2157|28890|183963|2235|1963270|2249|2250	0	0	0	0	0	0	0	0	0	0	0	0	0	0	0	0	0	0	0	0	0	0	0	0	0	0	0	0	0	0	0	0	0	0	0	0	0	0	0	0	0	0
Archaea	Euryarchaeota	Halobacteria	Halobacteriales	Halococcaceae	Halococcus	Halococcus_thailandensis	2157|28890|183963|2235|1963270|2249|335952	0	0	0	0	0	0	0	0	0	0	0	0	0	0	0	0	0	0	0	0	0	0	0	0	0	0	0	0	0	0	0	0	0	0	0	0	0	0	0	0	0	0
Archaea	Thaumarchaeota						2157|651137	0	0	0	0	0	0	0	0	0	0	0	0	0.28203	0	0	0	0	0	0	0	0	0	0	0	0	0	0	0	0	0	0	0	0	0	0	0	0	0	0	0	0	0
Archaea	Thaumarchaeota	Nitrososphaeria					2157|651137|1643678	0	0	0	0	0	0	0	0	0	0	0	0	0.28203	0	0	0	0	0	0	0	0	0	0	0	0	0	0	0	0	0	0	0	0	0	0	0	0	0	0	0	0	0
Archaea	Thaumarchaeota	Nitrososphaeria	Nitrososphaerales				2157|651137|1643678|1033996	0	0	0	0	0	0	0	0	0	0	0	0	0.28203	0	0	0	0	0	0	0	0	0	0	0	0	0	0	0	0	0	0	0	0	0	0	0	0	0	0	0	0	0
Archaea	Thaumarchaeota	Nitrososphaeria	Nitrososphaerales	Nitrososphaeraceae			2157|651137|1643678|1033996|1033997	0	0	0	0	0	0	0	0	0	0	0	0	0.28203	0	0	0	0	0	0	0	0	0	0	0	0	0	0	0	0	0	0	0	0	0	0	0	0	0	0	0	0	0
Archaea	Thaumarchaeota	Nitrososphaeria	Nitrososphaerales	Nitrososphaeraceae	Candidatus_Nitrosocosmicus		2157|651137|1643678|1033996|1033997|1826864	0	0	0	0	0	0	0	0	0	0	0	0	0.28203	0	0	0	0	0	0	0	0	0	0	0	0	0	0	0	0	0	0	0	0	0	0	0	0	0	0	0	0	0
Archaea	Thaumarchaeota	Nitrososphaeria	Nitrososphaerales	Nitrososphaeraceae	Candidatus_Nitrosocosmicus	Candidatus_Nitrosocosmicus_oleophilus	2157|651137|1643678|1033996|1033997|1826864|1353260	0	0	0	0	0	0	0	0	0	0	0	0	0.28203	0	0	0	0	0	0	0	0	0	0	0	0	0	0	0	0	0	0	0	0	0	0	0	0	0	0	0	0	0
Archaea	Thaumarchaeota	Thaumarchaeota_unclassified						0	0	0	0	0	0	0	0	0	0	0	0	0	0	0	0	0	0	0	0	0	0	0	0	0	0	0	0	0	0	0	0	0	0	0	0	0	0	0	0	0	0
Archaea	Thaumarchaeota	Thaumarchaeota_unclassified	Nitrosopumilales				2157|651137||31932	0	0	0	0	0	0	0	0	0	0	0	0	0	0	0	0	0	0	0	0	0	0	0	0	0	0	0	0	0	0	0	0	0	0	0	0	0	0	0	0	0	0
Archaea	Thaumarchaeota	Thaumarchaeota_unclassified	Nitrosopumilales	Nitrosopumilaceae			2157|651137||31932|338190	0	0	0	0	0	0	0	0	0	0	0	0	0	0	0	0	0	0	0	0	0	0	0	0	0	0	0	0	0	0	0	0	0	0	0	0	0	0	0	0	0	0
Archaea	Thaumarchaeota	Thaumarchaeota_unclassified	Nitrosopumilales	Nitrosopumilaceae	Nitrosoarchaeum		2157|651137||31932|338190|1007082	0	0	0	0	0	0	0	0	0	0	0	0	0	0	0	0	0	0	0	0	0	0	0	0	0	0	0	0	0	0	0	0	0	0	0	0	0	0	0	0	0	0
Archaea	Thaumarchaeota	Thaumarchaeota_unclassified	Nitrosopumilales	Nitrosopumilaceae	Nitrosoarchaeum	Nitrosarchaeum_koreense	2157|651137||31932|338190|1007082|1088740	0	0	0	0	0	0	0	0	0	0	0	0	0	0	0	0	0	0	0	0	0	0	0	0	0	0	0	0	0	0	0	0	0	0	0	0	0	0	0	0	0	0
Bacteria							2	100.0	100.0	100.0	100.0	100.0	100.0	100.0	100.0	99.96416	100.0	100.0	100.0	99.71797	100.0	100.0	100.0	100.0	100.0	100.0	100.0	100.0	100.0	100.0	100.0	100.0	100.0	100.0	99.99832	100.0	99.97334	100.0	99.99974	99.94726	100.0	100.0	100.0	100.0	100.0	100.0	100.0	100.0	100.0
Bacteria	Actinobacteria						2|201174	3.54311	3.54311	6.4355	4.18764	5.80577	17.92044	14.63065	20.33963	12.1718	12.1382	0.0044	0.15668	1.87898	47.55561	11.84403	25.29691	0	0	0	0	0	4.67362	0	1.55774	2.77982	1.70835	0.31915	0.14939	0.12413	6.28907	6.04965	2.78807	9.36345	6.75156	45.2382	39.53021	1.97723	13.19339	4.98991	0.3715	6.5241	6.93013
Bacteria	Actinobacteria	Actinobacteria					2|201174|1760	3.29168	3.29168	5.65818	3.77042	5.04204	17.47111	14.12239	19.77787	11.72265	11.67627	0.0044	0.15668	1.74263	47.21303	11.84403	25.28657	0	0	0	0	0	4.67362	0	1.55774	2.77226	1.70248	0.30876	0.07106	0.11179	6.27728	6.03226	2.78698	9.3572	6.75156	45.2382	39.52408	1.96491	13.19339	4.9857	0.3715	6.5241	6.93013
Bacteria	Actinobacteria	Actinobacteria_unclassified						0	0	0	0	0	0	0	0	0	0	0	0	0	0	0	0	0	0	0	0	0	0	0	0	0	0	0	0	0	0	0	0	0	0	0	0	0	0	0	0	0	0
Bacteria	Actinobacteria	Actinobacteria_unclassified	Actinobacteria_unclassified					0	0	0	0	0	0	0	0	0	0	0	0	0	0	0	0	0	0	0	0	0	0	0	0	0	0	0	0	0	0	0	0	0	0	0	0	0	0	0	0	0	0
Bacteria	Actinobacteria	Actinobacteria_unclassified	Actinobacteria_unclassified	Actinobacteria_unclassified				0	0	0	0	0	0	0	0	0	0	0	0	0	0	0	0	0	0	0	0	0	0	0	0	0	0	0	0	0	0	0	0	0	0	0	0	0	0	0	0	0	0
Bacteria	Actinobacteria	Actinobacteria_unclassified	Actinobacteria_unclassified	Actinobacteria_unclassified	Actinobacteria_unclassified			0	0	0	0	0	0	0	0	0	0	0	0	0	0	0	0	0	0	0	0	0	0	0	0	0	0	0	0	0	0	0	0	0	0	0	0	0	0	0	0	0	0
Bacteria	Actinobacteria	Actinobacteria_unclassified	Actinobacteria_unclassified	Actinobacteria_unclassified	Actinobacteria_unclassified	Actinobacteria_bacterium_HGW_Actinobacteria_11	2|201174|||||2013646	0	0	0	0	0	0	0	0	0	0	0	0	0	0	0	0	0	0	0	0	0	0	0	0	0	0	0	0	0	0	0	0	0	0	0	0	0	0	0	0	0	0
Bacteria	Actinobacteria	Actinobacteria	Actinobacteria_unclassified	Actinobacteria_unclassified	Actinobacteria_unclassified	Actinobacteria_bacterium_DSM_45722	2|201174|1760||||1566299	0	0	0	0	0	0	0	0	0	0	0	0	0	0.04574	0	0	0	0	0	0	0	0	0	0	0	0	0	0	0	0	0	0	0	0	0	0	0	0	0	0	0	0
Bacteria	Actinobacteria	Actinobacteria	Actinobacteria_unclassified	Actinobacteria_unclassified	Thermobispora		2|201174|1760|||147067	0	0	0	0	0	0	0	0	0	0	0	0	0	0	0	0.04	0	0	0	0	0	0	0	0	0	0	0	0	0	0	0	0	0	0	0	0	0	0	0	0	0	0
Bacteria	Actinobacteria	Actinobacteria	Actinobacteria_unclassified	Actinobacteria_unclassified	Thermobispora	Thermobispora_bispora	2|201174|1760|||147067|2006	0	0	0	0	0	0	0	0	0	0	0	0	0	0	0	0.04	0	0	0	0	0	0	0	0	0	0	0	0	0	0	0	0	0	0	0	0	0	0	0	0	0	0
Bacteria	Actinobacteria	Actinobacteria	Actinomycetales				2|201174|1760|2037	0.00648	0.00648	0.05663	0.00636	0.04997	0.03112	0.01029	0.0361	0.01249	0.00895	0	0	0	0	0	0.06713	0	0	0	0	0	0	0	0	0.06465	0.05795	0.00708	0.00429	0.00103	0.26807	0.48611	0.37514	0.05055	0.00817	0.06527	0.3385	0.00384	0	0	0	0	0
Bacteria	Actinobacteria	Actinobacteria	Actinomycetales	Actinomycetaceae			2|201174|1760|2037|2049	0.00648	0.00648	0.05663	0.00636	0.04997	0.03112	0.01029	0.0361	0.01249	0.00895	0	0	0	0	0	0.06713	0	0	0	0	0	0	0	0	0.06465	0.05795	0.00708	0.00429	0.00103	0.26807	0.48611	0.37514	0.05055	0.00817	0.06527	0.3385	0.00384	0	0	0	0	0
Bacteria	Actinobacteria	Actinobacteria	Actinomycetales	Actinomycetaceae	Actinomyces		2|201174|1760|2037|2049|1654	0	0	0	0	0	0	0	0	0	0	0	0	0	0	0	0.05035	0	0	0	0	0	0	0	0	0	0	0	0	0	0.00378	0.01795	0.00061	0.00389	0	0.00605	0.05596	0	0	0	0	0	0
Bacteria	Actinobacteria	Actinobacteria	Actinomycetales	Actinomycetaceae	Actinomyces	Actinomyces_nasicola	2|201174|1760|2037|2049|1654|208480	0	0	0	0	0	0	0	0	0	0	0	0	0	0	0	0.05035	0	0	0	0	0	0	0	0	0	0	0	0	0	0.00378	0.01795	0.00061	0.00389	0	0.00605	0.05596	0	0	0	0	0	0
Bacteria	Actinobacteria	Actinobacteria	Actinomycetales	Actinomycetaceae	Actinomycetaceae_unclassified			0.00648	0.00648	0.05663	0.00636	0.04997	0.03112	0.01029	0.0361	0.01249	0.00895	0	0	0	0	0	0.01678	0	0	0	0	0	0	0	0	0.06465	0.05795	0.00708	0.00429	0.00103	0.26429	0.46816	0.37452	0.04666	0.00817	0.05923	0.28255	0.00384	0	0	0	0	0
Bacteria	Actinobacteria	Actinobacteria	Actinomycetales	Actinomycetaceae	Actinomycetaceae_unclassified		2|201174|1760|2037|2049|	0	0	0	0	0	0	0	0	0	0	0	0	0	0	0	0	0	0	0	0	0	0	0	0	0	0	0	0	0	0	0	0	0	0	0	0	0	0	0	0	0	0
Bacteria	Actinobacteria	Actinobacteria	Actinomycetales	Actinomycetaceae	Actinomycetaceae_unclassified	Actinomycetaceae_bacterium_sk1b4	2|201174|1760|2037|2049||2175228	0.00648	0.00648	0.05663	0.00636	0.04997	0.03112	0.01029	0.0361	0.01249	0.00895	0	0	0	0	0	0.01678	0	0	0	0	0	0	0	0	0.06465	0.05795	0.00708	0.00429	0.00103	0.26429	0.46816	0.37452	0.04666	0.00817	0.05923	0.28255	0.00384	0	0	0	0	0
Bacteria	Actinobacteria	Actinobacteria	Bifidobacteriales				2|201174|1760|85004	2.66602	2.66602	2.89721	3.04772	2.56753	4.80537	5.45006	5.3682	2.94505	4.99607	0	0	0	0	0	0	0	0	0	0	0	0	0	0	0.03875	0.07769	0.0192	0.05606	0.08884	0.21476	0.10776	0.02729	0.27879	0.00337	0.01436	0.04649	0.08535	0.27148	0.30935	0	0	0
Bacteria	Actinobacteria	Actinobacteria	Bifidobacteriales	Bifidobacteriaceae			2|201174|1760|85004|31953	2.66602	2.66602	2.89721	3.04772	2.56753	4.80537	5.45006	5.3682	2.94505	4.99607	0	0	0	0	0	0	0	0	0	0	0	0	0	0	0.03875	0.07769	0.0192	0.05606	0.08884	0.21476	0.10776	0.02729	0.27879	0.00337	0.01436	0.04649	0.08535	0.27148	0.30935	0	0	0
Bacteria	Actinobacteria	Actinobacteria	Bifidobacteriales	Bifidobacteriaceae	Bifidobacterium		2|201174|1760|85004|31953|1678	2.66602	2.66602	2.89721	3.04772	2.56753	4.80537	5.45006	5.3682	2.94505	4.99607	0	0	0	0	0	0	0	0	0	0	0	0	0	0	0.03875	0.07769	0.0192	0.05606	0.08884	0.21476	0.10776	0.02729	0.27879	0.00337	0.01436	0.04649	0.08535	0.27148	0.30935	0	0	0
Bacteria	Actinobacteria	Actinobacteria	Bifidobacteriales	Bifidobacteriaceae	Bifidobacterium	Bifidobacterium_adolescentis	2|201174|1760|85004|31953|1678|1680	0	0	0	0	0	0	0	0	0	0	0	0	0	0	0	0	0	0	0	0	0	0	0	0	0	0	0	0	0	0	0	0	0	0	0	0	0	0	0	0	0	0
Bacteria	Actinobacteria	Actinobacteria	Bifidobacteriales	Bifidobacteriaceae	Bifidobacterium	Bifidobacterium_dentium	2|201174|1760|85004|31953|1678|1689	0	0	0	0	0	0	0	0	0	0	0	0	0	0	0	0	0	0	0	0	0	0	0	0	0	0	0	0	0	0	0	0	0	0	0	0	0	0	0	0	0	0
Bacteria	Actinobacteria	Actinobacteria	Bifidobacteriales	Bifidobacteriaceae	Bifidobacterium	Bifidobacterium_gallinarum	2|201174|1760|85004|31953|1678|78344	0.82534	0.82534	0.6108	0.56697	0.52776	0.83514	0.95274	0.88609	0.61349	0.85465	0	0	0	0	0	0	0	0	0	0	0	0	0	0	0.01353	0.01744	0.00414	0.00705	0.01834	0.03217	0.0174	0.0051	0.04221	0.00102	0.00326	0.00992	0.00917	0.05532	0.09055	0	0	0
Bacteria	Actinobacteria	Actinobacteria	Bifidobacteriales	Bifidobacteriaceae	Bifidobacterium	Bifidobacterium_longum	2|201174|1760|85004|31953|1678|216816	0	0	0	0	0	0	0	0	0	0	0	0	0	0	0	0	0	0	0	0	0	0	0	0	0	0	0	0	0	0	0	0	0	0	0	0	0	0	0	0	0	0
Bacteria	Actinobacteria	Actinobacteria	Bifidobacteriales	Bifidobacteriaceae	Bifidobacterium	Bifidobacterium_pseudocatenulatum	2|201174|1760|85004|31953|1678|28026	0	0	0	0	0	0	0	0	0	0	0	0	0	0	0	0	0	0	0	0	0	0	0	0	0	0	0	0	0	0	0	0	0	0	0	0	0	0	0	0	0	0
Bacteria	Actinobacteria	Actinobacteria	Bifidobacteriales	Bifidobacteriaceae	Bifidobacterium	Bifidobacterium_pseudolongum	2|201174|1760|85004|31953|1678|1694	0	0	0	0	0.00279	0	0	0	0	0	0	0	0	0	0	0	0	0	0	0	0	0	0	0	0	0	0	0	0	0.00145	0	0	0	0	0	0	0	0	0	0	0	0
Bacteria	Actinobacteria	Actinobacteria	Bifidobacteriales	Bifidobacteriaceae	Bifidobacterium	Bifidobacterium_pullorum	2|201174|1760|85004|31953|1678|78448	0.9879	0.9879	1.00766	1.2349	0.93056	2.1626	2.55171	2.51986	1.2144	2.39885	0	0	0	0	0	0	0	0	0	0	0	0	0	0	0.00981	0.02954	0.00616	0.03339	0.04351	0.11145	0.04304	0.01275	0.13245	0.00235	0.00698	0.02374	0.04565	0.11471	0.11337	0	0	0
Bacteria	Actinobacteria	Actinobacteria	Bifidobacteriales	Bifidobacteriaceae	Bifidobacterium	Bifidobacterium_saeculare	2|201174|1760|85004|31953|1678|78257	0.85278	0.85278	1.27875	1.24585	1.10642	1.80763	1.94561	1.96225	1.11716	1.74257	0	0	0	0	0	0	0	0	0	0	0	0	0	0	0.01541	0.03072	0.0089	0.01562	0.02698	0.0697	0.04733	0.00944	0.10413	0	0.00412	0.01282	0.03053	0.10145	0.10543	0	0	0
Bacteria	Actinobacteria	Actinobacteria	Bifidobacteriales	Bifidobacteriaceae	Bifidobacterium	Bifidobacterium_subtile	2|201174|1760|85004|31953|1678|77635	0	0	0	0	0	0	0	0	0	0	0	0	0	0	0	0	0	0	0	0	0	0	0	0	0	0	0	0	0	0	0	0	0	0	0	0	0	0	0	0	0	0
Bacteria	Actinobacteria	Actinobacteria	Bifidobacteriales	Bifidobacteriaceae	Gardnerella		2|201174|1760|85004|31953|2701	0	0	0	0	0	0	0	0	0	0	0	0	0	0	0	0	0	0	0	0	0	0	0	0	0	0	0	0	0	0	0	0	0	0	0	0	0	0	0	0	0	0
Bacteria	Actinobacteria	Actinobacteria	Bifidobacteriales	Bifidobacteriaceae	Gardnerella	Gardnerella_vaginalis	2|201174|1760|85004|31953|2701|2702	0	0	0	0	0	0	0	0	0	0	0	0	0	0	0	0	0	0	0	0	0	0	0	0	0	0	0	0	0	0	0	0	0	0	0	0	0	0	0	0	0	0
Bacteria	Actinobacteria	Actinobacteria	Catenulisporales				2|201174|1760|414714	0	0	0	0	0	0	0	0	0	0	0	0	0	0	0	0	0	0	0	0	0	0	0	0	0	0	0	0	0	0	0	0	0	0	0	0	0	0	0	0	0	0
Bacteria	Actinobacteria	Actinobacteria	Catenulisporales	Actinospicaceae			2|201174|1760|414714|414713	0	0	0	0	0	0	0	0	0	0	0	0	0	0	0	0	0	0	0	0	0	0	0	0	0	0	0	0	0	0	0	0	0	0	0	0	0	0	0	0	0	0
Bacteria	Actinobacteria	Actinobacteria	Catenulisporales	Actinospicaceae	Actinospica		2|201174|1760|414714|414713|414715	0	0	0	0	0	0	0	0	0	0	0	0	0	0	0	0	0	0	0	0	0	0	0	0	0	0	0	0	0	0	0	0	0	0	0	0	0	0	0	0	0	0
Bacteria	Actinobacteria	Actinobacteria	Catenulisporales	Actinospicaceae	Actinospica	Actinospica_robiniae	2|201174|1760|414714|414713|414715|304901	0	0	0	0	0	0	0	0	0	0	0	0	0	0	0	0	0	0	0	0	0	0	0	0	0	0	0	0	0	0	0	0	0	0	0	0	0	0	0	0	0	0
Bacteria	Actinobacteria	Actinobacteria	Catenulisporales	Catenulisporaceae			2|201174|1760|414714|414877	0	0	0	0	0	0	0	0	0	0	0	0	0	0	0	0	0	0	0	0	0	0	0	0	0	0	0	0	0	0	0	0	0	0	0	0	0	0	0	0	0	0
Bacteria	Actinobacteria	Actinobacteria	Catenulisporales	Catenulisporaceae	Catenulispora		2|201174|1760|414714|414877|414878	0	0	0	0	0	0	0	0	0	0	0	0	0	0	0	0	0	0	0	0	0	0	0	0	0	0	0	0	0	0	0	0	0	0	0	0	0	0	0	0	0	0
Bacteria	Actinobacteria	Actinobacteria	Catenulisporales	Catenulisporaceae	Catenulispora	Catenulispora_acidiphila	2|201174|1760|414714|414877|414878|304895	0	0	0	0	0	0	0	0	0	0	0	0	0	0	0	0	0	0	0	0	0	0	0	0	0	0	0	0	0	0	0	0	0	0	0	0	0	0	0	0	0	0
Bacteria	Actinobacteria	Actinobacteria	Corynebacteriales				2|201174|1760|85007	0.61917	0.61917	2.70345	0.71634	2.41927	12.54585	8.64797	14.33532	8.67599	6.66586	0	0	0.75147	15.7503	3.55702	14.97814	0	0	0	0	0	0	0	0	2.66733	1.56684	0.28248	0.01072	0.02192	5.75249	5.27446	2.38072	8.97176	6.7377	44.83519	38.81536	1.87572	12.88944	4.67634	0.3715	6.5241	6.93013
Bacteria	Actinobacteria	Actinobacteria	Corynebacteriales	Corynebacteriaceae			2|201174|1760|85007|1653	0.61917	0.61917	2.70345	0.71634	2.41927	12.54585	8.64797	14.33532	8.67599	6.66586	0	0	0	3.76532	1.10403	10.28928	0	0	0	0	0	0	0	0	2.66733	1.56684	0.28248	0.01072	0.02192	5.75249	5.27446	2.38072	8.97176	6.7377	44.83519	38.81536	1.87572	12.88944	4.67634	0.11365	0	0
Bacteria	Actinobacteria	Actinobacteria	Corynebacteriales	Corynebacteriaceae	Corynebacterium		2|201174|1760|85007|1653|1716	0.61917	0.61917	2.70345	0.71634	2.41927	12.54585	8.64797	14.33532	8.67599	6.66586	0	0	0	3.76532	1.10403	10.28928	0	0	0	0	0	0	0	0	2.66733	1.56684	0.28248	0.01072	0.02192	5.75249	5.27446	2.38072	8.97176	6.7377	44.83519	38.81536	1.87572	12.88944	4.67634	0.11365	0	0
Bacteria	Actinobacteria	Actinobacteria	Corynebacteriales	Corynebacteriaceae	Corynebacterium	Corynebacterium_ammoniagenes	2|201174|1760|85007|1653|1716|1697	0	0	0	0	0	0.00046	0	0	0.0046	0	0	0	0	0	0	0.01015	0	0	0	0	0	0	0	0	0	0	0	0	0	0	0	0	0	0	0.00089	0	0	0	0	0	0	0
Bacteria	Actinobacteria	Actinobacteria	Corynebacteriales	Corynebacteriaceae	Corynebacterium	Corynebacterium_amycolatum	2|201174|1760|85007|1653|1716|43765	0.06091	0.06091	0.41416	0.05768	0.1471	0.10451	0.05339	0.13396	0.15517	0.04229	0	0	0	0	0	0	0	0	0	0	0	0	0	0	0	0	0	0	0	0.01052	0.00704	0.00867	0	0.02536	0.00021	0	0	0	0	0	0	0
Bacteria	Actinobacteria	Actinobacteria	Corynebacteriales	Corynebacteriaceae	Corynebacterium	Corynebacterium_callunae	2|201174|1760|85007|1653|1716|1721	0	0	0	0	0	0	0	0	0	0	0	0	0	0	0	0	0	0	0	0	0	0	0	0	0	0	0	0	0	0	0	0	0	0	0	0	0	0	0	0	0	0
Bacteria	Actinobacteria	Actinobacteria	Corynebacteriales	Corynebacteriaceae	Corynebacterium	Corynebacterium_casei	2|201174|1760|85007|1653|1716|160386	0	0	0	0	0	0	0	0	0	0	0	0	0	0	0	0.19134	0	0	0	0	0	0	0	0	0	0	0	0	0	0	0	0	0.00461	0.17678	0.01462	0.00471	0	0	0	0	0	0
Bacteria	Actinobacteria	Actinobacteria	Corynebacteriales	Corynebacteriaceae	Corynebacterium	Corynebacterium_crudilactis	2|201174|1760|85007|1653|1716|1652495	0	0	0	0	0	0	0	0	0	0	0	0	0	0	0	0	0	0	0	0	0	0	0	0	0	0	0	0	0	0	0	0	0	0	0.00178	0.0076	0	0	0	0	0	0
Bacteria	Actinobacteria	Actinobacteria	Corynebacteriales	Corynebacteriaceae	Corynebacterium	Corynebacterium_deserti	2|201174|1760|85007|1653|1716|1408191	0	0	0	0	0	0	0	0	0	0	0	0	0	0	0	0	0	0	0	0	0	0	0	0	0	0	0	0	0	0	0	0	0.00056	0	0	0	0	0	0	0	0	0
Bacteria	Actinobacteria	Actinobacteria	Corynebacteriales	Corynebacteriaceae	Corynebacterium	Corynebacterium_efficiens	2|201174|1760|85007|1653|1716|152794	0	0	0	0	0	0	0	0	0	0	0	0	0	0	0	0.02856	0	0	0	0	0	0	0	0	0	0	0	0	0	0	0	0	0	0	0	0	0	0	0	0	0	0
Bacteria	Actinobacteria	Actinobacteria	Corynebacteriales	Corynebacteriaceae	Corynebacterium	Corynebacterium_falsenii	2|201174|1760|85007|1653|1716|108486	0	0	0	0	0	0	0	0	0	0	0	0	0	0	0	0	0	0	0	0	0	0	0	0	0	0	0	0	0	0	0	0	0	0	0	0	0	0	0	0	0	0
Bacteria	Actinobacteria	Actinobacteria	Corynebacteriales	Corynebacteriaceae	Corynebacterium	Corynebacterium_freneyi	2|201174|1760|85007|1653|1716|134034	0	0	0.00428	0	0.01784	0.03446	0.01674	0.02235	0.01279	0.02475	0	0	0	0	0	0.0544	0	0	0	0	0	0	0	0	0.00326	0.02575	0.00455	0	0	0.2372	0.13123	0.04601	0.05617	0.05953	0.20803	0.99415	0.01473	0.03999	0.01441	0	0	0
Bacteria	Actinobacteria	Actinobacteria	Corynebacteriales	Corynebacteriaceae	Corynebacterium	Corynebacterium_glutamicum	2|201174|1760|85007|1653|1716|1718	0.06	0.06	0.31952	0.08184	0.29503	3.13888	2.1116	3.38629	2.05299	1.60737	0	0	0	0	0	0.86607	0	0	0	0	0	0	0	0	0.41761	1.18778	0.1403	0.00287	0.00287	1.71144	1.12898	0.69586	4.4482	2.59234	11.21537	18.0529	0.71383	8.56277	3.82661	0	0	0
Bacteria	Actinobacteria	Actinobacteria	Corynebacteriales	Corynebacteriaceae	Corynebacterium	Corynebacterium_humireducens	2|201174|1760|85007|1653|1716|1223514	0	0	0	0	0	0	0	0	0	0	0	0	0	0	0	0.0216	0	0	0	0	0	0	0	0	0	0	0	0	0	0.00878	0.00082	0	0.00132	0	0.01621	0.08336	0	0	0	0	0	0
Bacteria	Actinobacteria	Actinobacteria	Corynebacteriales	Corynebacteriaceae	Corynebacterium	Corynebacterium_kroppenstedtii	2|201174|1760|85007|1653|1716|161879	0	0	0	0	0	0	0	0	0	0	0	0	0	0	0	0	0	0	0	0	0	0	0	0	0	0	0	0	0	0	0	0	0	0	0	0	0	0	0	0	0	0
Bacteria	Actinobacteria	Actinobacteria	Corynebacteriales	Corynebacteriaceae	Corynebacterium	Corynebacterium_nuruki	2|201174|1760|85007|1653|1716|1032851	0	0	0	0	0	0	0	0	0	0	0	0	0	0	0	0.42277	0	0	0	0	0	0	0	0	0	0	0	0	0	0	0	0	0	0	0	0	0	0	0	0	0	0
Bacteria	Actinobacteria	Actinobacteria	Corynebacteriales	Corynebacteriaceae	Corynebacterium	Corynebacterium_pollutisoli	2|201174|1760|85007|1653|1716|1610489	0	0	0.02259	0.00047	0.02346	0.04385	0.01042	0.06497	0.05316	0.0062	0	0	0	0	0	0.0691	0	0	0	0	0	0	0	0	0.00349	0.00841	0.01495	0	0	0.16024	0.15719	0.01431	0.2591	0.07727	0.43987	2.2745	0.01001	0.05214	0.00221	0	0	0
Bacteria	Actinobacteria	Actinobacteria	Corynebacteriales	Corynebacteriaceae	Corynebacterium	Corynebacterium_stationis	2|201174|1760|85007|1653|1716|1705	0.31286	0.31286	1.00328	0.3287	1.05102	8.28019	5.83437	9.77994	5.68942	4.52812	0	0	0	0.81886	0.09873	7.89781	0	0	0	0	0	0	0	0	2.18592	0.09498	0.06109	0.00488	0.01587	1.43262	1.44058	0.42341	3.5972	3.30734	31.13243	6.8788	1.00037	4.05232	0.76541	0	0	0
Bacteria	Actinobacteria	Actinobacteria	Corynebacteriales	Corynebacteriaceae	Corynebacterium	Corynebacterium_testudinoris	2|201174|1760|85007|1653|1716|136857	0	0	0	0	0	0	0	0	0	0	0	0	0	0	0	0	0	0	0	0	0	0	0	0	0	0	0	0	0	0	0	0	0	0	0	0	0	0	0	0.11365	0	0
Bacteria	Actinobacteria	Actinobacteria	Corynebacteriales	Corynebacteriaceae	Corynebacterium	Corynebacterium_urealyticum	2|201174|1760|85007|1653|1716|43771	0	0	0	0	0.00097	0	0	0	0	0	0	0	0	0	0	0	0	0	0	0	0	0	0	0	0.00045	0	0	0	0	0.00153	0.00064	0	0	0	0	0	0	0	0	0	0	0
Bacteria	Actinobacteria	Actinobacteria	Corynebacteriales	Corynebacteriaceae	Corynebacterium	Corynebacterium_variabile	2|201174|1760|85007|1653|1716|1727	0.02701	0.02701	0.11784	0.02808	0.10364	0.00053	0	0.0007	0.01077	0	0	0	0	0	0	0	0	0	0	0	0	0	0	0	0.0147	0	0	0.00296	0.00114	0.10441	0.07673	0.10413	0	0	0	0	0	0	0	0	0	0
Bacteria	Actinobacteria	Actinobacteria	Corynebacteriales	Corynebacteriaceae	Corynebacterium	Corynebacterium_xerosis	2|201174|1760|85007|1653|1716|1725	0.15839	0.15839	0.82178	0.21956	0.78022	0.94297	0.62144	0.94711	0.69709	0.45713	0	0	0	2.94646	1.0053	0.72749	0	0	0	0	0	0	0	0	0.04189	0.24991	0.06159	0	0.00203	2.08576	2.33124	1.08833	0.6046	0.49908	1.80579	10.51933	0.13679	0.18222	0.06771	0	0	0
Bacteria	Actinobacteria	Actinobacteria	Corynebacteriales	Dietziaceae			2|201174|1760|85007|85029	0	0	0	0	0	0	0	0	0	0	0	0	0	1.27571	0.30152	0.19118	0	0	0	0	0	0	0	0	0	0	0	0	0	0	0	0	0	0	0	0	0	0	0	0	0	0
Bacteria	Actinobacteria	Actinobacteria	Corynebacteriales	Dietziaceae	Dietzia		2|201174|1760|85007|85029|37914	0	0	0	0	0	0	0	0	0	0	0	0	0	1.27571	0.30152	0.19118	0	0	0	0	0	0	0	0	0	0	0	0	0	0	0	0	0	0	0	0	0	0	0	0	0	0
Bacteria	Actinobacteria	Actinobacteria	Corynebacteriales	Dietziaceae	Dietzia	Dietzia_alimentaria	2|201174|1760|85007|85029|37914|665550	0	0	0	0	0	0	0	0	0	0	0	0	0	1.27571	0.30152	0.06209	0	0	0	0	0	0	0	0	0	0	0	0	0	0	0	0	0	0	0	0	0	0	0	0	0	0
Bacteria	Actinobacteria	Actinobacteria	Corynebacteriales	Dietziaceae	Dietzia	Dietzia_cinnamea	2|201174|1760|85007|85029|37914|321318	0	0	0	0	0	0	0	0	0	0	0	0	0	0	0	0.09775	0	0	0	0	0	0	0	0	0	0	0	0	0	0	0	0	0	0	0	0	0	0	0	0	0	0
Bacteria	Actinobacteria	Actinobacteria	Corynebacteriales	Dietziaceae	Dietzia	Dietzia_maris	2|201174|1760|85007|85029|37914|37915	0	0	0	0	0	0	0	0	0	0	0	0	0	0	0	0.03135	0	0	0	0	0	0	0	0	0	0	0	0	0	0	0	0	0	0	0	0	0	0	0	0	0	0
Bacteria	Actinobacteria	Actinobacteria	Corynebacteriales	Dietziaceae	Dietzia	Dietzia_natronolimnaea	2|201174|1760|85007|85029|37914|161920	0	0	0	0	0	0	0	0	0	0	0	0	0	0	0	0	0	0	0	0	0	0	0	0	0	0	0	0	0	0	0	0	0	0	0	0	0	0	0	0	0	0
Bacteria	Actinobacteria	Actinobacteria	Corynebacteriales	Dietziaceae	Dietzia	Dietzia_psychralcaliphila	2|201174|1760|85007|85029|37914|139021	0	0	0	0	0	0	0	0	0	0	0	0	0	0	0	0	0	0	0	0	0	0	0	0	0	0	0	0	0	0	0	0	0	0	0	0	0	0	0	0	0	0
Bacteria	Actinobacteria	Actinobacteria	Corynebacteriales	Gordoniaceae			2|201174|1760|85007|85026	0	0	0	0	0	0	0	0	0	0	0	0	0.03727	1.59596	0.70229	0.11632	0	0	0	0	0	0	0	0	0	0	0	0	0	0	0	0	0	0	0	0	0	0	0	0	0	0
Bacteria	Actinobacteria	Actinobacteria	Corynebacteriales	Gordoniaceae	Gordonia		2|201174|1760|85007|85026|2053	0	0	0	0	0	0	0	0	0	0	0	0	0.03727	1.59596	0.70229	0.11632	0	0	0	0	0	0	0	0	0	0	0	0	0	0	0	0	0	0	0	0	0	0	0	0	0	0
Bacteria	Actinobacteria	Actinobacteria	Corynebacteriales	Gordoniaceae	Gordonia	Gordonia_alkanivorans	2|201174|1760|85007|85026|2053|84096	0	0	0	0	0	0	0	0	0	0	0	0	0	1.59596	0.70229	0.10541	0	0	0	0	0	0	0	0	0	0	0	0	0	0	0	0	0	0	0	0	0	0	0	0	0	0
Bacteria	Actinobacteria	Actinobacteria	Corynebacteriales	Gordoniaceae	Gordonia	Gordonia_neofelifaecis	2|201174|1760|85007|85026|2053|945692	0	0	0	0	0	0	0	0	0	0	0	0	0	0	0	0	0	0	0	0	0	0	0	0	0	0	0	0	0	0	0	0	0	0	0	0	0	0	0	0	0	0
Bacteria	Actinobacteria	Actinobacteria	Corynebacteriales	Gordoniaceae	Gordonia	Gordonia_terrae	2|201174|1760|85007|85026|2053|2055	0	0	0	0	0	0	0	0	0	0	0	0	0.03727	0	0	0.01091	0	0	0	0	0	0	0	0	0	0	0	0	0	0	0	0	0	0	0	0	0	0	0	0	0	0
Bacteria	Actinobacteria	Actinobacteria	Corynebacteriales	Mycobacteriaceae			2|201174|1760|85007|1762	0	0	0	0	0	0	0	0	0	0	0	0	0.59618	7.49233	1.34634	0.77442	0	0	0	0	0	0	0	0	0	0	0	0	0	0	0	0	0	0	0	0	0	0	0	0	0	0
Bacteria	Actinobacteria	Actinobacteria	Corynebacteriales	Mycobacteriaceae	Mycobacterium		2|201174|1760|85007|1762|1763	0	0	0	0	0	0	0	0	0	0	0	0	0	0.56773	0	0.02793	0	0	0	0	0	0	0	0	0	0	0	0	0	0	0	0	0	0	0	0	0	0	0	0	0	0
Bacteria	Actinobacteria	Actinobacteria	Corynebacteriales	Mycobacteriaceae	Mycobacterium	Mycobacterium_lehmannii	2|201174|1760|85007|1762|1763|2048550	0	0	0	0	0	0	0	0	0	0	0	0	0	0	0	0	0	0	0	0	0	0	0	0	0	0	0	0	0	0	0	0	0	0	0	0	0	0	0	0	0	0
Bacteria	Actinobacteria	Actinobacteria	Corynebacteriales	Mycobacteriaceae	Mycobacterium	Mycobacterium_lepraemurium	2|201174|1760|85007|1762|1763|64667	0	0	0	0	0	0	0	0	0	0	0	0	0	0	0	0	0	0	0	0	0	0	0	0	0	0	0	0	0	0	0	0	0	0	0	0	0	0	0	0	0	0
Bacteria	Actinobacteria	Actinobacteria	Corynebacteriales	Mycobacteriaceae	Mycobacterium	Mycobacterium_sp_1165178_9	2|201174|1760|85007|1762|1763|1834070	0	0	0	0	0	0	0	0	0	0	0	0	0	0	0	0	0	0	0	0	0	0	0	0	0	0	0	0	0	0	0	0	0	0	0	0	0	0	0	0	0	0
Bacteria	Actinobacteria	Actinobacteria	Corynebacteriales	Mycobacteriaceae	Mycobacterium	Mycobacterium_sp_1245111_1	2|201174|1760|85007|1762|1763|1834073	0	0	0	0	0	0	0	0	0	0	0	0	0	0	0	0	0	0	0	0	0	0	0	0	0	0	0	0	0	0	0	0	0	0	0	0	0	0	0	0	0	0
Bacteria	Actinobacteria	Actinobacteria	Corynebacteriales	Mycobacteriaceae	Mycobacterium	Mycobacterium_sp_852002_10029_SCH5224772	2|201174|1760|85007|1762|1763|1834083	0	0	0	0	0	0	0	0	0	0	0	0	0	0	0	0	0	0	0	0	0	0	0	0	0	0	0	0	0	0	0	0	0	0	0	0	0	0	0	0	0	0
Bacteria	Actinobacteria	Actinobacteria	Corynebacteriales	Mycobacteriaceae	Mycobacterium	Mycobacterium_sp_852013_51886_SCH5428379	2|201174|1760|85007|1762|1763|1834111	0	0	0	0	0	0	0	0	0	0	0	0	0	0.56773	0	0.02793	0	0	0	0	0	0	0	0	0	0	0	0	0	0	0	0	0	0	0	0	0	0	0	0	0	0
Bacteria	Actinobacteria	Actinobacteria	Corynebacteriales	Mycobacteriaceae	Mycobacterium	Mycobacterium_sp_ACS1612	2|201174|1760|85007|1762|1763|1834117	0	0	0	0	0	0	0	0	0	0	0	0	0	0	0	0	0	0	0	0	0	0	0	0	0	0	0	0	0	0	0	0	0	0	0	0	0	0	0	0	0	0
Bacteria	Actinobacteria	Actinobacteria	Corynebacteriales	Mycobacteriaceae	Mycobacterium	Mycobacterium_sp_IS_1590	2|201174|1760|85007|1762|1763|1772286	0	0	0	0	0	0	0	0	0	0	0	0	0	0	0	0	0	0	0	0	0	0	0	0	0	0	0	0	0	0	0	0	0	0	0	0	0	0	0	0	0	0
Bacteria	Actinobacteria	Actinobacteria	Corynebacteriales	Mycobacteriaceae	Mycobacterium	Mycobacterium_sp_Root265	2|201174|1760|85007|1762|1763|1736504	0	0	0	0	0	0	0	0	0	0	0	0	0	0	0	0	0	0	0	0	0	0	0	0	0	0	0	0	0	0	0	0	0	0	0	0	0	0	0	0	0	0
Bacteria	Actinobacteria	Actinobacteria	Corynebacteriales	Mycobacteriaceae	Mycolicibacillus		2|201174|1760|85007|1762|2126281	0	0	0	0	0	0	0	0	0	0	0	0	0	0	0	0	0	0	0	0	0	0	0	0	0	0	0	0	0	0	0	0	0	0	0	0	0	0	0	0	0	0
Bacteria	Actinobacteria	Actinobacteria	Corynebacteriales	Mycobacteriaceae	Mycolicibacillus	Mycolicibacillus_koreensis	2|201174|1760|85007|1762|2126281|1069220	0	0	0	0	0	0	0	0	0	0	0	0	0	0	0	0	0	0	0	0	0	0	0	0	0	0	0	0	0	0	0	0	0	0	0	0	0	0	0	0	0	0
Bacteria	Actinobacteria	Actinobacteria	Corynebacteriales	Mycobacteriaceae	Mycolicibacillus	Mycolicibacillus_trivialis	2|201174|1760|85007|1762|2126281|1798	0	0	0	0	0	0	0	0	0	0	0	0	0	0	0	0	0	0	0	0	0	0	0	0	0	0	0	0	0	0	0	0	0	0	0	0	0	0	0	0	0	0
Bacteria	Actinobacteria	Actinobacteria	Corynebacteriales	Mycobacteriaceae	Mycolicibacter		2|201174|1760|85007|1762|1073531	0	0	0	0	0	0	0	0	0	0	0	0	0	0	0	0.057	0	0	0	0	0	0	0	0	0	0	0	0	0	0	0	0	0	0	0	0	0	0	0	0	0	0
Bacteria	Actinobacteria	Actinobacteria	Corynebacteriales	Mycobacteriaceae	Mycolicibacterium		2|201174|1760|85007|1762|1866885	0	0	0	0	0	0	0	0	0	0	0	0	0.59618	6.9246	1.34634	0.68948	0	0	0	0	0	0	0	0	0	0	0	0	0	0	0	0	0	0	0	0	0	0	0	0	0	0
Bacteria	Actinobacteria	Actinobacteria	Corynebacteriales	Mycobacteriaceae	Mycolicibacterium	Mycolicibacterium_acapulense	2|201174|1760|85007|1762|1866885|114977	0	0	0	0	0	0	0	0	0	0	0	0	0	0	0	0	0	0	0	0	0	0	0	0	0	0	0	0	0	0	0	0	0	0	0	0	0	0	0	0	0	0
Bacteria	Actinobacteria	Actinobacteria	Corynebacteriales	Mycobacteriaceae	Mycolicibacterium	Mycolicibacterium_bacteremicum	2|201174|1760|85007|1762|1866885|564198	0	0	0	0	0	0	0	0	0	0	0	0	0.068	0.1929	0	0	0	0	0	0	0	0	0	0	0	0	0	0	0	0	0	0	0	0	0	0	0	0	0	0	0	0
Bacteria	Actinobacteria	Actinobacteria	Corynebacteriales	Mycobacteriaceae	Mycolicibacterium	Mycolicibacterium_duvalii	2|201174|1760|85007|1762|1866885|39688	0	0	0	0	0	0	0	0	0	0	0	0	0	0.05688	0	0	0	0	0	0	0	0	0	0	0	0	0	0	0	0	0	0	0	0	0	0	0	0	0	0	0	0
Bacteria	Actinobacteria	Actinobacteria	Corynebacteriales	Mycobacteriaceae	Mycolicibacterium	Mycolicibacterium_elephantis	2|201174|1760|85007|1762|1866885|81858	0	0	0	0	0	0	0	0	0	0	0	0	0	0	0	0	0	0	0	0	0	0	0	0	0	0	0	0	0	0	0	0	0	0	0	0	0	0	0	0	0	0
Bacteria	Actinobacteria	Actinobacteria	Corynebacteriales	Mycobacteriaceae	Mycolicibacterium	Mycolicibacterium_flavescens	2|201174|1760|85007|1762|1866885|1776	0	0	0	0	0	0	0	0	0	0	0	0	0	0	0	0	0	0	0	0	0	0	0	0	0	0	0	0	0	0	0	0	0	0	0	0	0	0	0	0	0	0
Bacteria	Actinobacteria	Actinobacteria	Corynebacteriales	Mycobacteriaceae	Mycolicibacterium	Mycolicibacterium_fortuitum	2|201174|1760|85007|1762|1866885|1766	0	0	0	0	0	0	0	0	0	0	0	0	0	0	0	0	0	0	0	0	0	0	0	0	0	0	0	0	0	0	0	0	0	0	0	0	0	0	0	0	0	0
Bacteria	Actinobacteria	Actinobacteria	Corynebacteriales	Mycobacteriaceae	Mycolicibacterium	Mycolicibacterium_gilvum	2|201174|1760|85007|1762|1866885|1804	0	0	0	0	0	0	0	0	0	0	0	0	0.47674	4.62067	1.19837	0.48402	0	0	0	0	0	0	0	0	0	0	0	0	0	0	0	0	0	0	0	0	0	0	0	0	0	0
Bacteria	Actinobacteria	Actinobacteria	Corynebacteriales	Mycobacteriaceae	Mycolicibacterium	Mycolicibacterium_holsaticum	2|201174|1760|85007|1762|1866885|152142	0	0	0	0	0	0	0	0	0	0	0	0	0	0	0	0.05322	0	0	0	0	0	0	0	0	0	0	0	0	0	0	0	0	0	0	0	0	0	0	0	0	0	0
Bacteria	Actinobacteria	Actinobacteria	Corynebacteriales	Mycobacteriaceae	Mycolicibacterium	Mycolicibacterium_monacense	2|201174|1760|85007|1762|1866885|85693	0	0	0	0	0	0	0	0	0	0	0	0	0	1.76999	0.14797	0.10358	0	0	0	0	0	0	0	0	0	0	0	0	0	0	0	0	0	0	0	0	0	0	0	0	0	0
Bacteria	Actinobacteria	Actinobacteria	Corynebacteriales	Mycobacteriaceae	Mycolicibacterium	Mycolicibacterium_novocastrense	2|201174|1760|85007|1762|1866885|59813	0	0	0	0	0	0	0	0	0	0	0	0	0	0	0	0	0	0	0	0	0	0	0	0	0	0	0	0	0	0	0	0	0	0	0	0	0	0	0	0	0	0
Bacteria	Actinobacteria	Actinobacteria	Corynebacteriales	Mycobacteriaceae	Mycolicibacterium	Mycolicibacterium_peregrinum	2|201174|1760|85007|1762|1866885|43304	0	0	0	0	0	0	0	0	0	0	0	0	0.05144	0	0	0.04867	0	0	0	0	0	0	0	0	0	0	0	0	0	0	0	0	0	0	0	0	0	0	0	0	0	0
Bacteria	Actinobacteria	Actinobacteria	Corynebacteriales	Mycobacteriaceae	Mycolicibacterium	Mycolicibacterium_sp_GF69	2|201174|1760|85007|1762|1866885|2267251	0	0	0	0	0	0	0	0	0	0	0	0	0	0	0	0	0	0	0	0	0	0	0	0	0	0	0	0	0	0	0	0	0	0	0	0	0	0	0	0	0	0
Bacteria	Actinobacteria	Actinobacteria	Corynebacteriales	Mycobacteriaceae	Mycolicibacterium	Mycolicibacterium_tokaiense	2|201174|1760|85007|1762|1866885|39695	0	0	0	0	0	0	0	0	0	0	0	0	0	0.28417	0	0	0	0	0	0	0	0	0	0	0	0	0	0	0	0	0	0	0	0	0	0	0	0	0	0	0	0
Bacteria	Actinobacteria	Actinobacteria	Corynebacteriales	Mycobacteriaceae	Mycolicibacterium	Mycolicibacterium_tusciae	2|201174|1760|85007|1762|1866885|75922	0	0	0	0	0	0	0	0	0	0	0	0	0	0	0	0	0	0	0	0	0	0	0	0	0	0	0	0	0	0	0	0	0	0	0	0	0	0	0	0	0	0
Bacteria	Actinobacteria	Actinobacteria	Corynebacteriales	Mycobacteriaceae	Mycolicibacter	Mycolicibacter_heraklionensis	2|201174|1760|85007|1762|1073531|512402	0	0	0	0	0	0	0	0	0	0	0	0	0	0	0	0	0	0	0	0	0	0	0	0	0	0	0	0	0	0	0	0	0	0	0	0	0	0	0	0	0	0
Bacteria	Actinobacteria	Actinobacteria	Corynebacteriales	Mycobacteriaceae	Mycolicibacter	Mycolicibacter_kumamotonensis	2|201174|1760|85007|1762|1073531|354243	0	0	0	0	0	0	0	0	0	0	0	0	0	0	0	0.01833	0	0	0	0	0	0	0	0	0	0	0	0	0	0	0	0	0	0	0	0	0	0	0	0	0	0
Bacteria	Actinobacteria	Actinobacteria	Corynebacteriales	Mycobacteriaceae	Mycolicibacter	Mycolicibacter_senuensis	2|201174|1760|85007|1762|1073531|386913	0	0	0	0	0	0	0	0	0	0	0	0	0	0	0	0.03181	0	0	0	0	0	0	0	0	0	0	0	0	0	0	0	0	0	0	0	0	0	0	0	0	0	0
Bacteria	Actinobacteria	Actinobacteria	Corynebacteriales	Mycobacteriaceae	Mycolicibacter	Mycolicibacter_sinensis	2|201174|1760|85007|1762|1073531|875328	0	0	0	0	0	0	0	0	0	0	0	0	0	0	0	0	0	0	0	0	0	0	0	0	0	0	0	0	0	0	0	0	0	0	0	0	0	0	0	0	0	0
Bacteria	Actinobacteria	Actinobacteria	Corynebacteriales	Mycobacteriaceae	Mycolicibacter	Mycolicibacter_terrae	2|201174|1760|85007|1762|1073531|1788	0	0	0	0	0	0	0	0	0	0	0	0	0	0	0	0.00687	0	0	0	0	0	0	0	0	0	0	0	0	0	0	0	0	0	0	0	0	0	0	0	0	0	0
Bacteria	Actinobacteria	Actinobacteria	Corynebacteriales	Nocardiaceae			2|201174|1760|85007|85025	0	0	0	0	0	0	0	0	0	0	0	0	0.11802	1.56469	0.10283	3.60693	0	0	0	0	0	0	0	0	0	0	0	0	0	0	0	0	0	0	0	0	0	0	0	0.25785	6.5241	6.93013
Bacteria	Actinobacteria	Actinobacteria	Corynebacteriales	Nocardiaceae	Nocardia		2|201174|1760|85007|85025|1817	0	0	0	0	0	0	0	0	0	0	0	0	0.05993	0	0	0	0	0	0	0	0	0	0	0	0	0	0	0	0	0	0	0	0	0	0	0	0	0	0	0	0	0
Bacteria	Actinobacteria	Actinobacteria	Corynebacteriales	Nocardiaceae	Nocardia	Nocardia_asteroides	2|201174|1760|85007|85025|1817|1824	0	0	0	0	0	0	0	0	0	0	0	0	0.05993	0	0	0	0	0	0	0	0	0	0	0	0	0	0	0	0	0	0	0	0	0	0	0	0	0	0	0	0	0
Bacteria	Actinobacteria	Actinobacteria	Corynebacteriales	Nocardiaceae	Rhodococcus		2|201174|1760|85007|85025|1827	0	0	0	0	0	0	0	0	0	0	0	0	0.05809	1.56469	0.10283	3.60693	0	0	0	0	0	0	0	0	0	0	0	0	0	0	0	0	0	0	0	0	0	0	0	0.25785	6.5241	6.93013
Bacteria	Actinobacteria	Actinobacteria	Corynebacteriales	Nocardiaceae	Rhodococcus	Rhodococcus_aetherivorans	2|201174|1760|85007|85025|1827|191292	0	0	0	0	0	0	0	0	0	0	0	0	0	0	0	0.03385	0	0	0	0	0	0	0	0	0	0	0	0	0	0	0	0	0	0	0	0	0	0	0	0	0	0
Bacteria	Actinobacteria	Actinobacteria	Corynebacteriales	Nocardiaceae	Rhodococcus	Rhodococcus_biphenylivorans	2|201174|1760|85007|85025|1827|1500843	0	0	0	0	0	0	0	0	0	0	0	0	0	0	0	0.08352	0	0	0	0	0	0	0	0	0	0	0	0	0	0	0	0	0	0	0	0	0	0	0	0	0	0
Bacteria	Actinobacteria	Actinobacteria	Corynebacteriales	Nocardiaceae	Rhodococcus	Rhodococcus_enclensis	2|201174|1760|85007|85025|1827|1049584	0	0	0	0	0	0	0	0	0	0	0	0	0	0	0	0	0	0	0	0	0	0	0	0	0	0	0	0	0	0	0	0	0	0	0	0	0	0	0	0	0	0.17
Bacteria	Actinobacteria	Actinobacteria	Corynebacteriales	Nocardiaceae	Rhodococcus	Rhodococcus_erythropolis	2|201174|1760|85007|85025|1827|1833	0	0	0	0	0	0	0	0	0	0	0	0	0	0	0	0	0	0	0	0	0	0	0	0	0	0	0	0	0	0	0	0	0	0	0	0	0	0	0	0.25785	4.87786	5.05972
Bacteria	Actinobacteria	Actinobacteria	Corynebacteriales	Nocardiaceae	Rhodococcus	Rhodococcus_fascians	2|201174|1760|85007|85025|1827|1828	0	0	0	0	0	0	0	0	0	0	0	0	0	0	0	0	0	0	0	0	0	0	0	0	0	0	0	0	0	0	0	0	0	0	0	0	0	0	0	0	0	0
Bacteria	Actinobacteria	Actinobacteria	Corynebacteriales	Nocardiaceae	Rhodococcus	Rhodococcus_gordoniae	2|201174|1760|85007|85025|1827|223392	0	0	0	0	0	0	0	0	0	0	0	0	0	0	0	0.04995	0	0	0	0	0	0	0	0	0	0	0	0	0	0	0	0	0	0	0	0	0	0	0	0	0	0
Bacteria	Actinobacteria	Actinobacteria	Corynebacteriales	Nocardiaceae	Rhodococcus	Rhodococcus_hoagii	2|201174|1760|85007|85025|1827|43767	0	0	0	0	0	0	0	0	0	0	0	0	0	0	0	0	0	0	0	0	0	0	0	0	0	0	0	0	0	0	0	0	0	0	0	0	0	0	0	0	0	0
Bacteria	Actinobacteria	Actinobacteria	Corynebacteriales	Nocardiaceae	Rhodococcus	Rhodococcus_pyridinivorans	2|201174|1760|85007|85025|1827|103816	0	0	0	0	0	0	0	0	0	0	0	0	0.05809	0.51405	0.10283	3.43962	0	0	0	0	0	0	0	0	0	0	0	0	0	0	0	0	0	0	0	0	0	0	0	0	0	0
Bacteria	Actinobacteria	Actinobacteria	Corynebacteriales	Nocardiaceae	Rhodococcus	Rhodococcus_qingshengii	2|201174|1760|85007|85025|1827|334542	0	0	0	0	0	0	0	0	0	0	0	0	0	0	0	0	0	0	0	0	0	0	0	0	0	0	0	0	0	0	0	0	0	0	0	0	0	0	0	0	1.64624	1.70042
Bacteria	Actinobacteria	Actinobacteria	Corynebacteriales	Nocardiaceae	Rhodococcus	Rhodococcus_ruber	2|201174|1760|85007|85025|1827|1830	0	0	0	0	0	0	0	0	0	0	0	0	0	1.05064	0	0	0	0	0	0	0	0	0	0	0	0	0	0	0	0	0	0	0	0	0	0	0	0	0	0	0	0
Bacteria	Actinobacteria	Actinobacteria	Corynebacteriales	Tsukamurellaceae			2|201174|1760|85007|85028	0	0	0	0	0	0	0	0	0	0	0	0	0	0	0	0	0	0	0	0	0	0	0	0	0	0	0	0	0	0	0	0	0	0	0	0	0	0	0	0	0	0
Bacteria	Actinobacteria	Actinobacteria	Corynebacteriales	Tsukamurellaceae	Tsukamurella		2|201174|1760|85007|85028|2060	0	0	0	0	0	0	0	0	0	0	0	0	0	0	0	0	0	0	0	0	0	0	0	0	0	0	0	0	0	0	0	0	0	0	0	0	0	0	0	0	0	0
Bacteria	Actinobacteria	Actinobacteria	Corynebacteriales	Tsukamurellaceae	Tsukamurella	Tsukamurella_pulmonis	2|201174|1760|85007|85028|2060|47312	0	0	0	0	0	0	0	0	0	0	0	0	0	0	0	0	0	0	0	0	0	0	0	0	0	0	0	0	0	0	0	0	0	0	0	0	0	0	0	0	0	0
Bacteria	Actinobacteria	Actinobacteria	Corynebacteriales	Williamsiaceae			2|201174|1760|85007|182102	0	0	0	0	0	0	0	0	0	0	0	0	0	0.05629	0	0	0	0	0	0	0	0	0	0	0	0	0	0	0	0	0	0	0	0	0	0	0	0	0	0	0	0
Bacteria	Actinobacteria	Actinobacteria	Corynebacteriales	Williamsiaceae	Williamsia		2|201174|1760|85007|182102|85043	0	0	0	0	0	0	0	0	0	0	0	0	0	0.05629	0	0	0	0	0	0	0	0	0	0	0	0	0	0	0	0	0	0	0	0	0	0	0	0	0	0	0	0
Bacteria	Actinobacteria	Actinobacteria	Corynebacteriales	Williamsiaceae	Williamsia	Williamsia_marianensis	2|201174|1760|85007|182102|85043|322609	0	0	0	0	0	0	0	0	0	0	0	0	0	0	0	0	0	0	0	0	0	0	0	0	0	0	0	0	0	0	0	0	0	0	0	0	0	0	0	0	0	0
Bacteria	Actinobacteria	Actinobacteria	Corynebacteriales	Williamsiaceae	Williamsia	Williamsia_sp_1138	2|201174|1760|85007|182102|85043|1903117	0	0	0	0	0	0	0	0	0	0	0	0	0	0.05629	0	0	0	0	0	0	0	0	0	0	0	0	0	0	0	0	0	0	0	0	0	0	0	0	0	0	0	0
Bacteria	Actinobacteria	Actinobacteria	Frankiales				2|201174|1760|85013	0	0	0	0	0	0	0	0	0	0	0	0	0	0.02031	0	0	0	0	0	0	0	0	0	0	0	0	0	0	0	0	0	0	0	0	0	0	0	0	0	0	0	0
Bacteria	Actinobacteria	Actinobacteria	Frankiales	Cryptosporangiaceae			2|201174|1760|85013|622454	0	0	0	0	0	0	0	0	0	0	0	0	0	0.02031	0	0	0	0	0	0	0	0	0	0	0	0	0	0	0	0	0	0	0	0	0	0	0	0	0	0	0	0
Bacteria	Actinobacteria	Actinobacteria	Frankiales	Cryptosporangiaceae	Cryptosporangium		2|201174|1760|85013|622454|65502	0	0	0	0	0	0	0	0	0	0	0	0	0	0.02031	0	0	0	0	0	0	0	0	0	0	0	0	0	0	0	0	0	0	0	0	0	0	0	0	0	0	0	0
Bacteria	Actinobacteria	Actinobacteria	Frankiales	Cryptosporangiaceae	Cryptosporangium	Cryptosporangium_arvum	2|201174|1760|85013|622454|65502|80871	0	0	0	0	0	0	0	0	0	0	0	0	0	0.02031	0	0	0	0	0	0	0	0	0	0	0	0	0	0	0	0	0	0	0	0	0	0	0	0	0	0	0	0
Bacteria	Actinobacteria	Actinobacteria	Geodermatophilales				2|201174|1760|1643682	0	0	0	0	0	0	0	0	0	0	0	0	0	0.86072	0	0	0	0	0	0	0	0	0	0	0	0	0	0	0	0	0	0	0	0	0	0	0	0	0	0	0	0
Bacteria	Actinobacteria	Actinobacteria	Geodermatophilales	Geodermatophilaceae			2|201174|1760|1643682|85030	0	0	0	0	0	0	0	0	0	0	0	0	0	0.86072	0	0	0	0	0	0	0	0	0	0	0	0	0	0	0	0	0	0	0	0	0	0	0	0	0	0	0	0
Bacteria	Actinobacteria	Actinobacteria	Geodermatophilales	Geodermatophilaceae	Blastococcus		2|201174|1760|1643682|85030|38501	0	0	0	0	0	0	0	0	0	0	0	0	0	0.23935	0	0	0	0	0	0	0	0	0	0	0	0	0	0	0	0	0	0	0	0	0	0	0	0	0	0	0	0
Bacteria	Actinobacteria	Actinobacteria	Geodermatophilales	Geodermatophilaceae	Blastococcus	Blastococcus_aggregatus	2|201174|1760|1643682|85030|38501|38502	0	0	0	0	0	0	0	0	0	0	0	0	0	0.18637	0	0	0	0	0	0	0	0	0	0	0	0	0	0	0	0	0	0	0	0	0	0	0	0	0	0	0	0
Bacteria	Actinobacteria	Actinobacteria	Geodermatophilales	Geodermatophilaceae	Blastococcus	Blastococcus_sp_DSM_44205	2|201174|1760|1643682|85030|38501|1550233	0	0	0	0	0	0	0	0	0	0	0	0	0	0.04184	0	0	0	0	0	0	0	0	0	0	0	0	0	0	0	0	0	0	0	0	0	0	0	0	0	0	0	0
Bacteria	Actinobacteria	Actinobacteria	Geodermatophilales	Geodermatophilaceae	Blastococcus	Blastococcus_sp_DSM_46838	2|201174|1760|1643682|85030|38501|1798228	0	0	0	0	0	0	0	0	0	0	0	0	0	0.01113	0	0	0	0	0	0	0	0	0	0	0	0	0	0	0	0	0	0	0	0	0	0	0	0	0	0	0	0
Bacteria	Actinobacteria	Actinobacteria	Geodermatophilales	Geodermatophilaceae	Geodermatophilus		2|201174|1760|1643682|85030|1860	0	0	0	0	0	0	0	0	0	0	0	0	0	0.19455	0	0	0	0	0	0	0	0	0	0	0	0	0	0	0	0	0	0	0	0	0	0	0	0	0	0	0	0
Bacteria	Actinobacteria	Actinobacteria	Geodermatophilales	Geodermatophilaceae	Geodermatophilus	Geodermatophilus_obscurus	2|201174|1760|1643682|85030|1860|1861	0	0	0	0	0	0	0	0	0	0	0	0	0	0	0	0	0	0	0	0	0	0	0	0	0	0	0	0	0	0	0	0	0	0	0	0	0	0	0	0	0	0
Bacteria	Actinobacteria	Actinobacteria	Geodermatophilales	Geodermatophilaceae	Geodermatophilus	Geodermatophilus_sp_DSM_45219	2|201174|1760|1643682|85030|1860|1881103	0	0	0	0	0	0	0	0	0	0	0	0	0	0.19455	0	0	0	0	0	0	0	0	0	0	0	0	0	0	0	0	0	0	0	0	0	0	0	0	0	0	0	0
Bacteria	Actinobacteria	Actinobacteria	Geodermatophilales	Geodermatophilaceae	Klenkia		2|201174|1760|1643682|85030|2183612	0	0	0	0	0	0	0	0	0	0	0	0	0	0.42682	0	0	0	0	0	0	0	0	0	0	0	0	0	0	0	0	0	0	0	0	0	0	0	0	0	0	0	0
Bacteria	Actinobacteria	Actinobacteria	Geodermatophilales	Geodermatophilaceae	Klenkia	Klenkia_taihuensis	2|201174|1760|1643682|85030|2183612|1225127	0	0	0	0	0	0	0	0	0	0	0	0	0	0.42682	0	0	0	0	0	0	0	0	0	0	0	0	0	0	0	0	0	0	0	0	0	0	0	0	0	0	0	0
Bacteria	Actinobacteria	Actinobacteria	Geodermatophilales	Geodermatophilaceae	Modestobacter		2|201174|1760|1643682|85030|88138	0	0	0	0	0	0	0	0	0	0	0	0	0	0	0	0	0	0	0	0	0	0	0	0	0	0	0	0	0	0	0	0	0	0	0	0	0	0	0	0	0	0
Bacteria	Actinobacteria	Actinobacteria	Geodermatophilales	Geodermatophilaceae	Modestobacter	Modestobacter_marinus	2|201174|1760|1643682|85030|88138|477641	0	0	0	0	0	0	0	0	0	0	0	0	0	0	0	0	0	0	0	0	0	0	0	0	0	0	0	0	0	0	0	0	0	0	0	0	0	0	0	0	0	0
Bacteria	Actinobacteria	Actinobacteria	Micrococcales				2|201174|1760|85006	0	0	0.00089	0	0.00528	0.0805	0.00865	0.02256	0.08589	0.00355	0.0044	0.15668	0.93843	27.82987	8.28701	9.38248	0	0	0	0	0	4.67362	0	1.55774	0.00154	0	0	0	0	0.04197	0.16393	0.00383	0.0561	0.00232	0.32337	0.32373	0	0.03248	0	0	0	0
Bacteria	Actinobacteria	Actinobacteria	Micrococcales	Bogoriellaceae			2|201174|1760|85006|145358	0	0	0	0	0	0	0	0	0	0	0	0	0	0	0	0.01551	0	0	0	0	0	0	0	0	0	0	0	0	0	0	0	0	0	0	0	0	0	0	0	0	0	0
Bacteria	Actinobacteria	Actinobacteria	Micrococcales	Bogoriellaceae	Georgenia		2|201174|1760|85006|145358|154116	0	0	0	0	0	0	0	0	0	0	0	0	0	0	0	0.01551	0	0	0	0	0	0	0	0	0	0	0	0	0	0	0	0	0	0	0	0	0	0	0	0	0	0
Bacteria	Actinobacteria	Actinobacteria	Micrococcales	Bogoriellaceae	Georgenia	Georgenia_satyanarayanai	2|201174|1760|85006|145358|154116|860221	0	0	0	0	0	0	0	0	0	0	0	0	0	0	0	0.01551	0	0	0	0	0	0	0	0	0	0	0	0	0	0	0	0	0	0	0	0	0	0	0	0	0	0
Bacteria	Actinobacteria	Actinobacteria	Micrococcales	Brevibacteriaceae			2|201174|1760|85006|85019	0	0	0	0	0	0.00115	0	0	0.00269	0	0	0	0	0	0	0.33139	0	0	0	0	0	4.35586	0	0	0	0	0	0	0	0.01237	0.12078	0.00342	0.00542	0	0.0215	0.09162	0	0	0	0	0	0
Bacteria	Actinobacteria	Actinobacteria	Micrococcales	Brevibacteriaceae	Brevibacterium		2|201174|1760|85006|85019|1696	0	0	0	0	0	0.00115	0	0	0.00269	0	0	0	0	0	0	0.33139	0	0	0	0	0	4.35586	0	0	0	0	0	0	0	0.01237	0.12078	0.00342	0.00542	0	0.0215	0.09162	0	0	0	0	0	0
Bacteria	Actinobacteria	Actinobacteria	Micrococcales	Brevibacteriaceae	Brevibacterium	Brevibacterium_aurantiacum	2|201174|1760|85006|85019|1696|273384	0	0	0	0	0	0	0	0	0	0	0	0	0	0	0	0	0	0	0	0	0	0	0	0	0	0	0	0	0	0	0	0	0	0	0	0	0	0	0	0	0	0
Bacteria	Actinobacteria	Actinobacteria	Micrococcales	Brevibacteriaceae	Brevibacterium	Brevibacterium_casei	2|201174|1760|85006|85019|1696|33889	0	0	0	0	0	0	0	0	0	0	0	0	0	0	0	0	0	0	0	0	0	0	0	0	0	0	0	0	0	0	0	0	0	0	0	0	0	0	0	0	0	0
Bacteria	Actinobacteria	Actinobacteria	Micrococcales	Brevibacteriaceae	Brevibacterium	Brevibacterium_celere	2|201174|1760|85006|85019|1696|225845	0	0	0	0	0	0	0	0	0	0	0	0	0	0	0	0	0	0	0	0	0	0	0	0	0	0	0	0	0	0	0	0	0	0	0	0	0	0	0	0	0	0
Bacteria	Actinobacteria	Actinobacteria	Micrococcales	Brevibacteriaceae	Brevibacterium	Brevibacterium_iodinum	2|201174|1760|85006|85019|1696|31943	0	0	0	0	0	0.00115	0	0	0.00269	0	0	0	0	0	0	0.02995	0	0	0	0	0	0	0	0	0	0	0	0	0	0	0	0	0	0	0.00468	0.00126	0	0	0	0	0	0
Bacteria	Actinobacteria	Actinobacteria	Micrococcales	Brevibacteriaceae	Brevibacterium	Brevibacterium_linens	2|201174|1760|85006|85019|1696|1703	0	0	0	0	0	0	0	0	0	0	0	0	0	0	0	0	0	0	0	0	0	4.35586	0	0	0	0	0	0	0	0	0	0	0	0	0	0	0	0	0	0	0	0
Bacteria	Actinobacteria	Actinobacteria	Micrococcales	Brevibacteriaceae	Brevibacterium	Brevibacterium_luteolum	2|201174|1760|85006|85019|1696|199591	0	0	0	0	0	0	0	0	0	0	0	0	0	0	0	0.28837	0	0	0	0	0	0	0	0	0	0	0	0	0	0.01237	0.12078	0.00342	0.00542	0	0.01646	0.09037	0	0	0	0	0	0
Bacteria	Actinobacteria	Actinobacteria	Micrococcales	Brevibacteriaceae	Brevibacterium	Brevibacterium_sanguinis	2|201174|1760|85006|85019|1696|232444	0	0	0	0	0	0	0	0	0	0	0	0	0	0	0	0	0	0	0	0	0	0	0	0	0	0	0	0	0	0	0	0	0	0	0	0	0	0	0	0	0	0
Bacteria	Actinobacteria	Actinobacteria	Micrococcales	Brevibacteriaceae	Brevibacterium	Brevibacterium_siliguriense	2|201174|1760|85006|85019|1696|1136497	0	0	0	0	0	0	0	0	0	0	0	0	0	0	0	0.01307	0	0	0	0	0	0	0	0	0	0	0	0	0	0	0	0	0	0	0.00036	0	0	0	0	0	0	0
Bacteria	Actinobacteria	Actinobacteria	Micrococcales	Cellulomonadaceae			2|201174|1760|85006|85016	0	0	0	0	0	0	0	0	0	0	0	0	0.36832	0.70948	0	0.00908	0	0	0	0	0	0	0	0	0	0	0	0	0	0	0	0	0	0	0	0	0	0	0	0	0	0
Bacteria	Actinobacteria	Actinobacteria	Micrococcales	Cellulomonadaceae	Cellulomonas		2|201174|1760|85006|85016|1707	0	0	0	0	0	0	0	0	0	0	0	0	0.36832	0.70948	0	0.00908	0	0	0	0	0	0	0	0	0	0	0	0	0	0	0	0	0	0	0	0	0	0	0	0	0	0
Bacteria	Actinobacteria	Actinobacteria	Micrococcales	Cellulomonadaceae	Cellulomonas	Cellulomonas_carbonis	2|201174|1760|85006|85016|1707|1386092	0	0	0	0	0	0	0	0	0	0	0	0	0	0.02023	0	0	0	0	0	0	0	0	0	0	0	0	0	0	0	0	0	0	0	0	0	0	0	0	0	0	0	0
Bacteria	Actinobacteria	Actinobacteria	Micrococcales	Cellulomonadaceae	Cellulomonas	Cellulomonas_cellasea	2|201174|1760|85006|85016|1707|43670	0	0	0	0	0	0	0	0	0	0	0	0	0.36832	0.31376	0	0	0	0	0	0	0	0	0	0	0	0	0	0	0	0	0	0	0	0	0	0	0	0	0	0	0	0
Bacteria	Actinobacteria	Actinobacteria	Micrococcales	Cellulomonadaceae	Cellulomonas	Cellulomonas_fimi	2|201174|1760|85006|85016|1707|1708	0	0	0	0	0	0	0	0	0	0	0	0	0	0	0	0	0	0	0	0	0	0	0	0	0	0	0	0	0	0	0	0	0	0	0	0	0	0	0	0	0	0
Bacteria	Actinobacteria	Actinobacteria	Micrococcales	Cellulomonadaceae	Cellulomonas	Cellulomonas_gilvus	2|201174|1760|85006|85016|1707|11	0	0	0	0	0	0	0	0	0	0	0	0	0	0.37549	0	0	0	0	0	0	0	0	0	0	0	0	0	0	0	0	0	0	0	0	0	0	0	0	0	0	0	0
Bacteria	Actinobacteria	Actinobacteria	Micrococcales	Cellulomonadaceae	Cellulomonas	Cellulomonas_sp_B6	2|201174|1760|85006|85016|1707|1295626	0	0	0	0	0	0	0	0	0	0	0	0	0	0	0	0	0	0	0	0	0	0	0	0	0	0	0	0	0	0	0	0	0	0	0	0	0	0	0	0	0	0
Bacteria	Actinobacteria	Actinobacteria	Micrococcales	Cellulomonadaceae	Cellulomonas	Cellulomonas_sp_PSBB021	2|201174|1760|85006|85016|1707|2003551	0	0	0	0	0	0	0	0	0	0	0	0	0	0	0	0.00908	0	0	0	0	0	0	0	0	0	0	0	0	0	0	0	0	0	0	0	0	0	0	0	0	0	0
Bacteria	Actinobacteria	Actinobacteria	Micrococcales	Cellulomonadaceae	Oerskovia		2|201174|1760|85006|85016|162491	0	0	0	0	0	0	0	0	0	0	0	0	0	0	0	0	0	0	0	0	0	0	0	0	0	0	0	0	0	0	0	0	0	0	0	0	0	0	0	0	0	0
Bacteria	Actinobacteria	Actinobacteria	Micrococcales	Cellulomonadaceae	Oerskovia	Oerskovia_enterophila	2|201174|1760|85006|85016|162491|43678	0	0	0	0	0	0	0	0	0	0	0	0	0	0	0	0	0	0	0	0	0	0	0	0	0	0	0	0	0	0	0	0	0	0	0	0	0	0	0	0	0	0
Bacteria	Actinobacteria	Actinobacteria	Micrococcales	Dermabacteraceae			2|201174|1760|85006|85020	0	0	0	0	0	0.06821	0.00532	0.0159	0.07392	0.00239	0	0	0	0	0	6.73529	0	0	0	0	0	0	0	0	0.00154	0	0	0	0	0.01303	0.00175	0	0.05001	0	0.2815	0.15025	0	0.0304	0	0	0	0
Bacteria	Actinobacteria	Actinobacteria	Micrococcales	Dermabacteraceae	Brachybacterium		2|201174|1760|85006|85020|43668	0	0	0	0	0	0.06821	0.00532	0.0159	0.07392	0.00239	0	0	0	0	0	6.73529	0	0	0	0	0	0	0	0	0.00154	0	0	0	0	0.01303	0.00175	0	0.05001	0	0.2815	0.15025	0	0.0304	0	0	0	0
Bacteria	Actinobacteria	Actinobacteria	Micrococcales	Dermabacteraceae	Brachybacterium	Brachybacterium_faecium	2|201174|1760|85006|85020|43668|43669	0	0	0	0	0	0.06821	0.00532	0.0159	0.07392	0.00239	0	0	0	0	0	6.73529	0	0	0	0	0	0	0	0	0.00154	0	0	0	0	0.01303	0.00175	0	0.05001	0	0.2815	0.15025	0	0.0304	0	0	0	0
Bacteria	Actinobacteria	Actinobacteria	Micrococcales	Dermabacteraceae	Brachybacterium	Brachybacterium_muris	2|201174|1760|85006|85020|43668|219301	0	0	0	0	0	0	0	0	0	0	0	0	0	0	0	0	0	0	0	0	0	0	0	0	0	0	0	0	0	0	0	0	0	0	0	0	0	0	0	0	0	0
Bacteria	Actinobacteria	Actinobacteria	Micrococcales	Dermabacteraceae	Brachybacterium	Brachybacterium_nesterenkovii	2|201174|1760|85006|85020|43668|47847	0	0	0	0	0	0	0	0	0	0	0	0	0	0	0	0	0	0	0	0	0	0	0	0	0	0	0	0	0	0	0	0	0	0	0	0	0	0	0	0	0	0
Bacteria	Actinobacteria	Actinobacteria	Micrococcales	Dermabacteraceae	Brachybacterium	Brachybacterium_sp_P6_10_X1	2|201174|1760|85006|85020|43668|1903186	0	0	0	0	0	0	0	0	0	0	0	0	0	0	0	0	0	0	0	0	0	0	0	0	0	0	0	0	0	0	0	0	0	0	0	0	0	0	0	0	0	0
Bacteria	Actinobacteria	Actinobacteria	Micrococcales	Dermabacteraceae	Brachybacterium	Brachybacterium_sp_VM2412	2|201174|1760|85006|85020|43668|2017484	0	0	0	0	0	0	0	0	0	0	0	0	0	0	0	0	0	0	0	0	0	0	0	0	0	0	0	0	0	0	0	0	0	0	0	0	0	0	0	0	0	0
Bacteria	Actinobacteria	Actinobacteria	Micrococcales	Dermacoccaceae			2|201174|1760|85006|145357	0	0	0	0	0	0	0	0	0	0	0	0	0	0	0	0	0	0	0	0	0	0	0	0	0	0	0	0	0	0	0	0	0	0	0	0	0	0	0	0	0	0
Bacteria	Actinobacteria	Actinobacteria	Micrococcales	Dermacoccaceae	Dermacoccus		2|201174|1760|85006|145357|57495	0	0	0	0	0	0	0	0	0	0	0	0	0	0	0	0	0	0	0	0	0	0	0	0	0	0	0	0	0	0	0	0	0	0	0	0	0	0	0	0	0	0
Bacteria	Actinobacteria	Actinobacteria	Micrococcales	Dermacoccaceae	Dermacoccus	Dermacoccus_nishinomiyaensis	2|201174|1760|85006|145357|57495|1274	0	0	0	0	0	0	0	0	0	0	0	0	0	0	0	0	0	0	0	0	0	0	0	0	0	0	0	0	0	0	0	0	0	0	0	0	0	0	0	0	0	0
Bacteria	Actinobacteria	Actinobacteria	Micrococcales	Dermatophilaceae			2|201174|1760|85006|85018	0	0	0	0	0	0	0	0	0	0	0	0	0	0	0	0	0	0	0	0	0	0	0	0	0	0	0	0	0	0	0	0	0	0	0	0	0	0	0	0	0	0
Bacteria	Actinobacteria	Actinobacteria	Micrococcales	Dermatophilaceae	Mobilicoccus		2|201174|1760|85006|85018|984996	0	0	0	0	0	0	0	0	0	0	0	0	0	0	0	0	0	0	0	0	0	0	0	0	0	0	0	0	0	0	0	0	0	0	0	0	0	0	0	0	0	0
Bacteria	Actinobacteria	Actinobacteria	Micrococcales	Dermatophilaceae	Mobilicoccus	Mobilicoccus_pelagius	2|201174|1760|85006|85018|984996|746032	0	0	0	0	0	0	0	0	0	0	0	0	0	0	0	0	0	0	0	0	0	0	0	0	0	0	0	0	0	0	0	0	0	0	0	0	0	0	0	0	0	0
Bacteria	Actinobacteria	Actinobacteria	Micrococcales	Intrasporangiaceae			2|201174|1760|85006|85021	0	0	0	0	0	0	0	0	0	0	0	0	0.08927	1.0402	0	0.07845	0	0	0	0	0	0	0	0	0	0	0	0	0	0	0	0	0	0	0	0	0	0	0	0	0	0
Bacteria	Actinobacteria	Actinobacteria	Micrococcales	Intrasporangiaceae	Intrasporangium		2|201174|1760|85006|85021|53357	0	0	0	0	0	0	0	0	0	0	0	0	0	0	0	0	0	0	0	0	0	0	0	0	0	0	0	0	0	0	0	0	0	0	0	0	0	0	0	0	0	0
Bacteria	Actinobacteria	Actinobacteria	Micrococcales	Intrasporangiaceae	Intrasporangium	Intrasporangium_calvum	2|201174|1760|85006|85021|53357|53358	0	0	0	0	0	0	0	0	0	0	0	0	0	0	0	0	0	0	0	0	0	0	0	0	0	0	0	0	0	0	0	0	0	0	0	0	0	0	0	0	0	0
Bacteria	Actinobacteria	Actinobacteria	Micrococcales	Intrasporangiaceae	Janibacter		2|201174|1760|85006|85021|53457	0	0	0	0	0	0	0	0	0	0	0	0	0.08927	0.79897	0	0.07845	0	0	0	0	0	0	0	0	0	0	0	0	0	0	0	0	0	0	0	0	0	0	0	0	0	0
Bacteria	Actinobacteria	Actinobacteria	Micrococcales	Intrasporangiaceae	Janibacter	Janibacter_hoylei	2|201174|1760|85006|85021|53457|364298	0	0	0	0	0	0	0	0	0	0	0	0	0	0	0	0	0	0	0	0	0	0	0	0	0	0	0	0	0	0	0	0	0	0	0	0	0	0	0	0	0	0
Bacteria	Actinobacteria	Actinobacteria	Micrococcales	Intrasporangiaceae	Janibacter	Janibacter_indicus	2|201174|1760|85006|85021|53457|857417	0	0	0	0	0	0	0	0	0	0	0	0	0	0	0	0	0	0	0	0	0	0	0	0	0	0	0	0	0	0	0	0	0	0	0	0	0	0	0	0	0	0
Bacteria	Actinobacteria	Actinobacteria	Micrococcales	Intrasporangiaceae	Janibacter	Janibacter_melonis	2|201174|1760|85006|85021|53457|262209	0	0	0	0	0	0	0	0	0	0	0	0	0.08927	0.79897	0	0.07845	0	0	0	0	0	0	0	0	0	0	0	0	0	0	0	0	0	0	0	0	0	0	0	0	0	0
Bacteria	Actinobacteria	Actinobacteria	Micrococcales	Intrasporangiaceae	Janibacter	Janibacter_terrae	2|201174|1760|85006|85021|53457|103817	0	0	0	0	0	0	0	0	0	0	0	0	0	0	0	0	0	0	0	0	0	0	0	0	0	0	0	0	0	0	0	0	0	0	0	0	0	0	0	0	0	0
Bacteria	Actinobacteria	Actinobacteria	Micrococcales	Intrasporangiaceae	Knoellia		2|201174|1760|85006|85021|136099	0	0	0	0	0	0	0	0	0	0	0	0	0	0.03554	0	0	0	0	0	0	0	0	0	0	0	0	0	0	0	0	0	0	0	0	0	0	0	0	0	0	0	0
Bacteria	Actinobacteria	Actinobacteria	Micrococcales	Intrasporangiaceae	Knoellia	Knoellia_aerolata	2|201174|1760|85006|85021|136099|442954	0	0	0	0	0	0	0	0	0	0	0	0	0	0.03554	0	0	0	0	0	0	0	0	0	0	0	0	0	0	0	0	0	0	0	0	0	0	0	0	0	0	0	0
Bacteria	Actinobacteria	Actinobacteria	Micrococcales	Intrasporangiaceae	Knoellia	Knoellia_flava	2|201174|1760|85006|85021|136099|913969	0	0	0	0	0	0	0	0	0	0	0	0	0	0	0	0	0	0	0	0	0	0	0	0	0	0	0	0	0	0	0	0	0	0	0	0	0	0	0	0	0	0
Bacteria	Actinobacteria	Actinobacteria	Micrococcales	Intrasporangiaceae	Ornithinimicrobium		2|201174|1760|85006|85021|125287	0	0	0	0	0	0	0	0	0	0	0	0	0	0.20568	0	0	0	0	0	0	0	0	0	0	0	0	0	0	0	0	0	0	0	0	0	0	0	0	0	0	0	0
Bacteria	Actinobacteria	Actinobacteria	Micrococcales	Intrasporangiaceae	Ornithinimicrobium	Ornithinimicrobium_pekingense	2|201174|1760|85006|85021|125287|384677	0	0	0	0	0	0	0	0	0	0	0	0	0	0.20568	0	0	0	0	0	0	0	0	0	0	0	0	0	0	0	0	0	0	0	0	0	0	0	0	0	0	0	0
Bacteria	Actinobacteria	Actinobacteria	Micrococcales	Intrasporangiaceae	Ornithinimicrobium	Ornithinimicrobium_sp_AMA3305	2|201174|1760|85006|85021|125287|2283195	0	0	0	0	0	0	0	0	0	0	0	0	0	0	0	0	0	0	0	0	0	0	0	0	0	0	0	0	0	0	0	0	0	0	0	0	0	0	0	0	0	0
Bacteria	Actinobacteria	Actinobacteria	Micrococcales	Intrasporangiaceae	Phycicoccus		2|201174|1760|85006|85021|367298	0	0	0	0	0	0	0	0	0	0	0	0	0	0	0	0	0	0	0	0	0	0	0	0	0	0	0	0	0	0	0	0	0	0	0	0	0	0	0	0	0	0
Bacteria	Actinobacteria	Actinobacteria	Micrococcales	Intrasporangiaceae	Phycicoccus	Phycicoccus_cremeus	2|201174|1760|85006|85021|367298|587636	0	0	0	0	0	0	0	0	0	0	0	0	0	0	0	0	0	0	0	0	0	0	0	0	0	0	0	0	0	0	0	0	0	0	0	0	0	0	0	0	0	0
Bacteria	Actinobacteria	Actinobacteria	Micrococcales	Intrasporangiaceae	Terrabacter		2|201174|1760|85006|85021|53355	0	0	0	0	0	0	0	0	0	0	0	0	0	0	0	0	0	0	0	0	0	0	0	0	0	0	0	0	0	0	0	0	0	0	0	0	0	0	0	0	0	0
Bacteria	Actinobacteria	Actinobacteria	Micrococcales	Intrasporangiaceae	Terrabacter	Terrabacter_sp_28	2|201174|1760|85006|85021|53355|1619947	0	0	0	0	0	0	0	0	0	0	0	0	0	0	0	0	0	0	0	0	0	0	0	0	0	0	0	0	0	0	0	0	0	0	0	0	0	0	0	0	0	0
Bacteria	Actinobacteria	Actinobacteria	Micrococcales	Jonesiaceae			2|201174|1760|85006|85022	0	0	0	0	0	0	0	0	0	0	0	0	0	0	0	0	0	0	0	0	0	0	0	0	0	0	0	0	0	0.00704	0	0	0	0	0	0.01601	0	0	0	0	0	0
Bacteria	Actinobacteria	Actinobacteria	Micrococcales	Jonesiaceae	Jonesia		2|201174|1760|85006|85022|43673	0	0	0	0	0	0	0	0	0	0	0	0	0	0	0	0	0	0	0	0	0	0	0	0	0	0	0	0	0	0.00704	0	0	0	0	0	0.01601	0	0	0	0	0	0
Bacteria	Actinobacteria	Actinobacteria	Micrococcales	Jonesiaceae	Jonesia	Jonesia_denitrificans	2|201174|1760|85006|85022|43673|43674	0	0	0	0	0	0	0	0	0	0	0	0	0	0	0	0	0	0	0	0	0	0	0	0	0	0	0	0	0	0.00704	0	0	0	0	0	0.01601	0	0	0	0	0	0
Bacteria	Actinobacteria	Actinobacteria	Micrococcales	Microbacteriaceae			2|201174|1760|85006|85023	0	0	0	0	0	0	0	0	0.0038	0	0	0	0.2795	1.87077	0	0.30819	0	0	0	0	0	0	0	0	0	0	0	0	0	0	0	0	0	0	0	0	0	0	0	0	0	0
Bacteria	Actinobacteria	Actinobacteria	Micrococcales	Microbacteriaceae	Agrococcus		2|201174|1760|85006|85023|46352	0	0	0	0	0	0	0	0	0	0	0	0	0	0	0	0	0	0	0	0	0	0	0	0	0	0	0	0	0	0	0	0	0	0	0	0	0	0	0	0	0	0
Bacteria	Actinobacteria	Actinobacteria	Micrococcales	Microbacteriaceae	Agrococcus	Agrococcus_baldri	2|201174|1760|85006|85023|46352|153730	0	0	0	0	0	0	0	0	0	0	0	0	0	0	0	0	0	0	0	0	0	0	0	0	0	0	0	0	0	0	0	0	0	0	0	0	0	0	0	0	0	0
Bacteria	Actinobacteria	Actinobacteria	Micrococcales	Microbacteriaceae	Agrococcus	Agrococcus_pavilionensis	2|201174|1760|85006|85023|46352|1346502	0	0	0	0	0	0	0	0	0	0	0	0	0	0	0	0	0	0	0	0	0	0	0	0	0	0	0	0	0	0	0	0	0	0	0	0	0	0	0	0	0	0
Bacteria	Actinobacteria	Actinobacteria	Micrococcales	Microbacteriaceae	Agromyces		2|201174|1760|85006|85023|33877	0	0	0	0	0	0	0	0	0	0	0	0	0	0.02377	0	0	0	0	0	0	0	0	0	0	0	0	0	0	0	0	0	0	0	0	0	0	0	0	0	0	0	0
Bacteria	Actinobacteria	Actinobacteria	Micrococcales	Microbacteriaceae	Agromyces	Agromyces_sp_NDB4Y10	2|201174|1760|85006|85023|33877|1775951	0	0	0	0	0	0	0	0	0	0	0	0	0	0.02377	0	0	0	0	0	0	0	0	0	0	0	0	0	0	0	0	0	0	0	0	0	0	0	0	0	0	0	0
Bacteria	Actinobacteria	Actinobacteria	Micrococcales	Microbacteriaceae	Cryobacterium		2|201174|1760|85006|85023|69578	0	0	0	0	0	0	0	0	0	0	0	0	0	0	0	0	0	0	0	0	0	0	0	0	0	0	0	0	0	0	0	0	0	0	0	0	0	0	0	0	0	0
Bacteria	Actinobacteria	Actinobacteria	Micrococcales	Microbacteriaceae	Cryobacterium	Cryobacterium_arcticum	2|201174|1760|85006|85023|69578|670052	0	0	0	0	0	0	0	0	0	0	0	0	0	0	0	0	0	0	0	0	0	0	0	0	0	0	0	0	0	0	0	0	0	0	0	0	0	0	0	0	0	0
Bacteria	Actinobacteria	Actinobacteria	Micrococcales	Microbacteriaceae	Gulosibacter		2|201174|1760|85006|85023|256818	0	0	0	0	0	0	0	0	0	0	0	0	0	0	0	0	0	0	0	0	0	0	0	0	0	0	0	0	0	0	0	0	0	0	0	0	0	0	0	0	0	0
Bacteria	Actinobacteria	Actinobacteria	Micrococcales	Microbacteriaceae	Gulosibacter	Gulosibacter_molinativorax	2|201174|1760|85006|85023|256818|256821	0	0	0	0	0	0	0	0	0	0	0	0	0	0	0	0	0	0	0	0	0	0	0	0	0	0	0	0	0	0	0	0	0	0	0	0	0	0	0	0	0	0
Bacteria	Actinobacteria	Actinobacteria	Micrococcales	Microbacteriaceae	Leucobacter		2|201174|1760|85006|85023|55968	0	0	0	0	0	0	0	0	0	0	0	0	0	0	0	0	0	0	0	0	0	0	0	0	0	0	0	0	0	0	0	0	0	0	0	0	0	0	0	0	0	0
Bacteria	Actinobacteria	Actinobacteria	Micrococcales	Microbacteriaceae	Leucobacter	Leucobacter_komagatae	2|201174|1760|85006|85023|55968|55969	0	0	0	0	0	0	0	0	0	0	0	0	0	0	0	0	0	0	0	0	0	0	0	0	0	0	0	0	0	0	0	0	0	0	0	0	0	0	0	0	0	0
Bacteria	Actinobacteria	Actinobacteria	Micrococcales	Microbacteriaceae	Leucobacter	Leucobacter_massiliensis	2|201174|1760|85006|85023|55968|1686285	0	0	0	0	0	0	0	0	0	0	0	0	0	0	0	0	0	0	0	0	0	0	0	0	0	0	0	0	0	0	0	0	0	0	0	0	0	0	0	0	0	0
Bacteria	Actinobacteria	Actinobacteria	Micrococcales	Microbacteriaceae	Leucobacter	Leucobacter_sp_G161	2|201174|1760|85006|85023|55968|663704	0	0	0	0	0	0	0	0	0	0	0	0	0	0	0	0	0	0	0	0	0	0	0	0	0	0	0	0	0	0	0	0	0	0	0	0	0	0	0	0	0	0
Bacteria	Actinobacteria	Actinobacteria	Micrococcales	Microbacteriaceae	Leucobacter	Leucobacter_sp_UCD_THU	2|201174|1760|85006|85023|55968|1292023	0	0	0	0	0	0	0	0	0	0	0	0	0	0	0	0	0	0	0	0	0	0	0	0	0	0	0	0	0	0	0	0	0	0	0	0	0	0	0	0	0	0
Bacteria	Actinobacteria	Actinobacteria	Micrococcales	Microbacteriaceae	Microbacterium		2|201174|1760|85006|85023|33882	0	0	0	0	0	0	0	0	0.0038	0	0	0	0.2795	1.847	0	0.30819	0	0	0	0	0	0	0	0	0	0	0	0	0	0	0	0	0	0	0	0	0	0	0	0	0	0
Bacteria	Actinobacteria	Actinobacteria	Micrococcales	Microbacteriaceae	Microbacterium	Microbacterium_agarici	2|201174|1760|85006|85023|33882|630514	0	0	0	0	0	0	0	0	0	0	0	0	0	0	0	0	0	0	0	0	0	0	0	0	0	0	0	0	0	0	0	0	0	0	0	0	0	0	0	0	0	0
Bacteria	Actinobacteria	Actinobacteria	Micrococcales	Microbacteriaceae	Microbacterium	Microbacterium_chocolatum	2|201174|1760|85006|85023|33882|84292	0	0	0	0	0	0	0	0	0	0	0	0	0	0.14208	0	0	0	0	0	0	0	0	0	0	0	0	0	0	0	0	0	0	0	0	0	0	0	0	0	0	0	0
Bacteria	Actinobacteria	Actinobacteria	Micrococcales	Microbacteriaceae	Microbacterium	Microbacterium_laevaniformans	2|201174|1760|85006|85023|33882|36807	0	0	0	0	0	0	0	0	0	0	0	0	0	0	0	0	0	0	0	0	0	0	0	0	0	0	0	0	0	0	0	0	0	0	0	0	0	0	0	0	0	0
Bacteria	Actinobacteria	Actinobacteria	Micrococcales	Microbacteriaceae	Microbacterium	Microbacterium_maritypicum	2|201174|1760|85006|85023|33882|300020	0	0	0	0	0	0	0	0	0	0	0	0	0	0	0	0	0	0	0	0	0	0	0	0	0	0	0	0	0	0	0	0	0	0	0	0	0	0	0	0	0	0
Bacteria	Actinobacteria	Actinobacteria	Micrococcales	Microbacteriaceae	Microbacterium	Microbacterium_oxydans	2|201174|1760|85006|85023|33882|82380	0	0	0	0	0	0	0	0	0	0	0	0	0	0	0	0	0	0	0	0	0	0	0	0	0	0	0	0	0	0	0	0	0	0	0	0	0	0	0	0	0	0
Bacteria	Actinobacteria	Actinobacteria	Micrococcales	Microbacteriaceae	Microbacterium	Microbacterium_paraoxydans	2|201174|1760|85006|85023|33882|199592	0	0	0	0	0	0	0	0	0	0	0	0	0	0	0	0	0	0	0	0	0	0	0	0	0	0	0	0	0	0	0	0	0	0	0	0	0	0	0	0	0	0
Bacteria	Actinobacteria	Actinobacteria	Micrococcales	Microbacteriaceae	Microbacterium	Microbacterium_sorbitolivorans	2|201174|1760|85006|85023|33882|1867410	0	0	0	0	0	0	0	0	0	0	0	0	0	0	0	0	0	0	0	0	0	0	0	0	0	0	0	0	0	0	0	0	0	0	0	0	0	0	0	0	0	0
Bacteria	Actinobacteria	Actinobacteria	Micrococcales	Microbacteriaceae	Microbacterium	Microbacterium_sp_AR7_10	2|201174|1760|85006|85023|33882|1891970	0	0	0	0	0	0	0	0	0.0038	0	0	0	0	0.2626	0	0.02887	0	0	0	0	0	0	0	0	0	0	0	0	0	0	0	0	0	0	0	0	0	0	0	0	0	0
Bacteria	Actinobacteria	Actinobacteria	Micrococcales	Microbacteriaceae	Microbacterium	Microbacterium_sp_H83	2|201174|1760|85006|85023|33882|1827324	0	0	0	0	0	0	0	0	0	0	0	0	0	0	0	0	0	0	0	0	0	0	0	0	0	0	0	0	0	0	0	0	0	0	0	0	0	0	0	0	0	0
Bacteria	Actinobacteria	Actinobacteria	Micrococcales	Microbacteriaceae	Microbacterium	Microbacterium_sp_HM58_2	2|201174|1760|85006|85023|33882|1778770	0	0	0	0	0	0	0	0	0	0	0	0	0	0	0	0	0	0	0	0	0	0	0	0	0	0	0	0	0	0	0	0	0	0	0	0	0	0	0	0	0	0
Bacteria	Actinobacteria	Actinobacteria	Micrococcales	Microbacteriaceae	Microbacterium	Microbacterium_sp_LKL04	2|201174|1760|85006|85023|33882|912630	0	0	0	0	0	0	0	0	0	0	0	0	0.2795	1.44231	0	0.27932	0	0	0	0	0	0	0	0	0	0	0	0	0	0	0	0	0	0	0	0	0	0	0	0	0	0
Bacteria	Actinobacteria	Actinobacteria	Micrococcales	Microbacteriaceae	Microbacterium	Microbacterium_sp_MYb45	2|201174|1760|85006|85023|33882|1827294	0	0	0	0	0	0	0	0	0	0	0	0	0	0	0	0	0	0	0	0	0	0	0	0	0	0	0	0	0	0	0	0	0	0	0	0	0	0	0	0	0	0
Bacteria	Actinobacteria	Actinobacteria	Micrococcales	Microbacteriaceae	Microbacterium	Microbacterium_sp_MYb62	2|201174|1760|85006|85023|33882|1848690	0	0	0	0	0	0	0	0	0	0	0	0	0	0	0	0	0	0	0	0	0	0	0	0	0	0	0	0	0	0	0	0	0	0	0	0	0	0	0	0	0	0
Bacteria	Actinobacteria	Actinobacteria	Micrococcales	Microbacteriaceae	Microbacterium	Microbacterium_sp_MYb72	2|201174|1760|85006|85023|33882|1848693	0	0	0	0	0	0	0	0	0	0	0	0	0	0	0	0	0	0	0	0	0	0	0	0	0	0	0	0	0	0	0	0	0	0	0	0	0	0	0	0	0	0
Bacteria	Actinobacteria	Actinobacteria	Micrococcales	Microbacteriaceae	Microbacterium	Microbacterium_sp_NEAU_LLE	2|201174|1760|85006|85023|33882|2293570	0	0	0	0	0	0	0	0	0	0	0	0	0	0	0	0	0	0	0	0	0	0	0	0	0	0	0	0	0	0	0	0	0	0	0	0	0	0	0	0	0	0
Bacteria	Actinobacteria	Actinobacteria	Micrococcales	Microbacteriaceae	Microbacterium	Microbacterium_sp_TPD7012	2|201174|1760|85006|85023|33882|2171975	0	0	0	0	0	0	0	0	0	0	0	0	0	0	0	0	0	0	0	0	0	0	0	0	0	0	0	0	0	0	0	0	0	0	0	0	0	0	0	0	0	0
Bacteria	Actinobacteria	Actinobacteria	Micrococcales	Microbacteriaceae	Plantibacter		2|201174|1760|85006|85023|190323	0	0	0	0	0	0	0	0	0	0	0	0	0	0	0	0	0	0	0	0	0	0	0	0	0	0	0	0	0	0	0	0	0	0	0	0	0	0	0	0	0	0
Bacteria	Actinobacteria	Actinobacteria	Micrococcales	Microbacteriaceae	Plantibacter	Plantibacter_flavus	2|201174|1760|85006|85023|190323|150123	0	0	0	0	0	0	0	0	0	0	0	0	0	0	0	0	0	0	0	0	0	0	0	0	0	0	0	0	0	0	0	0	0	0	0	0	0	0	0	0	0	0
Bacteria	Actinobacteria	Actinobacteria	Micrococcales	Microbacteriaceae	Pseudoclavibacter		2|201174|1760|85006|85023|255204	0	0	0	0	0	0	0	0	0	0	0	0	0	0	0	0	0	0	0	0	0	0	0	0	0	0	0	0	0	0	0	0	0	0	0	0	0	0	0	0	0	0
Bacteria	Actinobacteria	Actinobacteria	Micrococcales	Microbacteriaceae	Pseudoclavibacter	Pseudoclavibacter_sp_AY1F1	2|201174|1760|85006|85023|255204|2080583	0	0	0	0	0	0	0	0	0	0	0	0	0	0	0	0	0	0	0	0	0	0	0	0	0	0	0	0	0	0	0	0	0	0	0	0	0	0	0	0	0	0
Bacteria	Actinobacteria	Actinobacteria	Micrococcales	Micrococcaceae			2|201174|1760|85006|1268	0	0	0.00089	0	0.00528	0.01114	0.00333	0.00666	0.00548	0.00116	0.0044	0.15668	0	23.04038	8.28701	0.21566	0	0	0	0	0	0.31777	0	1.55774	0	0	0	0	0	0.00952	0.04139	0.00042	0.00067	0.00232	0.02037	0.06585	0	0.00208	0	0	0	0
Bacteria	Actinobacteria	Actinobacteria	Micrococcales	Micrococcaceae	Arthrobacter		2|201174|1760|85006|1268|1663	0	0	0	0	0	0	0	0	0	0	0	0	0	0.26956	0	0	0	0	0	0	0	0	0	0	0	0	0	0	0	0	0	0	0	0	0	0	0	0	0	0	0	0
Bacteria	Actinobacteria	Actinobacteria	Micrococcales	Micrococcaceae	Arthrobacter	Arthrobacter_alpinus	2|201174|1760|85006|1268|1663|656366	0	0	0	0	0	0	0	0	0	0	0	0	0	0	0	0	0	0	0	0	0	0	0	0	0	0	0	0	0	0	0	0	0	0	0	0	0	0	0	0	0	0
Bacteria	Actinobacteria	Actinobacteria	Micrococcales	Micrococcaceae	Arthrobacter	Arthrobacter_crystallopoietes	2|201174|1760|85006|1268|1663|37928	0	0	0	0	0	0	0	0	0	0	0	0	0	0	0	0	0	0	0	0	0	0	0	0	0	0	0	0	0	0	0	0	0	0	0	0	0	0	0	0	0	0
Bacteria	Actinobacteria	Actinobacteria	Micrococcales	Micrococcaceae	Arthrobacter	Arthrobacter_globiformis	2|201174|1760|85006|1268|1663|1665	0	0	0	0	0	0	0	0	0	0	0	0	0	0	0	0	0	0	0	0	0	0	0	0	0	0	0	0	0	0	0	0	0	0	0	0	0	0	0	0	0	0
Bacteria	Actinobacteria	Actinobacteria	Micrococcales	Micrococcaceae	Arthrobacter	Arthrobacter_sp_49Tsu3_1M3	2|201174|1760|85006|1268|1663|1279029	0	0	0	0	0	0	0	0	0	0	0	0	0	0	0	0	0	0	0	0	0	0	0	0	0	0	0	0	0	0	0	0	0	0	0	0	0	0	0	0	0	0
Bacteria	Actinobacteria	Actinobacteria	Micrococcales	Micrococcaceae	Arthrobacter	Arthrobacter_sp_AFG7_2	2|201174|1760|85006|1268|1663|1688693	0	0	0	0	0	0	0	0	0	0	0	0	0	0	0	0	0	0	0	0	0	0	0	0	0	0	0	0	0	0	0	0	0	0	0	0	0	0	0	0	0	0
Bacteria	Actinobacteria	Actinobacteria	Micrococcales	Micrococcaceae	Arthrobacter	Arthrobacter_sp_Leaf69	2|201174|1760|85006|1268|1663|1736232	0	0	0	0	0	0	0	0	0	0	0	0	0	0	0	0	0	0	0	0	0	0	0	0	0	0	0	0	0	0	0	0	0	0	0	0	0	0	0	0	0	0
Bacteria	Actinobacteria	Actinobacteria	Micrococcales	Micrococcaceae	Arthrobacter	Arthrobacter_sp_OY3WO11	2|201174|1760|85006|1268|1663|1835723	0	0	0	0	0	0	0	0	0	0	0	0	0	0	0	0	0	0	0	0	0	0	0	0	0	0	0	0	0	0	0	0	0	0	0	0	0	0	0	0	0	0
Bacteria	Actinobacteria	Actinobacteria	Micrococcales	Micrococcaceae	Arthrobacter	Arthrobacter_sp_PGP41	2|201174|1760|85006|1268|1663|2079227	0	0	0	0	0	0	0	0	0	0	0	0	0	0	0	0	0	0	0	0	0	0	0	0	0	0	0	0	0	0	0	0	0	0	0	0	0	0	0	0	0	0
Bacteria	Actinobacteria	Actinobacteria	Micrococcales	Micrococcaceae	Arthrobacter	Arthrobacter_sp_Soil782	2|201174|1760|85006|1268|1663|1736410	0	0	0	0	0	0	0	0	0	0	0	0	0	0	0	0	0	0	0	0	0	0	0	0	0	0	0	0	0	0	0	0	0	0	0	0	0	0	0	0	0	0
Bacteria	Actinobacteria	Actinobacteria	Micrococcales	Micrococcaceae	Arthrobacter	Arthrobacter_subterraneus	2|201174|1760|85006|1268|1663|335973	0	0	0	0	0	0	0	0	0	0	0	0	0	0.26956	0	0	0	0	0	0	0	0	0	0	0	0	0	0	0	0	0	0	0	0	0	0	0	0	0	0	0	0
Bacteria	Actinobacteria	Actinobacteria	Micrococcales	Micrococcaceae	Citricoccus		2|201174|1760|85006|1268|169133	0	0	0	0	0	0	0	0	0	0	0	0	0	0	0	0	0	0	0	0	0	0	0	0	0	0	0	0	0	0	0	0	0	0	0	0	0	0	0	0	0	0
Bacteria	Actinobacteria	Actinobacteria	Micrococcales	Micrococcaceae	Citricoccus	Citricoccus_muralis	2|201174|1760|85006|1268|169133|169134	0	0	0	0	0	0	0	0	0	0	0	0	0	0	0	0	0	0	0	0	0	0	0	0	0	0	0	0	0	0	0	0	0	0	0	0	0	0	0	0	0	0
Bacteria	Actinobacteria	Actinobacteria	Micrococcales	Micrococcaceae	Enteractinococcus		2|201174|1760|85006|1268|1164863	0	0	0	0	0	0.0016	0	0	0.00379	0	0	0	0	0	0	0.01945	0	0	0	0	0	0	0	0	0	0	0	0	0	0.00952	0.04139	0.00042	0.00019	0	0.02037	0.06585	0	0.00208	0	0	0	0
Bacteria	Actinobacteria	Actinobacteria	Micrococcales	Micrococcaceae	Enteractinococcus	Enteractinococcus_helveticum	2|201174|1760|85006|1268|1164863|1837282	0	0	0	0	0	0.0016	0	0	0.00379	0	0	0	0	0	0	0.01945	0	0	0	0	0	0	0	0	0	0	0	0	0	0.00952	0.04139	0.00042	0.00019	0	0.02037	0.06585	0	0.00208	0	0	0	0
Bacteria	Actinobacteria	Actinobacteria	Micrococcales	Micrococcaceae	Glutamicibacter		2|201174|1760|85006|1268|1742989	0	0	0	0	0	0	0	0	0	0	0	0	0	0	0	0.10382	0	0	0	0	0	0	0	0	0	0	0	0	0	0	0	0	0.00048	0.00069	0	0	0	0	0	0	0	0
Bacteria	Actinobacteria	Actinobacteria	Micrococcales	Micrococcaceae	Glutamicibacter	Glutamicibacter_arilaitensis	2|201174|1760|85006|1268|1742989|256701	0	0	0	0	0	0	0	0	0	0	0	0	0	0	0	0	0	0	0	0	0	0	0	0	0	0	0	0	0	0	0	0	0	0	0	0	0	0	0	0	0	0
Bacteria	Actinobacteria	Actinobacteria	Micrococcales	Micrococcaceae	Glutamicibacter	Glutamicibacter_mysorens	2|201174|1760|85006|1268|1742989|257984	0	0	0	0	0	0	0	0	0	0	0	0	0	0	0	0	0	0	0	0	0	0	0	0	0	0	0	0	0	0	0	0	0.00048	0.00069	0	0	0	0	0	0	0	0
Bacteria	Actinobacteria	Actinobacteria	Micrococcales	Micrococcaceae	Glutamicibacter	Glutamicibacter_soli	2|201174|1760|85006|1268|1742989|453836	0	0	0	0	0	0	0	0	0	0	0	0	0	0	0	0.10382	0	0	0	0	0	0	0	0	0	0	0	0	0	0	0	0	0	0	0	0	0	0	0	0	0	0
Bacteria	Actinobacteria	Actinobacteria	Micrococcales	Micrococcaceae	Glutamicibacter	Glutamicibacter_sp	2|201174|1760|85006|1268|1742989|1931995	0	0	0	0	0	0	0	0	0	0	0	0	0	0	0	0	0	0	0	0	0	0	0	0	0	0	0	0	0	0	0	0	0	0	0	0	0	0	0	0	0	0
Bacteria	Actinobacteria	Actinobacteria	Micrococcales	Micrococcaceae	Glutamicibacter	Glutamicibacter_sp_BW77	2|201174|1760|85006|1268|1742989|2024402	0	0	0	0	0	0	0	0	0	0	0	0	0	0	0	0	0	0	0	0	0	0	0	0	0	0	0	0	0	0	0	0	0	0	0	0	0	0	0	0	0	0
Bacteria	Actinobacteria	Actinobacteria	Micrococcales	Micrococcaceae	Kocuria		2|201174|1760|85006|1268|57493	0	0	0	0	0	0	0	0	0	0	0	0	0	22.77082	8.28701	0.08333	0	0	0	0	0	0	0	0	0	0	0	0	0	0	0	0	0	0	0	0	0	0	0	0	0	0
Bacteria	Actinobacteria	Actinobacteria	Micrococcales	Micrococcaceae	Kocuria	Kocuria_indica	2|201174|1760|85006|1268|57493|1049583	0	0	0	0	0	0	0	0	0	0	0	0	0	0.14594	0	0	0	0	0	0	0	0	0	0	0	0	0	0	0	0	0	0	0	0	0	0	0	0	0	0	0	0
Bacteria	Actinobacteria	Actinobacteria	Micrococcales	Micrococcaceae	Kocuria	Kocuria_marina	2|201174|1760|85006|1268|57493|223184	0	0	0	0	0	0	0	0	0	0	0	0	0	0.04233	0	0	0	0	0	0	0	0	0	0	0	0	0	0	0	0	0	0	0	0	0	0	0	0	0	0	0	0
Bacteria	Actinobacteria	Actinobacteria	Micrococcales	Micrococcaceae	Kocuria	Kocuria_palustris	2|201174|1760|85006|1268|57493|71999	0	0	0	0	0	0	0	0	0	0	0	0	0	0	0	0	0	0	0	0	0	0	0	0	0	0	0	0	0	0	0	0	0	0	0	0	0	0	0	0	0	0
Bacteria	Actinobacteria	Actinobacteria	Micrococcales	Micrococcaceae	Kocuria	Kocuria_polaris	2|201174|1760|85006|1268|57493|136273	0	0	0	0	0	0	0	0	0	0	0	0	0	12.04228	6.30659	0.04905	0	0	0	0	0	0	0	0	0	0	0	0	0	0	0	0	0	0	0	0	0	0	0	0	0	0
Bacteria	Actinobacteria	Actinobacteria	Micrococcales	Micrococcaceae	Kocuria	Kocuria_rhizophila	2|201174|1760|85006|1268|57493|72000	0	0	0	0	0	0	0	0	0	0	0	0	0	0	0	0	0	0	0	0	0	0	0	0	0	0	0	0	0	0	0	0	0	0	0	0	0	0	0	0	0	0
Bacteria	Actinobacteria	Actinobacteria	Micrococcales	Micrococcaceae	Kocuria	Kocuria_rosea	2|201174|1760|85006|1268|57493|1275	0	0	0	0	0	0	0	0	0	0	0	0	0	10.54028	1.98043	0.03428	0	0	0	0	0	0	0	0	0	0	0	0	0	0	0	0	0	0	0	0	0	0	0	0	0	0
Bacteria	Actinobacteria	Actinobacteria	Micrococcales	Micrococcaceae	Kocuria	Kocuria_varians	2|201174|1760|85006|1268|57493|1272	0	0	0	0	0	0	0	0	0	0	0	0	0	0	0	0	0	0	0	0	0	0	0	0	0	0	0	0	0	0	0	0	0	0	0	0	0	0	0	0	0	0
Bacteria	Actinobacteria	Actinobacteria	Micrococcales	Micrococcaceae	Micrococcus		2|201174|1760|85006|1268|1269	0	0	0	0	0	0	0	0	0	0	0	0	0	0	0	0	0	0	0	0	0	0	0	0	0	0	0	0	0	0	0	0	0	0.00163	0	0	0	0	0	0	0	0
Bacteria	Actinobacteria	Actinobacteria	Micrococcales	Micrococcaceae	Micrococcus	Micrococcus_aloeverae	2|201174|1760|85006|1268|1269|1391911	0	0	0	0	0	0	0	0	0	0	0	0	0	0	0	0	0	0	0	0	0	0	0	0	0	0	0	0	0	0	0	0	0	0	0	0	0	0	0	0	0	0
Bacteria	Actinobacteria	Actinobacteria	Micrococcales	Micrococcaceae	Micrococcus	Micrococcus_luteus	2|201174|1760|85006|1268|1269|1270	0	0	0	0	0	0	0	0	0	0	0	0	0	0	0	0	0	0	0	0	0	0	0	0	0	0	0	0	0	0	0	0	0	0	0	0	0	0	0	0	0	0
Bacteria	Actinobacteria	Actinobacteria	Micrococcales	Micrococcaceae	Micrococcus	Micrococcus_terreus	2|201174|1760|85006|1268|1269|574650	0	0	0	0	0	0	0	0	0	0	0	0	0	0	0	0	0	0	0	0	0	0	0	0	0	0	0	0	0	0	0	0	0	0.00163	0	0	0	0	0	0	0	0
Bacteria	Actinobacteria	Actinobacteria	Micrococcales	Micrococcaceae	Nesterenkonia		2|201174|1760|85006|1268|57494	0	0	0	0	0	0	0	0	0	0	0	0	0	0	0	0	0	0	0	0	0	0	0	0	0	0	0	0	0	0	0	0	0	0	0	0	0	0	0	0	0	0
Bacteria	Actinobacteria	Actinobacteria	Micrococcales	Micrococcaceae	Nesterenkonia	Nesterenkonia_jeotgali	2|201174|1760|85006|1268|57494|317018	0	0	0	0	0	0	0	0	0	0	0	0	0	0	0	0	0	0	0	0	0	0	0	0	0	0	0	0	0	0	0	0	0	0	0	0	0	0	0	0	0	0
Bacteria	Actinobacteria	Actinobacteria	Micrococcales	Micrococcaceae	Nesterenkonia	Nesterenkonia_sandarakina	2|201174|1760|85006|1268|57494|272918	0	0	0	0	0	0	0	0	0	0	0	0	0	0	0	0	0	0	0	0	0	0	0	0	0	0	0	0	0	0	0	0	0	0	0	0	0	0	0	0	0	0
Bacteria	Actinobacteria	Actinobacteria	Micrococcales	Micrococcaceae	Paenarthrobacter		2|201174|1760|85006|1268|1742992	0	0	0	0	0	0	0	0	0	0	0	0	0	0	0	0	0	0	0	0	0	0	0	0	0	0	0	0	0	0	0	0	0	0	0	0	0	0	0	0	0	0
Bacteria	Actinobacteria	Actinobacteria	Micrococcales	Micrococcaceae	Paenarthrobacter	Paenarthrobacter_nicotinovorans	2|201174|1760|85006|1268|1742992|29320	0	0	0	0	0	0	0	0	0	0	0	0	0	0	0	0	0	0	0	0	0	0	0	0	0	0	0	0	0	0	0	0	0	0	0	0	0	0	0	0	0	0
Bacteria	Actinobacteria	Actinobacteria	Micrococcales	Micrococcaceae	Pseudarthrobacter		2|201174|1760|85006|1268|1742993	0	0	0	0	0	0	0	0	0	0	0	0	0	0	0	0.00907	0	0	0	0	0	0	0	0	0	0	0	0	0	0	0	0	0	0	0	0	0	0	0	0	0	0
Bacteria	Actinobacteria	Actinobacteria	Micrococcales	Micrococcaceae	Pseudarthrobacter	Pseudarthrobacter_phenanthrenivorans	2|201174|1760|85006|1268|1742993|361575	0	0	0	0	0	0	0	0	0	0	0	0	0	0	0	0.00907	0	0	0	0	0	0	0	0	0	0	0	0	0	0	0	0	0	0	0	0	0	0	0	0	0	0
Bacteria	Actinobacteria	Actinobacteria	Micrococcales	Micrococcaceae	Rothia		2|201174|1760|85006|1268|32207	0	0	0.00089	0	0.00528	0.00954	0.00333	0.00666	0.00169	0.00116	0.0044	0.15668	0	0	0	0	0	0	0	0	0	0.31777	0	1.55774	0	0	0	0	0	0	0	0	0	0	0	0	0	0	0	0	0	0
Bacteria	Actinobacteria	Actinobacteria	Micrococcales	Micrococcaceae	Rothia	Rothia_mucilaginosa	2|201174|1760|85006|1268|32207|43675	0	0	0	0	0	0	0	0	0	0	0	0	0	0	0	0	0	0	0	0	0	0	0	0	0	0	0	0	0	0	0	0	0	0	0	0	0	0	0	0	0	0
Bacteria	Actinobacteria	Actinobacteria	Micrococcales	Micrococcaceae	Rothia	Rothia_sp	2|201174|1760|85006|1268|32207|1885016	0	0	0.00089	0	0.00528	0.00954	0.00333	0.00666	0.00169	0.00116	0.0044	0.15668	0	0	0	0	0	0	0	0	0	0.31777	0	1.55774	0	0	0	0	0	0	0	0	0	0	0	0	0	0	0	0	0	0
Bacteria	Actinobacteria	Actinobacteria	Micrococcales	Promicromonosporaceae			2|201174|1760|85006|85017	0	0	0	0	0	0	0	0	0	0	0	0	0.20134	0.94975	0	1.66935	0	0	0	0	0	0	0	0	0	0	0	0	0	0	0	0	0	0	0	0	0	0	0	0	0	0
Bacteria	Actinobacteria	Actinobacteria	Micrococcales	Promicromonosporaceae	Cellulosimicrobium		2|201174|1760|85006|85017|157920	0	0	0	0	0	0	0	0	0	0	0	0	0.20134	0.94975	0	1.66935	0	0	0	0	0	0	0	0	0	0	0	0	0	0	0	0	0	0	0	0	0	0	0	0	0	0
Bacteria	Actinobacteria	Actinobacteria	Micrococcales	Promicromonosporaceae	Cellulosimicrobium	Cellulosimicrobium_aquatile	2|201174|1760|85006|85017|157920|1612203	0	0	0	0	0	0	0	0	0	0	0	0	0	0	0	0.01736	0	0	0	0	0	0	0	0	0	0	0	0	0	0	0	0	0	0	0	0	0	0	0	0	0	0
Bacteria	Actinobacteria	Actinobacteria	Micrococcales	Promicromonosporaceae	Cellulosimicrobium	Cellulosimicrobium_cellulans	2|201174|1760|85006|85017|157920|1710	0	0	0	0	0	0	0	0	0	0	0	0	0.20134	0.94975	0	1.61939	0	0	0	0	0	0	0	0	0	0	0	0	0	0	0	0	0	0	0	0	0	0	0	0	0	0
Bacteria	Actinobacteria	Actinobacteria	Micrococcales	Promicromonosporaceae	Cellulosimicrobium	Cellulosimicrobium_funkei	2|201174|1760|85006|85017|157920|264251	0	0	0	0	0	0	0	0	0	0	0	0	0	0	0	0.0326	0	0	0	0	0	0	0	0	0	0	0	0	0	0	0	0	0	0	0	0	0	0	0	0	0	0
Bacteria	Actinobacteria	Actinobacteria	Micrococcales	Promicromonosporaceae	Krasilnikoviella		2|201174|1760|85006|85017|1914244	0	0	0	0	0	0	0	0	0	0	0	0	0	0	0	0	0	0	0	0	0	0	0	0	0	0	0	0	0	0	0	0	0	0	0	0	0	0	0	0	0	0
Bacteria	Actinobacteria	Actinobacteria	Micrococcales	Promicromonosporaceae	Krasilnikoviella	Krasilnikoviella_flava	2|201174|1760|85006|85017|1914244|526729	0	0	0	0	0	0	0	0	0	0	0	0	0	0	0	0	0	0	0	0	0	0	0	0	0	0	0	0	0	0	0	0	0	0	0	0	0	0	0	0	0	0
Bacteria	Actinobacteria	Actinobacteria	Micrococcales	Promicromonosporaceae	Promicromonospora		2|201174|1760|85006|85017|43676	0	0	0	0	0	0	0	0	0	0	0	0	0	0	0	0	0	0	0	0	0	0	0	0	0	0	0	0	0	0	0	0	0	0	0	0	0	0	0	0	0	0
Bacteria	Actinobacteria	Actinobacteria	Micrococcales	Promicromonosporaceae	Promicromonospora	Promicromonospora_sukumoe	2|201174|1760|85006|85017|43676|88382	0	0	0	0	0	0	0	0	0	0	0	0	0	0	0	0	0	0	0	0	0	0	0	0	0	0	0	0	0	0	0	0	0	0	0	0	0	0	0	0	0	0
Bacteria	Actinobacteria	Actinobacteria	Micrococcales	Promicromonosporaceae	Promicromonospora	Promicromonospora_thailandica	2|201174|1760|85006|85017|43676|765201	0	0	0	0	0	0	0	0	0	0	0	0	0	0	0	0	0	0	0	0	0	0	0	0	0	0	0	0	0	0	0	0	0	0	0	0	0	0	0	0	0	0
Bacteria	Actinobacteria	Actinobacteria	Micrococcales	Ruaniaceae			2|201174|1760|85006|1331736	0	0	0	0	0	0	0	0	0	0	0	0	0	0	0	0	0	0	0	0	0	0	0	0	0	0	0	0	0	0	0	0	0	0	0	0	0	0	0	0	0	0
Bacteria	Actinobacteria	Actinobacteria	Micrococcales	Ruaniaceae	Ruaniaceae_unclassified			0	0	0	0	0	0	0	0	0	0	0	0	0	0	0	0	0	0	0	0	0	0	0	0	0	0	0	0	0	0	0	0	0	0	0	0	0	0	0	0	0	0
Bacteria	Actinobacteria	Actinobacteria	Micrococcales	Ruaniaceae	Ruaniaceae_unclassified		2|201174|1760|85006|1331736|	0	0	0	0	0	0	0	0	0	0	0	0	0	0	0	0	0	0	0	0	0	0	0	0	0	0	0	0	0	0	0	0	0	0	0	0	0	0	0	0	0	0
Bacteria	Actinobacteria	Actinobacteria	Micrococcales	Ruaniaceae	Ruaniaceae_unclassified	Ruaniaceae_bacterium_KH17	2|201174|1760|85006|1331736||1945888	0	0	0	0	0	0	0	0	0	0	0	0	0	0	0	0	0	0	0	0	0	0	0	0	0	0	0	0	0	0	0	0	0	0	0	0	0	0	0	0	0	0
Bacteria	Actinobacteria	Actinobacteria	Micrococcales	Sanguibacteraceae			2|201174|1760|85006|145360	0	0	0	0	0	0	0	0	0	0	0	0	0	0.2193	0	0.01955	0	0	0	0	0	0	0	0	0	0	0	0	0	0	0	0	0	0	0	0	0	0	0	0	0	0
Bacteria	Actinobacteria	Actinobacteria	Micrococcales	Sanguibacteraceae	Sanguibacter		2|201174|1760|85006|145360|60919	0	0	0	0	0	0	0	0	0	0	0	0	0	0.2193	0	0.01955	0	0	0	0	0	0	0	0	0	0	0	0	0	0	0	0	0	0	0	0	0	0	0	0	0	0
Bacteria	Actinobacteria	Actinobacteria	Micrococcales	Sanguibacteraceae	Sanguibacter	Sanguibacter_keddieii	2|201174|1760|85006|145360|60919|60920	0	0	0	0	0	0	0	0	0	0	0	0	0	0	0	0	0	0	0	0	0	0	0	0	0	0	0	0	0	0	0	0	0	0	0	0	0	0	0	0	0	0
Bacteria	Actinobacteria	Actinobacteria	Micrococcales	Sanguibacteraceae	Sanguibacter	Sanguibacter_marinus	2|201174|1760|85006|145360|60919|285351	0	0	0	0	0	0	0	0	0	0	0	0	0	0.2193	0	0.00634	0	0	0	0	0	0	0	0	0	0	0	0	0	0	0	0	0	0	0	0	0	0	0	0	0	0
Bacteria	Actinobacteria	Actinobacteria	Micrococcales	Sanguibacteraceae	Sanguibacter	Sanguibacter_soli	2|201174|1760|85006|145360|60919|442709	0	0	0	0	0	0	0	0	0	0	0	0	0	0	0	0.01322	0	0	0	0	0	0	0	0	0	0	0	0	0	0	0	0	0	0	0	0	0	0	0	0	0	0
Bacteria	Actinobacteria	Actinobacteria	Micrococcales	Sanguibacteraceae	Sanguibacter	Sanguibacter_sp_Leaf3	2|201174|1760|85006|145360|60919|1736209	0	0	0	0	0	0	0	0	0	0	0	0	0	0	0	0	0	0	0	0	0	0	0	0	0	0	0	0	0	0	0	0	0	0	0	0	0	0	0	0	0	0
Bacteria	Actinobacteria	Actinobacteria	Micromonosporales				2|201174|1760|85008	0	0	0	0	0	0	0	0	0	0	0	0	0	2.32727	0	0.23847	0	0	0	0	0	0	0	0	0	0	0	0	0	0	0	0	0	0	0	0	0	0	0	0	0	0
Bacteria	Actinobacteria	Actinobacteria	Micromonosporales	Micromonosporaceae			2|201174|1760|85008|28056	0	0	0	0	0	0	0	0	0	0	0	0	0	2.32727	0	0.23847	0	0	0	0	0	0	0	0	0	0	0	0	0	0	0	0	0	0	0	0	0	0	0	0	0	0
Bacteria	Actinobacteria	Actinobacteria	Micromonosporales	Micromonosporaceae	Actinoplanes		2|201174|1760|85008|28056|1865	0	0	0	0	0	0	0	0	0	0	0	0	0	0	0	0	0	0	0	0	0	0	0	0	0	0	0	0	0	0	0	0	0	0	0	0	0	0	0	0	0	0
Bacteria	Actinobacteria	Actinobacteria	Micromonosporales	Micromonosporaceae	Actinoplanes	Actinoplanes_atraurantiacus	2|201174|1760|85008|28056|1865|1036182	0	0	0	0	0	0	0	0	0	0	0	0	0	0	0	0	0	0	0	0	0	0	0	0	0	0	0	0	0	0	0	0	0	0	0	0	0	0	0	0	0	0
Bacteria	Actinobacteria	Actinobacteria	Micromonosporales	Micromonosporaceae	Actinoplanes	Actinoplanes_italicus	2|201174|1760|85008|28056|1865|113567	0	0	0	0	0	0	0	0	0	0	0	0	0	0	0	0	0	0	0	0	0	0	0	0	0	0	0	0	0	0	0	0	0	0	0	0	0	0	0	0	0	0
Bacteria	Actinobacteria	Actinobacteria	Micromonosporales	Micromonosporaceae	Micromonospora		2|201174|1760|85008|28056|1873	0	0	0	0	0	0	0	0	0	0	0	0	0	2.32727	0	0.23847	0	0	0	0	0	0	0	0	0	0	0	0	0	0	0	0	0	0	0	0	0	0	0	0	0	0
Bacteria	Actinobacteria	Actinobacteria	Micromonosporales	Micromonosporaceae	Micromonospora	Micromonospora_aurantiaca	2|201174|1760|85008|28056|1873|47850	0	0	0	0	0	0	0	0	0	0	0	0	0	2.32727	0	0.23847	0	0	0	0	0	0	0	0	0	0	0	0	0	0	0	0	0	0	0	0	0	0	0	0	0	0
Bacteria	Actinobacteria	Actinobacteria	Micromonosporales	Micromonosporaceae	Micromonospora	Micromonospora_avicenniae	2|201174|1760|85008|28056|1873|1198245	0	0	0	0	0	0	0	0	0	0	0	0	0	0	0	0	0	0	0	0	0	0	0	0	0	0	0	0	0	0	0	0	0	0	0	0	0	0	0	0	0	0
Bacteria	Actinobacteria	Actinobacteria	Micromonosporales	Micromonosporaceae	Micromonospora	Micromonospora_echinaurantiaca	2|201174|1760|85008|28056|1873|47857	0	0	0	0	0	0	0	0	0	0	0	0	0	0	0	0	0	0	0	0	0	0	0	0	0	0	0	0	0	0	0	0	0	0	0	0	0	0	0	0	0	0
Bacteria	Actinobacteria	Actinobacteria	Micromonosporales	Micromonosporaceae	Micromonospora	Micromonospora_echinofusca	2|201174|1760|85008|28056|1873|47858	0	0	0	0	0	0	0	0	0	0	0	0	0	0	0	0	0	0	0	0	0	0	0	0	0	0	0	0	0	0	0	0	0	0	0	0	0	0	0	0	0	0
Bacteria	Actinobacteria	Actinobacteria	Micromonosporales	Micromonosporaceae	Micromonospora	Micromonospora_peucetia	2|201174|1760|85008|28056|1873|47871	0	0	0	0	0	0	0	0	0	0	0	0	0	0	0	0	0	0	0	0	0	0	0	0	0	0	0	0	0	0	0	0	0	0	0	0	0	0	0	0	0	0
Bacteria	Actinobacteria	Actinobacteria	Micromonosporales	Micromonosporaceae	Micromonospora	Micromonospora_purpureochromogenes	2|201174|1760|85008|28056|1873|47872	0	0	0	0	0	0	0	0	0	0	0	0	0	0	0	0	0	0	0	0	0	0	0	0	0	0	0	0	0	0	0	0	0	0	0	0	0	0	0	0	0	0
Bacteria	Actinobacteria	Actinobacteria	Micromonosporales	Micromonosporaceae	Micromonospora	Micromonospora_saelicesensis	2|201174|1760|85008|28056|1873|285676	0	0	0	0	0	0	0	0	0	0	0	0	0	0	0	0	0	0	0	0	0	0	0	0	0	0	0	0	0	0	0	0	0	0	0	0	0	0	0	0	0	0
Bacteria	Actinobacteria	Actinobacteria	Micromonosporales	Micromonosporaceae	Pseudosporangium		2|201174|1760|85008|28056|439698	0	0	0	0	0	0	0	0	0	0	0	0	0	0	0	0	0	0	0	0	0	0	0	0	0	0	0	0	0	0	0	0	0	0	0	0	0	0	0	0	0	0
Bacteria	Actinobacteria	Actinobacteria	Micromonosporales	Micromonosporaceae	Pseudosporangium	Pseudosporangium_ferrugineum	2|201174|1760|85008|28056|439698|439699	0	0	0	0	0	0	0	0	0	0	0	0	0	0	0	0	0	0	0	0	0	0	0	0	0	0	0	0	0	0	0	0	0	0	0	0	0	0	0	0	0	0
Bacteria	Actinobacteria	Actinobacteria	Nakamurellales				2|201174|1760|1643684	0	0	0	0	0	0	0	0	0	0	0	0	0	0	0	0	0	0	0	0	0	0	0	0	0	0	0	0	0	0	0	0	0	0	0	0	0	0	0	0	0	0
Bacteria	Actinobacteria	Actinobacteria	Nakamurellales	Nakamurellaceae			2|201174|1760|1643684|85031	0	0	0	0	0	0	0	0	0	0	0	0	0	0	0	0	0	0	0	0	0	0	0	0	0	0	0	0	0	0	0	0	0	0	0	0	0	0	0	0	0	0
Bacteria	Actinobacteria	Actinobacteria	Nakamurellales	Nakamurellaceae	Nakamurella		2|201174|1760|1643684|85031|53460	0	0	0	0	0	0	0	0	0	0	0	0	0	0	0	0	0	0	0	0	0	0	0	0	0	0	0	0	0	0	0	0	0	0	0	0	0	0	0	0	0	0
Bacteria	Actinobacteria	Actinobacteria	Nakamurellales	Nakamurellaceae	Nakamurella	Nakamurella_multipartita	2|201174|1760|1643684|85031|53460|53461	0	0	0	0	0	0	0	0	0	0	0	0	0	0	0	0	0	0	0	0	0	0	0	0	0	0	0	0	0	0	0	0	0	0	0	0	0	0	0	0	0	0
Bacteria	Actinobacteria	Actinobacteria	Propionibacteriales				2|201174|1760|85009	0	0	0	0	0	0.00828	0.00543	0.01569	0.00324	0.00185	0	0	0.01789	0.11296	0	0	0	0	0	0	0	0	0	0	0	0	0	0	0	0	0	0	0	0	0	0	0	0	0	0	0	0
Bacteria	Actinobacteria	Actinobacteria	Propionibacteriales	Nocardioidaceae			2|201174|1760|85009|85015	0	0	0	0	0	0	0	0	0	0	0	0	0.01789	0.07428	0	0	0	0	0	0	0	0	0	0	0	0	0	0	0	0	0	0	0	0	0	0	0	0	0	0	0	0
Bacteria	Actinobacteria	Actinobacteria	Propionibacteriales	Nocardioidaceae	Aeromicrobium		2|201174|1760|85009|85015|2040	0	0	0	0	0	0	0	0	0	0	0	0	0.01789	0.07428	0	0	0	0	0	0	0	0	0	0	0	0	0	0	0	0	0	0	0	0	0	0	0	0	0	0	0	0
Bacteria	Actinobacteria	Actinobacteria	Propionibacteriales	Nocardioidaceae	Aeromicrobium	Aeromicrobium_choanae	2|201174|1760|85009|85015|2040|1736691	0	0	0	0	0	0	0	0	0	0	0	0	0.01789	0.07428	0	0	0	0	0	0	0	0	0	0	0	0	0	0	0	0	0	0	0	0	0	0	0	0	0	0	0	0
Bacteria	Actinobacteria	Actinobacteria	Propionibacteriales	Nocardioidaceae	Aeromicrobium	Aeromicrobium_sp_PE09_221	2|201174|1760|85009|85015|2040|1898043	0	0	0	0	0	0	0	0	0	0	0	0	0	0	0	0	0	0	0	0	0	0	0	0	0	0	0	0	0	0	0	0	0	0	0	0	0	0	0	0	0	0
Bacteria	Actinobacteria	Actinobacteria	Propionibacteriales	Nocardioidaceae	Aeromicrobium	Aeromicrobium_sp_Root236	2|201174|1760|85009|85015|2040|1736498	0	0	0	0	0	0	0	0	0	0	0	0	0	0	0	0	0	0	0	0	0	0	0	0	0	0	0	0	0	0	0	0	0	0	0	0	0	0	0	0	0	0
Bacteria	Actinobacteria	Actinobacteria	Propionibacteriales	Nocardioidaceae	Nocardioidaceae_unclassified		2|201174|1760|85009|85015|	0	0	0	0	0	0	0	0	0	0	0	0	0	0	0	0	0	0	0	0	0	0	0	0	0	0	0	0	0	0	0	0	0	0	0	0	0	0	0	0	0	0
Bacteria	Actinobacteria	Actinobacteria	Propionibacteriales	Nocardioidaceae	Nocardioidaceae_unclassified	Nocardioidaceae_bacterium_Broad_1	2|201174|1760|85009|85015||408672	0	0	0	0	0	0	0	0	0	0	0	0	0	0	0	0	0	0	0	0	0	0	0	0	0	0	0	0	0	0	0	0	0	0	0	0	0	0	0	0	0	0
Bacteria	Actinobacteria	Actinobacteria	Propionibacteriales	Nocardioidaceae	Nocardioides		2|201174|1760|85009|85015|1839	0	0	0	0	0	0	0	0	0	0	0	0	0	0	0	0	0	0	0	0	0	0	0	0	0	0	0	0	0	0	0	0	0	0	0	0	0	0	0	0	0	0
Bacteria	Actinobacteria	Actinobacteria	Propionibacteriales	Nocardioidaceae	Nocardioides	Nocardioides_currus	2|201174|1760|85009|85015|1839|2133958	0	0	0	0	0	0	0	0	0	0	0	0	0	0	0	0	0	0	0	0	0	0	0	0	0	0	0	0	0	0	0	0	0	0	0	0	0	0	0	0	0	0
Bacteria	Actinobacteria	Actinobacteria	Propionibacteriales	Nocardioidaceae	Nocardioides	Nocardioides_lianchengensis	2|201174|1760|85009|85015|1839|1045774	0	0	0	0	0	0	0	0	0	0	0	0	0	0	0	0	0	0	0	0	0	0	0	0	0	0	0	0	0	0	0	0	0	0	0	0	0	0	0	0	0	0
Bacteria	Actinobacteria	Actinobacteria	Propionibacteriales	Nocardioidaceae	Nocardioides	Nocardioides_luteus	2|201174|1760|85009|85015|1839|1844	0	0	0	0	0	0	0	0	0	0	0	0	0	0	0	0	0	0	0	0	0	0	0	0	0	0	0	0	0	0	0	0	0	0	0	0	0	0	0	0	0	0
Bacteria	Actinobacteria	Actinobacteria	Propionibacteriales	Propionibacteriaceae			2|201174|1760|85009|31957	0	0	0	0	0	0.00828	0.00543	0.01569	0.00324	0.00185	0	0	0	0.03868	0	0	0	0	0	0	0	0	0	0	0	0	0	0	0	0	0	0	0	0	0	0	0	0	0	0	0	0
Bacteria	Actinobacteria	Actinobacteria	Propionibacteriales	Propionibacteriaceae	Cutibacterium		2|201174|1760|85009|31957|1912216	0	0	0	0	0	0	0	0	0	0	0	0	0	0	0	0	0	0	0	0	0	0	0	0	0	0	0	0	0	0	0	0	0	0	0	0	0	0	0	0	0	0
Bacteria	Actinobacteria	Actinobacteria	Propionibacteriales	Propionibacteriaceae	Cutibacterium	Cutibacterium_acnes	2|201174|1760|85009|31957|1912216|1747	0	0	0	0	0	0	0	0	0	0	0	0	0	0	0	0	0	0	0	0	0	0	0	0	0	0	0	0	0	0	0	0	0	0	0	0	0	0	0	0	0	0
Bacteria	Actinobacteria	Actinobacteria	Propionibacteriales	Propionibacteriaceae	Luteococcus		2|201174|1760|85009|31957|33983	0	0	0	0	0	0	0	0	0	0	0	0	0	0	0	0	0	0	0	0	0	0	0	0	0	0	0	0	0	0	0	0	0	0	0	0	0	0	0	0	0	0
Bacteria	Actinobacteria	Actinobacteria	Propionibacteriales	Propionibacteriaceae	Luteococcus	Luteococcus_japonicus	2|201174|1760|85009|31957|33983|33984	0	0	0	0	0	0	0	0	0	0	0	0	0	0	0	0	0	0	0	0	0	0	0	0	0	0	0	0	0	0	0	0	0	0	0	0	0	0	0	0	0	0
Bacteria	Actinobacteria	Actinobacteria	Propionibacteriales	Propionibacteriaceae	Tessaracoccus		2|201174|1760|85009|31957|72763	0	0	0	0	0	0.00828	0.00543	0.01569	0.00324	0.00185	0	0	0	0.03868	0	0	0	0	0	0	0	0	0	0	0	0	0	0	0	0	0	0	0	0	0	0	0	0	0	0	0	0
Bacteria	Actinobacteria	Actinobacteria	Propionibacteriales	Propionibacteriaceae	Tessaracoccus	Tessaracoccus_aquimaris	2|201174|1760|85009|31957|72763|1332264	0	0	0	0	0	0	0	0	0	0	0	0	0	0	0	0	0	0	0	0	0	0	0	0	0	0	0	0	0	0	0	0	0	0	0	0	0	0	0	0	0	0
Bacteria	Actinobacteria	Actinobacteria	Propionibacteriales	Propionibacteriaceae	Tessaracoccus	Tessaracoccus_flavescens	2|201174|1760|85009|31957|72763|399497	0	0	0	0	0	0.00828	0.00543	0.01569	0.00324	0.00185	0	0	0	0	0	0	0	0	0	0	0	0	0	0	0	0	0	0	0	0	0	0	0	0	0	0	0	0	0	0	0	0
Bacteria	Actinobacteria	Actinobacteria	Propionibacteriales	Propionibacteriaceae	Tessaracoccus	Tessaracoccus_flavus	2|201174|1760|85009|31957|72763|1610493	0	0	0	0	0	0	0	0	0	0	0	0	0	0.03868	0	0	0	0	0	0	0	0	0	0	0	0	0	0	0	0	0	0	0	0	0	0	0	0	0	0	0	0
Bacteria	Actinobacteria	Actinobacteria	Propionibacteriales	Propionibacteriaceae	Tessaracoccus	Tessaracoccus_oleiagri	2|201174|1760|85009|31957|72763|686624	0	0	0	0	0	0	0	0	0	0	0	0	0	0	0	0	0	0	0	0	0	0	0	0	0	0	0	0	0	0	0	0	0	0	0	0	0	0	0	0	0	0
Bacteria	Actinobacteria	Actinobacteria	Pseudonocardiales				2|201174|1760|85010	0	0	0	0	0	0	0	0	0	0	0	0	0	0.14396	0	0	0	0	0	0	0	0	0	0	0	0	0	0	0	0	0	0	0	0	0	0	0	0	0	0	0	0
Bacteria	Actinobacteria	Actinobacteria	Pseudonocardiales	Pseudonocardiaceae			2|201174|1760|85010|2070	0	0	0	0	0	0	0	0	0	0	0	0	0	0.14396	0	0	0	0	0	0	0	0	0	0	0	0	0	0	0	0	0	0	0	0	0	0	0	0	0	0	0	0
Bacteria	Actinobacteria	Actinobacteria	Pseudonocardiales	Pseudonocardiaceae	Actinokineospora		2|201174|1760|85010|2070|39845	0	0	0	0	0	0	0	0	0	0	0	0	0	0	0	0	0	0	0	0	0	0	0	0	0	0	0	0	0	0	0	0	0	0	0	0	0	0	0	0	0	0
Bacteria	Actinobacteria	Actinobacteria	Pseudonocardiales	Pseudonocardiaceae	Actinokineospora	Actinokineospora_spheciospongiae	2|201174|1760|85010|2070|39845|909613	0	0	0	0	0	0	0	0	0	0	0	0	0	0	0	0	0	0	0	0	0	0	0	0	0	0	0	0	0	0	0	0	0	0	0	0	0	0	0	0	0	0
Bacteria	Actinobacteria	Actinobacteria	Pseudonocardiales	Pseudonocardiaceae	Actinomycetospora		2|201174|1760|85010|2070|402649	0	0	0	0	0	0	0	0	0	0	0	0	0	0.14396	0	0	0	0	0	0	0	0	0	0	0	0	0	0	0	0	0	0	0	0	0	0	0	0	0	0	0	0
Bacteria	Actinobacteria	Actinobacteria	Pseudonocardiales	Pseudonocardiaceae	Actinomycetospora	Actinomycetospora_cinnamomea	2|201174|1760|85010|2070|402649|663609	0	0	0	0	0	0	0	0	0	0	0	0	0	0.14396	0	0	0	0	0	0	0	0	0	0	0	0	0	0	0	0	0	0	0	0	0	0	0	0	0	0	0	0
Bacteria	Actinobacteria	Actinobacteria	Pseudonocardiales	Pseudonocardiaceae	Allokutzneria		2|201174|1760|85010|2070|1137960	0	0	0	0	0	0	0	0	0	0	0	0	0	0	0	0	0	0	0	0	0	0	0	0	0	0	0	0	0	0	0	0	0	0	0	0	0	0	0	0	0	0
Bacteria	Actinobacteria	Actinobacteria	Pseudonocardiales	Pseudonocardiaceae	Allokutzneria	Allokutzneria_albata	2|201174|1760|85010|2070|1137960|211114	0	0	0	0	0	0	0	0	0	0	0	0	0	0	0	0	0	0	0	0	0	0	0	0	0	0	0	0	0	0	0	0	0	0	0	0	0	0	0	0	0	0
Bacteria	Actinobacteria	Actinobacteria	Pseudonocardiales	Pseudonocardiaceae	Amycolatopsis		2|201174|1760|85010|2070|1813	0	0	0	0	0	0	0	0	0	0	0	0	0	0	0	0	0	0	0	0	0	0	0	0	0	0	0	0	0	0	0	0	0	0	0	0	0	0	0	0	0	0
Bacteria	Actinobacteria	Actinobacteria	Pseudonocardiales	Pseudonocardiaceae	Amycolatopsis	Amycolatopsis_lurida	2|201174|1760|85010|2070|1813|31959	0	0	0	0	0	0	0	0	0	0	0	0	0	0	0	0	0	0	0	0	0	0	0	0	0	0	0	0	0	0	0	0	0	0	0	0	0	0	0	0	0	0
Bacteria	Actinobacteria	Actinobacteria	Pseudonocardiales	Pseudonocardiaceae	Amycolatopsis	Amycolatopsis_orientalis	2|201174|1760|85010|2070|1813|31958	0	0	0	0	0	0	0	0	0	0	0	0	0	0	0	0	0	0	0	0	0	0	0	0	0	0	0	0	0	0	0	0	0	0	0	0	0	0	0	0	0	0
Bacteria	Actinobacteria	Actinobacteria	Pseudonocardiales	Pseudonocardiaceae	Amycolatopsis	Amycolatopsis_pretoriensis	2|201174|1760|85010|2070|1813|218821	0	0	0	0	0	0	0	0	0	0	0	0	0	0	0	0	0	0	0	0	0	0	0	0	0	0	0	0	0	0	0	0	0	0	0	0	0	0	0	0	0	0
Bacteria	Actinobacteria	Actinobacteria	Pseudonocardiales	Pseudonocardiaceae	Amycolatopsis	Amycolatopsis_vancoresmycina	2|201174|1760|85010|2070|1813|208444	0	0	0	0	0	0	0	0	0	0	0	0	0	0	0	0	0	0	0	0	0	0	0	0	0	0	0	0	0	0	0	0	0	0	0	0	0	0	0	0	0	0
Bacteria	Actinobacteria	Actinobacteria	Pseudonocardiales	Pseudonocardiaceae	Amycolatopsis	Amycolatopsis_xylanica	2|201174|1760|85010|2070|1813|589385	0	0	0	0	0	0	0	0	0	0	0	0	0	0	0	0	0	0	0	0	0	0	0	0	0	0	0	0	0	0	0	0	0	0	0	0	0	0	0	0	0	0
Bacteria	Actinobacteria	Actinobacteria	Pseudonocardiales	Pseudonocardiaceae	Kutzneria		2|201174|1760|85010|2070|43356	0	0	0	0	0	0	0	0	0	0	0	0	0	0	0	0	0	0	0	0	0	0	0	0	0	0	0	0	0	0	0	0	0	0	0	0	0	0	0	0	0	0
Bacteria	Actinobacteria	Actinobacteria	Pseudonocardiales	Pseudonocardiaceae	Kutzneria	Kutzneria_buriramensis	2|201174|1760|85010|2070|43356|1045776	0	0	0	0	0	0	0	0	0	0	0	0	0	0	0	0	0	0	0	0	0	0	0	0	0	0	0	0	0	0	0	0	0	0	0	0	0	0	0	0	0	0
Bacteria	Actinobacteria	Actinobacteria	Pseudonocardiales	Pseudonocardiaceae	Lechevalieria		2|201174|1760|85010|2070|166974	0	0	0	0	0	0	0	0	0	0	0	0	0	0	0	0	0	0	0	0	0	0	0	0	0	0	0	0	0	0	0	0	0	0	0	0	0	0	0	0	0	0
Bacteria	Actinobacteria	Actinobacteria	Pseudonocardiales	Pseudonocardiaceae	Lechevalieria	Lechevalieria_atacamensis	2|201174|1760|85010|2070|166974|531938	0	0	0	0	0	0	0	0	0	0	0	0	0	0	0	0	0	0	0	0	0	0	0	0	0	0	0	0	0	0	0	0	0	0	0	0	0	0	0	0	0	0
Bacteria	Actinobacteria	Actinobacteria	Pseudonocardiales	Pseudonocardiaceae	Lentzea		2|201174|1760|85010|2070|165301	0	0	0	0	0	0	0	0	0	0	0	0	0	0	0	0	0	0	0	0	0	0	0	0	0	0	0	0	0	0	0	0	0	0	0	0	0	0	0	0	0	0
Bacteria	Actinobacteria	Actinobacteria	Pseudonocardiales	Pseudonocardiaceae	Lentzea	Lentzea_flaviverrucosa	2|201174|1760|85010|2070|165301|200379	0	0	0	0	0	0	0	0	0	0	0	0	0	0	0	0	0	0	0	0	0	0	0	0	0	0	0	0	0	0	0	0	0	0	0	0	0	0	0	0	0	0
Bacteria	Actinobacteria	Actinobacteria	Pseudonocardiales	Pseudonocardiaceae	Pseudonocardia		2|201174|1760|85010|2070|1847	0	0	0	0	0	0	0	0	0	0	0	0	0	0	0	0	0	0	0	0	0	0	0	0	0	0	0	0	0	0	0	0	0	0	0	0	0	0	0	0	0	0
Bacteria	Actinobacteria	Actinobacteria	Pseudonocardiales	Pseudonocardiaceae	Pseudonocardia	Pseudonocardia_alni	2|201174|1760|85010|2070|1847|33907	0	0	0	0	0	0	0	0	0	0	0	0	0	0	0	0	0	0	0	0	0	0	0	0	0	0	0	0	0	0	0	0	0	0	0	0	0	0	0	0	0	0
Bacteria	Actinobacteria	Actinobacteria	Pseudonocardiales	Pseudonocardiaceae	Pseudonocardia	Pseudonocardia_ammonioxydans	2|201174|1760|85010|2070|1847|260086	0	0	0	0	0	0	0	0	0	0	0	0	0	0	0	0	0	0	0	0	0	0	0	0	0	0	0	0	0	0	0	0	0	0	0	0	0	0	0	0	0	0
Bacteria	Actinobacteria	Actinobacteria	Pseudonocardiales	Pseudonocardiaceae	Pseudonocardia	Pseudonocardia_autotrophica	2|201174|1760|85010|2070|1847|2074	0	0	0	0	0	0	0	0	0	0	0	0	0	0	0	0	0	0	0	0	0	0	0	0	0	0	0	0	0	0	0	0	0	0	0	0	0	0	0	0	0	0
Bacteria	Actinobacteria	Actinobacteria	Pseudonocardiales	Pseudonocardiaceae	Saccharomonospora		2|201174|1760|85010|2070|1851	0	0	0	0	0	0	0	0	0	0	0	0	0	0	0	0	0	0	0	0	0	0	0	0	0	0	0	0	0	0	0	0	0	0	0	0	0	0	0	0	0	0
Bacteria	Actinobacteria	Actinobacteria	Pseudonocardiales	Pseudonocardiaceae	Saccharomonospora	Saccharomonospora_azurea	2|201174|1760|85010|2070|1851|40988	0	0	0	0	0	0	0	0	0	0	0	0	0	0	0	0	0	0	0	0	0	0	0	0	0	0	0	0	0	0	0	0	0	0	0	0	0	0	0	0	0	0
Bacteria	Actinobacteria	Actinobacteria	Pseudonocardiales	Pseudonocardiaceae	Saccharopolyspora		2|201174|1760|85010|2070|1835	0	0	0	0	0	0	0	0	0	0	0	0	0	0	0	0	0	0	0	0	0	0	0	0	0	0	0	0	0	0	0	0	0	0	0	0	0	0	0	0	0	0
Bacteria	Actinobacteria	Actinobacteria	Pseudonocardiales	Pseudonocardiaceae	Saccharopolyspora	Saccharopolyspora_rectivirgula	2|201174|1760|85010|2070|1835|28042	0	0	0	0	0	0	0	0	0	0	0	0	0	0	0	0	0	0	0	0	0	0	0	0	0	0	0	0	0	0	0	0	0	0	0	0	0	0	0	0	0	0
Bacteria	Actinobacteria	Actinobacteria	Pseudonocardiales	Pseudonocardiaceae	Saccharothrix		2|201174|1760|85010|2070|2071	0	0	0	0	0	0	0	0	0	0	0	0	0	0	0	0	0	0	0	0	0	0	0	0	0	0	0	0	0	0	0	0	0	0	0	0	0	0	0	0	0	0
Bacteria	Actinobacteria	Actinobacteria	Pseudonocardiales	Pseudonocardiaceae	Saccharothrix	Saccharothrix_sp_NRRL_B_16348	2|201174|1760|85010|2070|2071|1415542	0	0	0	0	0	0	0	0	0	0	0	0	0	0	0	0	0	0	0	0	0	0	0	0	0	0	0	0	0	0	0	0	0	0	0	0	0	0	0	0	0	0
Bacteria	Actinobacteria	Actinobacteria	Pseudonocardiales	Pseudonocardiales_unclassified			2|201174|1760|85010|	0	0	0	0	0	0	0	0	0	0	0	0	0	0	0	0	0	0	0	0	0	0	0	0	0	0	0	0	0	0	0	0	0	0	0	0	0	0	0	0	0	0
Bacteria	Actinobacteria	Actinobacteria	Pseudonocardiales	Pseudonocardiales_unclassified	Pseudonocardiales_unclassified		2|201174|1760|85010||	0	0	0	0	0	0	0	0	0	0	0	0	0	0	0	0	0	0	0	0	0	0	0	0	0	0	0	0	0	0	0	0	0	0	0	0	0	0	0	0	0	0
Bacteria	Actinobacteria	Actinobacteria	Pseudonocardiales	Pseudonocardiales_unclassified	Pseudonocardiales_unclassified	Pseudonocardiales_bacterium	2|201174|1760|85010|||2201155	0	0	0	0	0	0	0	0	0	0	0	0	0	0	0	0	0	0	0	0	0	0	0	0	0	0	0	0	0	0	0	0	0	0	0	0	0	0	0	0	0	0
Bacteria	Actinobacteria	Actinobacteria	Streptomycetales				2|201174|1760|85011	0	0	0	0	0	0	0	0	0	0	0	0	0.03484	0.12191	0	0.58035	0	0	0	0	0	0	0	0	0	0	0	0	0	0	0	0	0	0	0	0	0	0	0	0	0	0
Bacteria	Actinobacteria	Actinobacteria	Streptomycetales	Streptomycetaceae			2|201174|1760|85011|2062	0	0	0	0	0	0	0	0	0	0	0	0	0.03484	0.12191	0	0.58035	0	0	0	0	0	0	0	0	0	0	0	0	0	0	0	0	0	0	0	0	0	0	0	0	0	0
Bacteria	Actinobacteria	Actinobacteria	Streptomycetales	Streptomycetaceae	Streptomyces		2|201174|1760|85011|2062|1883	0	0	0	0	0	0	0	0	0	0	0	0	0.03484	0.12191	0	0.58035	0	0	0	0	0	0	0	0	0	0	0	0	0	0	0	0	0	0	0	0	0	0	0	0	0	0
Bacteria	Actinobacteria	Actinobacteria	Streptomycetales	Streptomycetaceae	Streptomyces	Streptomyces_afghaniensis	2|201174|1760|85011|2062|1883|66865	0	0	0	0	0	0	0	0	0	0	0	0	0	0	0	0	0	0	0	0	0	0	0	0	0	0	0	0	0	0	0	0	0	0	0	0	0	0	0	0	0	0
Bacteria	Actinobacteria	Actinobacteria	Streptomycetales	Streptomycetaceae	Streptomyces	Streptomyces_albidoflavus	2|201174|1760|85011|2062|1883|1886	0	0	0	0	0	0	0	0	0	0	0	0	0	0	0	0	0	0	0	0	0	0	0	0	0	0	0	0	0	0	0	0	0	0	0	0	0	0	0	0	0	0
Bacteria	Actinobacteria	Actinobacteria	Streptomycetales	Streptomycetaceae	Streptomyces	Streptomyces_albus	2|201174|1760|85011|2062|1883|1888	0	0	0	0	0	0	0	0	0	0	0	0	0	0	0	0	0	0	0	0	0	0	0	0	0	0	0	0	0	0	0	0	0	0	0	0	0	0	0	0	0	0
Bacteria	Actinobacteria	Actinobacteria	Streptomycetales	Streptomycetaceae	Streptomyces	Streptomyces_aurantiacus	2|201174|1760|85011|2062|1883|47760	0	0	0	0	0	0	0	0	0	0	0	0	0	0	0	0	0	0	0	0	0	0	0	0	0	0	0	0	0	0	0	0	0	0	0	0	0	0	0	0	0	0
Bacteria	Actinobacteria	Actinobacteria	Streptomycetales	Streptomycetaceae	Streptomyces	Streptomyces_badius	2|201174|1760|85011|2062|1883|1941	0	0	0	0	0	0	0	0	0	0	0	0	0	0	0	0	0	0	0	0	0	0	0	0	0	0	0	0	0	0	0	0	0	0	0	0	0	0	0	0	0	0
Bacteria	Actinobacteria	Actinobacteria	Streptomycetales	Streptomycetaceae	Streptomyces	Streptomyces_cavourensis	2|201174|1760|85011|2062|1883|67258	0	0	0	0	0	0	0	0	0	0	0	0	0	0	0	0	0	0	0	0	0	0	0	0	0	0	0	0	0	0	0	0	0	0	0	0	0	0	0	0	0	0
Bacteria	Actinobacteria	Actinobacteria	Streptomycetales	Streptomycetaceae	Streptomyces	Streptomyces_coelicoflavus	2|201174|1760|85011|2062|1883|285562	0	0	0	0	0	0	0	0	0	0	0	0	0	0	0	0	0	0	0	0	0	0	0	0	0	0	0	0	0	0	0	0	0	0	0	0	0	0	0	0	0	0
Bacteria	Actinobacteria	Actinobacteria	Streptomycetales	Streptomycetaceae	Streptomyces	Streptomyces_filamentosus	2|201174|1760|85011|2062|1883|67294	0	0	0	0	0	0	0	0	0	0	0	0	0	0	0	0	0	0	0	0	0	0	0	0	0	0	0	0	0	0	0	0	0	0	0	0	0	0	0	0	0	0
Bacteria	Actinobacteria	Actinobacteria	Streptomycetales	Streptomycetaceae	Streptomyces	Streptomyces_gancidicus	2|201174|1760|85011|2062|1883|68204	0	0	0	0	0	0	0	0	0	0	0	0	0	0	0	0.04063	0	0	0	0	0	0	0	0	0	0	0	0	0	0	0	0	0	0	0	0	0	0	0	0	0	0
Bacteria	Actinobacteria	Actinobacteria	Streptomycetales	Streptomycetaceae	Streptomyces	Streptomyces_globisporus	2|201174|1760|85011|2062|1883|1908	0	0	0	0	0	0	0	0	0	0	0	0	0	0	0	0	0	0	0	0	0	0	0	0	0	0	0	0	0	0	0	0	0	0	0	0	0	0	0	0	0	0
Bacteria	Actinobacteria	Actinobacteria	Streptomycetales	Streptomycetaceae	Streptomyces	Streptomyces_globosus	2|201174|1760|85011|2062|1883|68209	0	0	0	0	0	0	0	0	0	0	0	0	0	0.12191	0	0	0	0	0	0	0	0	0	0	0	0	0	0	0	0	0	0	0	0	0	0	0	0	0	0	0	0
Bacteria	Actinobacteria	Actinobacteria	Streptomycetales	Streptomycetaceae	Streptomyces	Streptomyces_griseoaurantiacus	2|201174|1760|85011|2062|1883|68213	0	0	0	0	0	0	0	0	0	0	0	0	0	0	0	0	0	0	0	0	0	0	0	0	0	0	0	0	0	0	0	0	0	0	0	0	0	0	0	0	0	0
Bacteria	Actinobacteria	Actinobacteria	Streptomycetales	Streptomycetaceae	Streptomyces	Streptomyces_griseorubens	2|201174|1760|85011|2062|1883|66897	0	0	0	0	0	0	0	0	0	0	0	0	0	0	0	0.53972	0	0	0	0	0	0	0	0	0	0	0	0	0	0	0	0	0	0	0	0	0	0	0	0	0	0
Bacteria	Actinobacteria	Actinobacteria	Streptomycetales	Streptomycetaceae	Streptomyces	Streptomyces_griseorubiginosus	2|201174|1760|85011|2062|1883|67304	0	0	0	0	0	0	0	0	0	0	0	0	0	0	0	0	0	0	0	0	0	0	0	0	0	0	0	0	0	0	0	0	0	0	0	0	0	0	0	0	0	0
Bacteria	Actinobacteria	Actinobacteria	Streptomycetales	Streptomycetaceae	Streptomyces	Streptomyces_griseus	2|201174|1760|85011|2062|1883|1911	0	0	0	0	0	0	0	0	0	0	0	0	0.03484	0	0	0	0	0	0	0	0	0	0	0	0	0	0	0	0	0	0	0	0	0	0	0	0	0	0	0	0	0
Bacteria	Actinobacteria	Actinobacteria	Streptomycetales	Streptomycetaceae	Streptomyces	Streptomyces_lincolnensis	2|201174|1760|85011|2062|1883|1915	0	0	0	0	0	0	0	0	0	0	0	0	0	0	0	0	0	0	0	0	0	0	0	0	0	0	0	0	0	0	0	0	0	0	0	0	0	0	0	0	0	0
Bacteria	Actinobacteria	Actinobacteria	Streptomycetales	Streptomycetaceae	Streptomyces	Streptomyces_lividans	2|201174|1760|85011|2062|1883|1916	0	0	0	0	0	0	0	0	0	0	0	0	0	0	0	0	0	0	0	0	0	0	0	0	0	0	0	0	0	0	0	0	0	0	0	0	0	0	0	0	0	0
Bacteria	Actinobacteria	Actinobacteria	Streptomycetales	Streptomycetaceae	Streptomyces	Streptomyces_radiopugnans	2|201174|1760|85011|2062|1883|403935	0	0	0	0	0	0	0	0	0	0	0	0	0	0	0	0	0	0	0	0	0	0	0	0	0	0	0	0	0	0	0	0	0	0	0	0	0	0	0	0	0	0
Bacteria	Actinobacteria	Actinobacteria	Streptomycetales	Streptomycetaceae	Streptomyces	Streptomyces_scabiei	2|201174|1760|85011|2062|1883|1930	0	0	0	0	0	0	0	0	0	0	0	0	0	0	0	0	0	0	0	0	0	0	0	0	0	0	0	0	0	0	0	0	0	0	0	0	0	0	0	0	0	0
Bacteria	Actinobacteria	Actinobacteria	Streptomycetales	Streptomycetaceae	Streptomyces	Streptomyces_sp_Ag82_G6_1	2|201174|1760|85011|2062|1883|1938853	0	0	0	0	0	0	0	0	0	0	0	0	0	0	0	0	0	0	0	0	0	0	0	0	0	0	0	0	0	0	0	0	0	0	0	0	0	0	0	0	0	0
Bacteria	Actinobacteria	Actinobacteria	Streptomycetales	Streptomycetaceae	Streptomyces	Streptomyces_sp_CS113	2|201174|1760|85011|2062|1883|1982761	0	0	0	0	0	0	0	0	0	0	0	0	0	0	0	0	0	0	0	0	0	0	0	0	0	0	0	0	0	0	0	0	0	0	0	0	0	0	0	0	0	0
Bacteria	Actinobacteria	Actinobacteria	Streptomycetales	Streptomycetaceae	Streptomyces	Streptomyces_sp_DJ	2|201174|1760|85011|2062|1883|2067551	0	0	0	0	0	0	0	0	0	0	0	0	0	0	0	0	0	0	0	0	0	0	0	0	0	0	0	0	0	0	0	0	0	0	0	0	0	0	0	0	0	0
Bacteria	Actinobacteria	Actinobacteria	Streptomycetales	Streptomycetaceae	Streptomyces	Streptomyces_toyocaensis	2|201174|1760|85011|2062|1883|55952	0	0	0	0	0	0	0	0	0	0	0	0	0	0	0	0	0	0	0	0	0	0	0	0	0	0	0	0	0	0	0	0	0	0	0	0	0	0	0	0	0	0
Bacteria	Actinobacteria	Actinobacteria	Streptomycetales	Streptomycetaceae	Streptomyces	Streptomyces_viridochromogenes	2|201174|1760|85011|2062|1883|1938	0	0	0	0	0	0	0	0	0	0	0	0	0	0	0	0	0	0	0	0	0	0	0	0	0	0	0	0	0	0	0	0	0	0	0	0	0	0	0	0	0	0
Bacteria	Actinobacteria	Actinobacteria	Streptomycetales	Streptomycetaceae	Streptomyces	Streptomyces_wadayamensis	2|201174|1760|85011|2062|1883|141454	0	0	0	0	0	0	0	0	0	0	0	0	0	0	0	0	0	0	0	0	0	0	0	0	0	0	0	0	0	0	0	0	0	0	0	0	0	0	0	0	0	0
Bacteria	Actinobacteria	Actinobacteria	Streptosporangiales				2|201174|1760|85012	0	0	0	0	0	0	0	0	0	0	0	0	0	0	0	0	0	0	0	0	0	0	0	0	0	0	0	0	0	0	0	0	0	0	0	0	0	0	0	0	0	0
Bacteria	Actinobacteria	Actinobacteria	Streptosporangiales	Streptosporangiaceae			2|201174|1760|85012|2004	0	0	0	0	0	0	0	0	0	0	0	0	0	0	0	0	0	0	0	0	0	0	0	0	0	0	0	0	0	0	0	0	0	0	0	0	0	0	0	0	0	0
Bacteria	Actinobacteria	Actinobacteria	Streptosporangiales	Streptosporangiaceae	Microbispora		2|201174|1760|85012|2004|2005	0	0	0	0	0	0	0	0	0	0	0	0	0	0	0	0	0	0	0	0	0	0	0	0	0	0	0	0	0	0	0	0	0	0	0	0	0	0	0	0	0	0
Bacteria	Actinobacteria	Actinobacteria	Streptosporangiales	Streptosporangiaceae	Microbispora	Microbispora_rosea	2|201174|1760|85012|2004|2005|58117	0	0	0	0	0	0	0	0	0	0	0	0	0	0	0	0	0	0	0	0	0	0	0	0	0	0	0	0	0	0	0	0	0	0	0	0	0	0	0	0	0	0
Bacteria	Actinobacteria	Actinobacteria	Streptosporangiales	Streptosporangiaceae	Nonomuraea		2|201174|1760|85012|2004|83681	0	0	0	0	0	0	0	0	0	0	0	0	0	0	0	0	0	0	0	0	0	0	0	0	0	0	0	0	0	0	0	0	0	0	0	0	0	0	0	0	0	0
Bacteria	Actinobacteria	Actinobacteria	Streptosporangiales	Streptosporangiaceae	Nonomuraea	Nonomuraea_fuscirosea	2|201174|1760|85012|2004|83681|1291556	0	0	0	0	0	0	0	0	0	0	0	0	0	0	0	0	0	0	0	0	0	0	0	0	0	0	0	0	0	0	0	0	0	0	0	0	0	0	0	0	0	0
Bacteria	Actinobacteria	Actinobacteria	Streptosporangiales	Streptosporangiaceae	Sphaerisporangium		2|201174|1760|85012|2004|321315	0	0	0	0	0	0	0	0	0	0	0	0	0	0	0	0	0	0	0	0	0	0	0	0	0	0	0	0	0	0	0	0	0	0	0	0	0	0	0	0	0	0
Bacteria	Actinobacteria	Actinobacteria	Streptosporangiales	Streptosporangiaceae	Sphaerisporangium	Sphaerisporangium_cinnabarinum	2|201174|1760|85012|2004|321315|47482	0	0	0	0	0	0	0	0	0	0	0	0	0	0	0	0	0	0	0	0	0	0	0	0	0	0	0	0	0	0	0	0	0	0	0	0	0	0	0	0	0	0
Bacteria	Actinobacteria	Coriobacteriia					2|201174|84998	0.25143	0.25143	0.77732	0.41722	0.76373	0.44933	0.50825	0.56176	0.44915	0.46192	0	0	0	0	0	0	0	0	0	0	0	0	0	0	0.00755	0.00587	0.01039	0.07833	0.01234	0.01179	0.0174	0.00109	0.00625	0	0	0.00613	0.01232	0	0.00422	0	0	0
Bacteria	Actinobacteria	Coriobacteriia	Coriobacteriales				2|201174|84998|84999	0.07344	0.07344	0.48661	0.22839	0.5298	0.36359	0.42313	0.45488	0.34235	0.39708	0	0	0	0	0	0	0	0	0	0	0	0	0	0	0.00376	0.00502	0.00468	0.06632	0.00729	0.00854	0.00764	0.00103	0.00475	0	0	0.00358	0.00366	0	0.00137	0	0	0
Bacteria	Actinobacteria	Coriobacteriia	Coriobacteriales	Atopobiaceae			2|201174|84998|84999|1643824	0	0	0	0	0	0	0	0	0	0	0	0	0	0	0	0	0	0	0	0	0	0	0	0	0	0	0	0	0	0.00031	0	0	0	0	0	0.00119	0	0	0	0	0	0
Bacteria	Actinobacteria	Coriobacteriia	Coriobacteriales	Atopobiaceae	Atopobium		2|201174|84998|84999|1643824|1380	0	0	0	0	0	0	0	0	0	0	0	0	0	0	0	0	0	0	0	0	0	0	0	0	0	0	0	0	0	0.00031	0	0	0	0	0	0.00119	0	0	0	0	0	0
Bacteria	Actinobacteria	Coriobacteriia	Coriobacteriales	Atopobiaceae	Atopobium	Atopobium_deltae	2|201174|84998|84999|1643824|1380|1393034	0	0	0	0	0	0	0	0	0	0	0	0	0	0	0	0	0	0	0	0	0	0	0	0	0	0	0	0	0	0.00031	0	0	0	0	0	0.00119	0	0	0	0	0	0
Bacteria	Actinobacteria	Coriobacteriia	Coriobacteriales	Coriobacteriaceae			2|201174|84998|84999|84107	0.07344	0.07344	0.48661	0.22839	0.5298	0.36359	0.42313	0.45488	0.34235	0.39708	0	0	0	0	0	0	0	0	0	0	0	0	0	0	0.00376	0.00502	0.00468	0.06632	0.00729	0.00822	0.00764	0.00103	0.00475	0	0	0.0024	0.00366	0	0.00137	0	0	0
Bacteria	Actinobacteria	Coriobacteriia	Coriobacteriales	Coriobacteriaceae	Collinsella		2|201174|84998|84999|84107|102106	0	0	0.00174	0	0.0018	0.00668	0.00605	0.00503	0	0.00602	0	0	0	0	0	0	0	0	0	0	0	0	0	0	0	0	0	0	0	0	0	0	0	0	0	0	0	0	0	0	0	0
Bacteria	Actinobacteria	Coriobacteriia	Coriobacteriales	Coriobacteriaceae	Collinsella	Collinsella_aerofaciens	2|201174|84998|84999|84107|102106|74426	0	0	0	0	0	0.00184	0	0.00212	0	0	0	0	0	0	0	0	0	0	0	0	0	0	0	0	0	0	0	0	0	0	0	0	0	0	0	0	0	0	0	0	0	0
Bacteria	Actinobacteria	Coriobacteriia	Coriobacteriales	Coriobacteriaceae	Collinsella	Collinsella_intestinalis	2|201174|84998|84999|84107|102106|147207	0	0	0	0	0	0.00103	0	0	0	0	0	0	0	0	0	0	0	0	0	0	0	0	0	0	0	0	0	0	0	0	0	0	0	0	0	0	0	0	0	0	0	0
Bacteria	Actinobacteria	Coriobacteriia	Coriobacteriales	Coriobacteriaceae	Collinsella	Collinsella_stercoris	2|201174|84998|84999|84107|102106|147206	0	0	0.00174	0	0.0018	0.00381	0.00605	0.00291	0	0.00602	0	0	0	0	0	0	0	0	0	0	0	0	0	0	0	0	0	0	0	0	0	0	0	0	0	0	0	0	0	0	0	0
Bacteria	Actinobacteria	Coriobacteriia	Coriobacteriales	Coriobacteriaceae	Enorma		2|201174|84998|84999|84107|1472762	0.07344	0.07344	0.48488	0.22839	0.528	0.35691	0.41708	0.44985	0.34235	0.39106	0	0	0	0	0	0	0	0	0	0	0	0	0	0	0.00376	0.00502	0.00468	0.06632	0.00729	0.00822	0.00764	0.00103	0.00475	0	0	0.0024	0.00366	0	0.00137	0	0	0
Bacteria	Actinobacteria	Coriobacteriia	Coriobacteriales	Coriobacteriaceae	Enorma	Enorma_massiliensis	2|201174|84998|84999|84107|1472762|1472761	0.07207	0.07207	0.47129	0.22162	0.50583	0.32687	0.38708	0.42183	0.33853	0.36307	0	0	0	0	0	0	0	0	0	0	0	0	0	0	0.00376	0.00502	0.00468	0.06447	0.00729	0.00822	0.00764	0.00103	0.00475	0	0	0.0024	0.00351	0	0.00137	0	0	0
Bacteria	Actinobacteria	Coriobacteriia	Coriobacteriales	Coriobacteriaceae	Enorma	[Collinsella]_massiliensis	2|201174|84998|84999|84107|1472762|1232426	0.00137	0.00137	0.01358	0.00676	0.02217	0.03004	0.03	0.02802	0.00382	0.028	0	0	0	0	0	0	0	0	0	0	0	0	0	0	0	0	0	0.00185	0	0	0	0	0	0	0	0	0.00015	0	0	0	0	0
Bacteria	Actinobacteria	Coriobacteriia	Eggerthellales				2|201174|84998|1643822	0.17799	0.17799	0.29071	0.18884	0.23393	0.08574	0.08512	0.10688	0.1068	0.06484	0	0	0	0	0	0	0	0	0	0	0	0	0	0	0.00379	0.00085	0.00571	0.01201	0.00505	0.00325	0.00976	5e-05	0.0015	0	0	0.00254	0.00866	0	0.00285	0	0	0
Bacteria	Actinobacteria	Coriobacteriia	Eggerthellales	Eggerthellaceae			2|201174|84998|1643822|1643826	0.17799	0.17799	0.29071	0.18884	0.23393	0.08574	0.08512	0.10688	0.1068	0.06484	0	0	0	0	0	0	0	0	0	0	0	0	0	0	0.00379	0.00085	0.00571	0.01201	0.00505	0.00325	0.00976	5e-05	0.0015	0	0	0.00254	0.00866	0	0.00285	0	0	0
Bacteria	Actinobacteria	Coriobacteriia	Eggerthellales	Eggerthellaceae	Adlercreutzia		2|201174|84998|1643822|1643826|447020	0	0	0	0	0	0	0	0	0	0	0	0	0	0	0	0	0	0	0	0	0	0	0	0	0	0	0	0	0	0	0	0	0	0	0	0	0	0	0	0	0	0
Bacteria	Actinobacteria	Coriobacteriia	Eggerthellales	Eggerthellaceae	Adlercreutzia	Adlercreutzia_equolifaciens	2|201174|84998|1643822|1643826|447020|446660	0	0	0	0	0	0	0	0	0	0	0	0	0	0	0	0	0	0	0	0	0	0	0	0	0	0	0	0	0	0	0	0	0	0	0	0	0	0	0	0	0	0
Bacteria	Actinobacteria	Coriobacteriia	Eggerthellales	Eggerthellaceae	Asaccharobacter		2|201174|84998|1643822|1643826|553372	0	0	0	0	0	0	0	0	0	0	0	0	0	0	0	0	0	0	0	0	0	0	0	0	0	0	0	0	0	0	0	0	0	0	0	0	0	0	0	0	0	0
Bacteria	Actinobacteria	Coriobacteriia	Eggerthellales	Eggerthellaceae	Asaccharobacter	Asaccharobacter_celatus	2|201174|84998|1643822|1643826|553372|394340	0	0	0	0	0	0	0	0	0	0	0	0	0	0	0	0	0	0	0	0	0	0	0	0	0	0	0	0	0	0	0	0	0	0	0	0	0	0	0	0	0	0
Bacteria	Actinobacteria	Coriobacteriia	Eggerthellales	Eggerthellaceae	Gordonibacter		2|201174|84998|1643822|1643826|644652	0.17799	0.17799	0.29071	0.18884	0.23393	0.08574	0.08512	0.10688	0.1068	0.06484	0	0	0	0	0	0	0	0	0	0	0	0	0	0	0.00379	0.00085	0.00571	0.01201	0.00505	0.00325	0.00976	5e-05	0.0015	0	0	0.00254	0.00866	0	0.00285	0	0	0
Bacteria	Actinobacteria	Coriobacteriia	Eggerthellales	Eggerthellaceae	Gordonibacter	Gordonibacter_pamelaeae	2|201174|84998|1643822|1643826|644652|471189	0.17799	0.17799	0.29071	0.18884	0.23393	0.08574	0.08512	0.10688	0.1068	0.06484	0	0	0	0	0	0	0	0	0	0	0	0	0	0	0.00379	0.00085	0.00571	0.01201	0.00505	0.00325	0.00976	5e-05	0.0015	0	0	0.00254	0.00866	0	0.00285	0	0	0
Bacteria	Actinobacteria	Rubrobacteria					2|201174|84995	0	0	0	0	0	0	0	0	0	0	0	0	0	0	0	0	0	0	0	0	0	0	0	0	0	0	0	0	0	0	0	0	0	0	0	0	0	0	0	0	0	0
Bacteria	Actinobacteria	Rubrobacteria	Rubrobacterales				2|201174|84995|84996	0	0	0	0	0	0	0	0	0	0	0	0	0	0	0	0	0	0	0	0	0	0	0	0	0	0	0	0	0	0	0	0	0	0	0	0	0	0	0	0	0	0
Bacteria	Actinobacteria	Rubrobacteria	Rubrobacterales	Rubrobacteraceae			2|201174|84995|84996|84997	0	0	0	0	0	0	0	0	0	0	0	0	0	0	0	0	0	0	0	0	0	0	0	0	0	0	0	0	0	0	0	0	0	0	0	0	0	0	0	0	0	0
Bacteria	Actinobacteria	Rubrobacteria	Rubrobacterales	Rubrobacteraceae	Rubrobacter		2|201174|84995|84996|84997|42255	0	0	0	0	0	0	0	0	0	0	0	0	0	0	0	0	0	0	0	0	0	0	0	0	0	0	0	0	0	0	0	0	0	0	0	0	0	0	0	0	0	0
Bacteria	Actinobacteria	Rubrobacteria	Rubrobacterales	Rubrobacteraceae	Rubrobacter	Rubrobacter_radiotolerans	2|201174|84995|84996|84997|42255|42256	0	0	0	0	0	0	0	0	0	0	0	0	0	0	0	0	0	0	0	0	0	0	0	0	0	0	0	0	0	0	0	0	0	0	0	0	0	0	0	0	0	0
Bacteria	Actinobacteria	Thermoleophilia					2|201174|1497346	0	0	0	0	0	0	0	0	0	0	0	0	0.13635	0.34257	0	0.01034	0	0	0	0	0	0	0	0	0	0	0	0	0	0	0	0	0	0	0	0	0	0	0	0	0	0
Bacteria	Actinobacteria	Thermoleophilia	Solirubrobacterales				2|201174|1497346|588673	0	0	0	0	0	0	0	0	0	0	0	0	0	0.21439	0	0	0	0	0	0	0	0	0	0	0	0	0	0	0	0	0	0	0	0	0	0	0	0	0	0	0	0
Bacteria	Actinobacteria	Thermoleophilia	Solirubrobacterales	Conexibacteraceae			2|201174|1497346|588673|320583	0	0	0	0	0	0	0	0	0	0	0	0	0	0.06795	0	0	0	0	0	0	0	0	0	0	0	0	0	0	0	0	0	0	0	0	0	0	0	0	0	0	0	0
Bacteria	Actinobacteria	Thermoleophilia	Solirubrobacterales	Conexibacteraceae	Conexibacter		2|201174|1497346|588673|320583|191494	0	0	0	0	0	0	0	0	0	0	0	0	0	0.06795	0	0	0	0	0	0	0	0	0	0	0	0	0	0	0	0	0	0	0	0	0	0	0	0	0	0	0	0
Bacteria	Actinobacteria	Thermoleophilia	Solirubrobacterales	Conexibacteraceae	Conexibacter	Conexibacter_woesei	2|201174|1497346|588673|320583|191494|191495	0	0	0	0	0	0	0	0	0	0	0	0	0	0.06795	0	0	0	0	0	0	0	0	0	0	0	0	0	0	0	0	0	0	0	0	0	0	0	0	0	0	0	0
Bacteria	Actinobacteria	Thermoleophilia	Solirubrobacterales	Patulibacteraceae			2|201174|1497346|588673|361606	0	0	0	0	0	0	0	0	0	0	0	0	0	0.14644	0	0	0	0	0	0	0	0	0	0	0	0	0	0	0	0	0	0	0	0	0	0	0	0	0	0	0	0
Bacteria	Actinobacteria	Thermoleophilia	Solirubrobacterales	Patulibacteraceae	Patulibacter		2|201174|1497346|588673|361606|361607	0	0	0	0	0	0	0	0	0	0	0	0	0	0.14644	0	0	0	0	0	0	0	0	0	0	0	0	0	0	0	0	0	0	0	0	0	0	0	0	0	0	0	0
Bacteria	Actinobacteria	Thermoleophilia	Solirubrobacterales	Patulibacteraceae	Patulibacter	Patulibacter_medicamentivorans	2|201174|1497346|588673|361606|361607|1097667	0	0	0	0	0	0	0	0	0	0	0	0	0	0.14644	0	0	0	0	0	0	0	0	0	0	0	0	0	0	0	0	0	0	0	0	0	0	0	0	0	0	0	0
Bacteria	Actinobacteria	Thermoleophilia	Thermoleophilales				2|201174|1497346|588674	0	0	0	0	0	0	0	0	0	0	0	0	0.13635	0.12818	0	0.01034	0	0	0	0	0	0	0	0	0	0	0	0	0	0	0	0	0	0	0	0	0	0	0	0	0	0
Bacteria	Actinobacteria	Thermoleophilia	Thermoleophilales	Thermoleophilaceae			2|201174|1497346|588674|320796	0	0	0	0	0	0	0	0	0	0	0	0	0.13635	0.12818	0	0.01034	0	0	0	0	0	0	0	0	0	0	0	0	0	0	0	0	0	0	0	0	0	0	0	0	0	0
Bacteria	Actinobacteria	Thermoleophilia	Thermoleophilales	Thermoleophilaceae	Thermoleophilum		2|201174|1497346|588674|320796|192992	0	0	0	0	0	0	0	0	0	0	0	0	0.13635	0.12818	0	0.01034	0	0	0	0	0	0	0	0	0	0	0	0	0	0	0	0	0	0	0	0	0	0	0	0	0	0
Bacteria	Actinobacteria	Thermoleophilia	Thermoleophilales	Thermoleophilaceae	Thermoleophilum	Thermoleophilum_album	2|201174|1497346|588674|320796|192992|29539	0	0	0	0	0	0	0	0	0	0	0	0	0.13635	0.12818	0	0.01034	0	0	0	0	0	0	0	0	0	0	0	0	0	0	0	0	0	0	0	0	0	0	0	0	0	0
Bacteria	Bacteroidetes						2|976	48.67513	48.67513	30.55924	60.66982	32.09134	17.72782	33.52504	16.74542	23.71455	39.81508	2.59416	1.92316	27.9118	0.75818	26.60352	14.75008	3.28042	7.09223	8.57492	0.12912	0	6.8148	0	9.79256	2.99312	8.99362	15.97819	35.23867	6.6239	0.43376	0.4777	0.27889	5.14188	2.67442	0.30635	0.27527	40.55751	2.39253	6.59745	0	0	0
Bacteria	Bacteroidetes	Bacteroidetes_unclassified						0	0	0	0	0	0	0	0	0	0	0	0	0	0	0	0	0	0	0	0	0	0	0	0	0	0	0	0	0	0	0	0	0	0	0	0	0	0	0	0	0	0
Bacteria	Bacteroidetes	Bacteroidetes_unclassified	Bacteroidetes_unclassified					0	0	0	0	0	0	0	0	0	0	0	0	0	0	0	0	0	0	0	0	0	0	0	0	0	0	0	0	0	0	0	0	0	0	0	0	0	0	0	0	0	0
Bacteria	Bacteroidetes	Bacteroidetes_unclassified	Bacteroidetes_unclassified	Bacteroidetes_unclassified				0	0	0	0	0	0	0	0	0	0	0	0	0	0	0	0	0	0	0	0	0	0	0	0	0	0	0	0	0	0	0	0	0	0	0	0	0	0	0	0	0	0
Bacteria	Bacteroidetes	Bacteroidetes_unclassified	Bacteroidetes_unclassified	Bacteroidetes_unclassified	Bacteroidetes_unclassified			0	0	0	0	0	0	0	0	0	0	0	0	0	0	0	0	0	0	0	0	0	0	0	0	0	0	0	0	0	0	0	0	0	0	0	0	0	0	0	0	0	0
Bacteria	Bacteroidetes	Bacteroidetes_unclassified	Bacteroidetes_unclassified	Bacteroidetes_unclassified	Bacteroidetes_unclassified	Bacteroidetes_bacterium_37_13	2|976|||||1895921	0	0	0	0	0	0	0	0	0	0	0	0	0	0	0	0	0	0	0	0	0	0	0	0	0	0	0	0	0	0	0	0	0	0	0	0	0	0	0	0	0	0
Bacteria	Bacteroidetes	Bacteroidia					2|976|200643	48.67513	48.67513	30.55137	60.66982	32.0799	17.62969	33.49604	16.69656	23.59993	39.78714	2.32754	1.92316	0	0	0	0.3464	3.28042	7.09223	8.57492	0.12912	0	6.8148	0	9.79256	2.68567	7.93397	15.18591	35.15435	6.61209	0.42424	0.45715	0.20496	4.61383	0.3185	0.23636	0.25967	40.5518	0.41269	5.0451	0	0	0
Bacteria	Bacteroidetes	Bacteroidia	Bacteroidales				2|976|200643|171549	48.67513	48.67513	30.55137	60.66982	32.0799	17.62969	33.49604	16.69656	23.59993	39.78714	2.32754	1.92316	0	0	0	0.3464	3.28042	7.09223	8.57492	0.12912	0	6.8148	0	9.79256	2.68567	7.93397	15.18591	35.15435	6.61209	0.42424	0.45715	0.20496	4.61383	0.3185	0.23636	0.25967	40.5518	0.41269	5.0451	0	0	0
Bacteria	Bacteroidetes	Bacteroidia	Bacteroidales	Bacteroidaceae			2|976|200643|171549|815	22.41945	22.41945	14.17322	31.38923	16.88819	8.32336	14.99382	7.71714	7.00433	17.79011	0.49647	0.31277	0	0	0	0	1.10188	0.55055	2.78182	0.12912	0	3.0345	0	5.44018	1.20694	7.42126	9.28469	22.18305	4.66368	0.39942	0.36974	0.18432	2.71594	0.1608	0.20103	0.15628	28.06501	0.25482	2.56509	0	0	0
Bacteria	Bacteroidetes	Bacteroidia	Bacteroidales	Bacteroidaceae	Bacteroides		2|976|200643|171549|815|816	22.41945	22.41945	14.17322	31.38923	16.88819	8.32336	14.99382	7.71714	7.00433	17.79011	0.49647	0.31277	0	0	0	0	1.10188	0.55055	2.78182	0.12912	0	3.0345	0	5.44018	1.20694	7.42126	9.28469	22.18305	4.66368	0.39942	0.36974	0.18432	2.71594	0.1608	0.20103	0.15628	28.06501	0.25482	2.56509	0	0	0
Bacteria	Bacteroidetes	Bacteroidia	Bacteroidales	Bacteroidaceae	Bacteroides	Bacteroides_caccae	2|976|200643|171549|815|816|47678	0	0	0.02849	0.02328	0.01242	0	0	0.00145	0	0	0	0	0	0	0	0	0	0	0	0	0	0	0	0	0.00043	0	0	0.02079	0	0	0	0	0	0	0	0	0	0	0	0	0	0
Bacteria	Bacteroidetes	Bacteroidia	Bacteroidales	Bacteroidaceae	Bacteroides	Bacteroides_cellulosilyticus	2|976|200643|171549|815|816|246787	0	0	0	0	0.00913	0	0	0	0	0	0	0	0	0	0	0	0	0	0	0	0	0	0	0	0.00244	0	0.04079	0	0	0	0	0	0	0	0	0	0	0	0	0	0	0
Bacteria	Bacteroidetes	Bacteroidia	Bacteroidales	Bacteroidaceae	Bacteroides	Bacteroides_clarus	2|976|200643|171549|815|816|626929	0.02779	0.02779	0.23524	0.01987	0.30538	0.00245	0	0.0003	0	0	0	0	0	0	0	0	0	0	0	0	0	0	0	0	0	0	0	0.33785	0.15898	0	0.00229	0.0006	0	0	0	0	0	0	0	0	0	0
Bacteria	Bacteroidetes	Bacteroidia	Bacteroidales	Bacteroidaceae	Bacteroides	Bacteroides_coprocola	2|976|200643|171549|815|816|310298	0	0	0	0	0	0	0	0	0	0	0	0	0	0	0	0	0	0	0	0	0	0	0	0	0	0	0	0	0	0	0	0	0	0	0	0	0	0	0	0	0	0
Bacteria	Bacteroidetes	Bacteroidia	Bacteroidales	Bacteroidaceae	Bacteroides	Bacteroides_coprophilus	2|976|200643|171549|815|816|387090	0	0	0	0	0	0	0	0	0	0	0	0	0	0	0	0	0	0	0	0	0	0	0	0	0	0	0	0	0	0	0	0	0	0	0	0	0	0	0	0	0	0
Bacteria	Bacteroidetes	Bacteroidia	Bacteroidales	Bacteroidaceae	Bacteroides	Bacteroides_coprosuis	2|976|200643|171549|815|816|151276	0.02556	0.02556	0	0	0.00693	0.00453	0	0	0	0	0	0	0	0	0	0	0	0	0	0	0	0	0	0	0.2205	5.91803	3.12498	0.01448	0.07786	0.39579	0.25768	0.13523	0.05583	0	0.19615	0.14608	0	0.15542	0.08098	0	0	0
Bacteria	Bacteroidetes	Bacteroidia	Bacteroidales	Bacteroidaceae	Bacteroides	Bacteroides_dorei	2|976|200643|171549|815|816|357276	0.80438	0.80438	0.99312	2.85708	0.82873	0.01789	0.02463	0.01159	0.66827	0.01732	0.1944	0.26159	0	0	0	0	1.10188	0.55055	2.78182	0	0	2.76478	0	3.83448	0.06598	0.12797	0.56543	0.33229	0.02574	0	0	0	0	0	0	0	0	0	0	0	0	0
Bacteria	Bacteroidetes	Bacteroidia	Bacteroidales	Bacteroidaceae	Bacteroides	Bacteroides_eggerthii	2|976|200643|171549|815|816|28111	1.4998	1.4998	1.09876	2.42581	1.5775	0.04117	0.06951	0.05136	0.04254	0.04218	0.01864	0	0	0	0	0	0	0	0	0	0	0	0	0	0.01934	0.05285	0.20425	0.34916	0.26673	0	0.00231	0.00024	0	0	0	0	3.74291	0	0.01438	0	0	0
Bacteria	Bacteroidetes	Bacteroidia	Bacteroidales	Bacteroidaceae	Bacteroides	Bacteroides_faecis	2|976|200643|171549|815|816|674529	0.07661	0.07661	0.04378	0.09603	0.09339	0.02224	0.02986	0.01511	0.14124	0.03162	0	0	0	0	0	0	0	0	0	0	0	0	0	0	0	0.02018	0.00606	0.17495	0.04626	0	0	0	0.00217	0	0	0	0.0135	0	0	0	0	0
Bacteria	Bacteroidetes	Bacteroidia	Bacteroidales	Bacteroidaceae	Bacteroides	Bacteroides_finegoldii	2|976|200643|171549|815|816|338188	0.00696	0.00696	0.01025	0	0.00045	0	0	0	0	0	0	0	0	0	0	0	0	0	0	0	0	0	0	0	0	0	0	0.02597	0	0	0	0	0	0	0	0	0	0	0	0	0	0
Bacteria	Bacteroidetes	Bacteroidia	Bacteroidales	Bacteroidaceae	Bacteroides	Bacteroides_fragilis	2|976|200643|171549|815|816|817	1.16619	1.16619	0.47558	0.7575	0.34198	0.93679	1.27762	0.84022	3.15624	1.01966	0	0	0	0	0	0	0	0	0	0	0	0	0	0	0.02728	0.65571	0.25942	0.7075	0.1677	0	0.00719	0.0007	0.07271	0.13959	0.00026	0.00171	0.30755	0.02608	0.24606	0	0	0
Bacteria	Bacteroidetes	Bacteroidia	Bacteroidales	Bacteroidaceae	Bacteroides	Bacteroides_graminisolvens	2|976|200643|171549|815|816|477666	0	0	0	0	0	0	0	0	0	0	0	0	0	0	0	0	0	0	0	0	0	0	0	0	0	0	0	0	0	0	0	0	0	0	0	0	0	0	0	0	0	0
Bacteria	Bacteroidetes	Bacteroidia	Bacteroidales	Bacteroidaceae	Bacteroides	Bacteroides_intestinalis	2|976|200643|171549|815|816|329854	0.01319	0.01319	0.02328	0.0886	0.10323	0	0	0	0	0	0	0	0	0	0	0	0	0	0	0	0	0	0	0	0	0.0149	0	0	0	0	0	0	0	0	0	0	0	0	0	0	0	0
Bacteria	Bacteroidetes	Bacteroidia	Bacteroidales	Bacteroidaceae	Bacteroides	Bacteroides_massiliensis	2|976|200643|171549|815|816|204516	0.08024	0.08024	0.23029	0.22527	0.30095	0.02059	0.01334	0.01139	0.0035	0.01103	0	0	0	0	0	0	0	0	0	0	0	0	0	0	0.00693	0.00117	0.1037	0.82117	0.00969	0	0	0	0	0	0	0	0	0	0	0	0	0
Bacteria	Bacteroidetes	Bacteroidia	Bacteroidales	Bacteroidaceae	Bacteroides	Bacteroides_ovatus	2|976|200643|171549|815|816|28116	0	0	0	0	0	0	0.0141	0	0	0	0	0	0	0	0	0	0	0	0	0	0	0	0	0	0	0	0	0.00285	0	0	0	0	0	0	0	0	0	0	0	0	0	0
Bacteria	Bacteroidetes	Bacteroidia	Bacteroidales	Bacteroidaceae	Bacteroides	Bacteroides_plebeius	2|976|200643|171549|815|816|310297	0	0	0	0	0	0	0	0	0	0	0	0	0	0	0	0	0	0	0	0	0	0	0	0	0	0	0	0	0	0	0	0	0	0	0	0	0	0	0	0	0	0
Bacteria	Bacteroidetes	Bacteroidia	Bacteroidales	Bacteroidaceae	Bacteroides	Bacteroides_pyogenes	2|976|200643|171549|815|816|310300	0	0	0	0	0	0	0	0	0	0	0	0	0	0	0	0	0	0	0	0	0	0	0	0	0	0	0	0	0	0	0	0	0	0	0	0	0	0	0	0	0	0
Bacteria	Bacteroidetes	Bacteroidia	Bacteroidales	Bacteroidaceae	Bacteroides	Bacteroides_reticulotermitis	2|976|200643|171549|815|816|1133319	0	0	0	0	0	0.0027	0.00168	0.00421	0	0	0	0	0	0	0	0	0	0	0	0	0	0	0	0	0	0	0	0	0	0	0	0	0	0.00222	0	0	0	0	0	0	0	0
Bacteria	Bacteroidetes	Bacteroidia	Bacteroidales	Bacteroidaceae	Bacteroides	Bacteroides_salyersiae	2|976|200643|171549|815|816|291644	0.99456	0.99456	0.27048	0.40774	0.22297	0	0	0	0.09027	0	0	0	0	0	0	0	0	0	0	0	0	0	0	0	0.01249	0.00806	0.01244	0.02095	0.02986	0	0	0	0	0	0	0	0	0	0	0	0	0
Bacteria	Bacteroidetes	Bacteroidia	Bacteroidales	Bacteroidaceae	Bacteroides	Bacteroides_sp_CAG_144	2|976|200643|171549|815|816|1262736	1.39877	1.39877	1.00418	2.72368	0.98551	0.53153	0.9588	0.46637	0.26729	0.74831	0	0	0	0	0	0	0	0	0	0	0	0	0	0	0.00725	0	0.31151	0.24337	0.01307	0	0	0	0	0	0	0	0.17567	0	0.02053	0	0	0
Bacteria	Bacteroidetes	Bacteroidia	Bacteroidales	Bacteroidaceae	Bacteroides	Bacteroides_sp_CAG_598	2|976|200643|171549|815|816|1262743	0	0	0	0	0	0	0	0	0	0	0	0	0	0	0	0	0	0	0	0	0	0	0	0	0	0	0	0	0	0	0	0	0	0	0	0	0	0	0	0	0	0
Bacteria	Bacteroidetes	Bacteroidia	Bacteroidales	Bacteroidaceae	Bacteroides	Bacteroides_stercorirosoris	2|976|200643|171549|815|816|871324	0.00426	0.00426	0.01741	0.00515	0.05997	0	0	0	0.07885	0	0	0	0	0	0	0	0	0	0	0	0	0	0	0	0	0	0.01013	0	0	0	0	0	0.16117	0	0	0	0	0	0	0	0	0
Bacteria	Bacteroidetes	Bacteroidia	Bacteroidales	Bacteroidaceae	Bacteroides	Bacteroides_stercoris	2|976|200643|171549|815|816|46506	0	0	0	0	0	0	0	0	0	0	0	0	0	0	0	0	0	0	0	0	0	0	0	0	0	0	0	0	0	0	0	0	0	0	0	0	0	0	0	0	0	0
Bacteria	Bacteroidetes	Bacteroidia	Bacteroidales	Bacteroidaceae	Bacteroides	Bacteroides_thetaiotaomicron	2|976|200643|171549|815|816|818	0	0	0	0	0.01127	0	0	0	0	0	0	0	0	0	0	0	0	0	0	0	0	0	0	0	0.03902	0	0	0	0	0	0	0	0	0	0	0	0	0	0	0	0	0
Bacteria	Bacteroidetes	Bacteroidia	Bacteroidales	Bacteroidaceae	Bacteroides	Bacteroides_uniformis	2|976|200643|171549|815|816|820	13.59376	13.59376	5.9083	19.44267	8.82696	4.23848	9.26623	4.43301	2.12336	12.43182	0.28343	0.05117	0	0	0	0	0	0	0	0.12912	0	0.26973	0	1.6057	0.6743	0.28132	3.94357	8.64219	1.80262	0.00114	0.03457	0.01753	2.39127	0.01762	0.00462	0.00849	19.13999	0.05116	1.58186	0	0	0
Bacteria	Bacteroidetes	Bacteroidia	Bacteroidales	Bacteroidaceae	Bacteroides	Bacteroides_vulgatus	2|976|200643|171549|815|816|821	2.67591	2.67591	3.70953	2.22599	3.11809	2.47613	3.27148	1.85439	0.35105	3.44887	0	0	0	0	0	0	0	0	0	0	0	0	0	0	0.13088	0.31996	0.68396	10.45514	2.01763	0.00248	0.0657	0.03002	0	0	0	0	4.67268	0.02216	0.61872	0	0	0
Bacteria	Bacteroidetes	Bacteroidia	Bacteroidales	Bacteroidaceae	Bacteroides	Bacteroides_xylanisolvens	2|976|200643|171549|815|816|371601	0.05147	0.05147	0.12454	0.09057	0.08334	0.02886	0.06655	0.02776	0.08173	0.0393	0	0	0	0	0	0	0	0	0	0	0	0	0	0	8e-05	0.0211	0.01845	0.03439	0.04753	0	0	0	0.03279	0.00137	0	0	0.01271	0	0.00256	0	0	0
Bacteria	Bacteroidetes	Bacteroidia	Bacteroidales	Bacteroidales_unclassified				0	0	0	0	0	0	0	0	0	0	0	0	0	0	0	0	0	0	0	0	0	0	0	0	0	0	0	0	0	0	0	0	0	0	0	0	0	0	0	0	0	0
Bacteria	Bacteroidetes	Bacteroidia	Bacteroidales	Bacteroidales_unclassified	Bacteroidales_unclassified			0	0	0	0	0	0	0	0	0	0	0	0	0	0	0	0	0	0	0	0	0	0	0	0	0	0	0	0	0	0	0	0	0	0	0	0	0	0	0	0	0	0
Bacteria	Bacteroidetes	Bacteroidia	Bacteroidales	Bacteroidales_unclassified	Bacteroidales_unclassified	Bacteroidales_bacterium_KA00344	2|976|200643|171549|||1497954	0	0	0	0	0	0	0	0	0	0	0	0	0	0	0	0	0	0	0	0	0	0	0	0	0	0	0	0	0	0	0	0	0	0	0	0	0	0	0	0	0	0
Bacteria	Bacteroidetes	Bacteroidia	Bacteroidales	Barnesiellaceae			2|976|200643|171549|2005519	3.0275	3.0275	1.35579	2.41586	1.31849	5.4085	11.71867	4.64364	2.50114	14.44029	0.12005	0	0	0	0	0	0	0	0	0	0	0	0	0	0.08457	0.13071	0.36615	0.58782	0.05802	0	0.01272	0.0033	1.28407	0.0135	0	0.00071	8.90249	0.1296	1.65277	0	0	0
Bacteria	Bacteroidetes	Bacteroidia	Bacteroidales	Barnesiellaceae	Barnesiella		2|976|200643|171549|2005519|397864	2.45474	2.45474	0.81676	1.23158	1.02778	4.72006	10.69493	4.10016	2.26022	13.38281	0.12005	0	0	0	0	0	0	0	0	0	0	0	0	0	0.05774	0.09709	0.32358	0.58782	0.05596	0	0.01272	0.0033	1.26816	0.0135	0	0.00071	8.40307	0.11903	1.59266	0	0	0
Bacteria	Bacteroidetes	Bacteroidia	Bacteroidales	Barnesiellaceae	Barnesiella	Barnesiella_intestinihominis	2|976|200643|171549|2005519|397864|487174	2.45474	2.45474	0.81676	1.23158	1.02778	4.72006	10.69493	4.10016	2.26022	13.38281	0.12005	0	0	0	0	0	0	0	0	0	0	0	0	0	0.05774	0.09709	0.32358	0.58782	0.05596	0	0.01272	0.0033	1.26816	0.0135	0	0.00071	8.40307	0.11903	1.59266	0	0	0
Bacteria	Bacteroidetes	Bacteroidia	Bacteroidales	Barnesiellaceae	Barnesiella	Barnesiella_sp_An22	2|976|200643|171549|2005519|397864|1965590	0	0	0	0	0	0	0	0	0	0	0	0	0	0	0	0	0	0	0	0	0	0	0	0	0	0	0	0	0	0	0	0	0	0	0	0	0	0	0	0	0	0
Bacteria	Bacteroidetes	Bacteroidia	Bacteroidales	Barnesiellaceae	Barnesiella	Barnesiella_viscericola	2|976|200643|171549|2005519|397864|397865	0	0	0	0	0	0	0	0	0	0	0	0	0	0	0	0	0	0	0	0	0	0	0	0	0	0	0	0	0	0	0	0	0	0	0	0	0	0	0	0	0	0
Bacteria	Bacteroidetes	Bacteroidia	Bacteroidales	Barnesiellaceae	Coprobacter		2|976|200643|171549|2005519|1348911	0.57276	0.57276	0.53903	1.18428	0.29072	0.68844	1.02374	0.54348	0.24092	1.05748	0	0	0	0	0	0	0	0	0	0	0	0	0	0	0.02683	0.03362	0.04257	0	0.00206	0	0	0	0.01591	0	0	0	0.49942	0.01058	0.06012	0	0	0
Bacteria	Bacteroidetes	Bacteroidia	Bacteroidales	Barnesiellaceae	Coprobacter	Coprobacter_fastidiosus	2|976|200643|171549|2005519|1348911|1099853	0.57276	0.57276	0.53903	1.18428	0.29072	0.68844	1.02374	0.54348	0.24092	1.05748	0	0	0	0	0	0	0	0	0	0	0	0	0	0	0.02683	0.03362	0.04257	0	0.00206	0	0	0	0.01591	0	0	0	0.49942	0.01058	0.06012	0	0	0
Bacteria	Bacteroidetes	Bacteroidia	Bacteroidales	Barnesiellaceae	Coprobacter	Coprobacter_secundus	2|976|200643|171549|2005519|1348911|1501392	0	0	0	0	0	0	0	0	0	0	0	0	0	0	0	0	0	0	0	0	0	0	0	0	0	0	0	0	0	0	0	0	0	0	0	0	0	0	0	0	0	0
Bacteria	Bacteroidetes	Bacteroidia	Bacteroidales	Dysgonamonadaceae			2|976|200643|171549|2005520	0	0	0	0	0	0	0	0	0	0	0	0	0	0	0	0	0	0	0	0	0	0	0	0	0	0	0	0	0	0	0	0	0	0.00223	0	0	0	0	0	0	0	0
Bacteria	Bacteroidetes	Bacteroidia	Bacteroidales	Dysgonamonadaceae	Proteiniphilum		2|976|200643|171549|2005520|294702	0	0	0	0	0	0	0	0	0	0	0	0	0	0	0	0	0	0	0	0	0	0	0	0	0	0	0	0	0	0	0	0	0	0.00223	0	0	0	0	0	0	0	0
Bacteria	Bacteroidetes	Bacteroidia	Bacteroidales	Dysgonamonadaceae	Proteiniphilum	Proteiniphilum_saccharofermentans	2|976|200643|171549|2005520|294702|1642647	0	0	0	0	0	0	0	0	0	0	0	0	0	0	0	0	0	0	0	0	0	0	0	0	0	0	0	0	0	0	0	0	0	0.00223	0	0	0	0	0	0	0	0
Bacteria	Bacteroidetes	Bacteroidia	Bacteroidales	Odoribacteraceae			2|976|200643|171549|1853231	1.68937	1.68937	0.60955	0.78277	0.41194	0.07562	0.29999	0.08167	0.41588	0.37802	0	0	0	0	0	0	0	0	0	0	0	0	0	0	0.01171	0.00162	0.04561	0.31455	0.09315	0	0	0	0.02197	0	0	0	0	0	0.00424	0	0	0
Bacteria	Bacteroidetes	Bacteroidia	Bacteroidales	Odoribacteraceae	Butyricimonas		2|976|200643|171549|1853231|574697	0.41139	0.41139	0.13838	0.12853	0.08598	0	0	0	0	0	0	0	0	0	0	0	0	0	0	0	0	0	0	0	0.00033	0	0.01577	0.23118	0.01307	0	0	0	0	0	0	0	0	0	0	0	0	0
Bacteria	Bacteroidetes	Bacteroidia	Bacteroidales	Odoribacteraceae	Butyricimonas	Butyricimonas_synergistica	2|976|200643|171549|1853231|574697|544644	0.03251	0.03251	0.01062	0.01971	0.00884	0	0	0	0	0	0	0	0	0	0	0	0	0	0	0	0	0	0	0	0	0	0.00276	0.02562	0.0015	0	0	0	0	0	0	0	0	0	0	0	0	0
Bacteria	Bacteroidetes	Bacteroidia	Bacteroidales	Odoribacteraceae	Butyricimonas	Butyricimonas_virosa	2|976|200643|171549|1853231|574697|544645	0.37888	0.37888	0.12776	0.10882	0.07715	0	0	0	0	0	0	0	0	0	0	0	0	0	0	0	0	0	0	0	0.00033	0	0.01301	0.20556	0.01157	0	0	0	0	0	0	0	0	0	0	0	0	0
Bacteria	Bacteroidetes	Bacteroidia	Bacteroidales	Odoribacteraceae	Odoribacter		2|976|200643|171549|1853231|283168	1.27798	1.27798	0.47117	0.65424	0.32596	0.07562	0.29999	0.08167	0.41588	0.37802	0	0	0	0	0	0	0	0	0	0	0	0	0	0	0.01138	0.00162	0.02984	0.08337	0.08008	0	0	0	0.02197	0	0	0	0	0	0.00424	0	0	0
Bacteria	Bacteroidetes	Bacteroidia	Bacteroidales	Odoribacteraceae	Odoribacter	Odoribacter_splanchnicus	2|976|200643|171549|1853231|283168|28118	1.27798	1.27798	0.47117	0.65424	0.32596	0.07562	0.29999	0.08167	0.41588	0.37802	0	0	0	0	0	0	0	0	0	0	0	0	0	0	0.01138	0.00162	0.02984	0.08337	0.08008	0	0	0	0.02197	0	0	0	0	0	0.00424	0	0	0
Bacteria	Bacteroidetes	Bacteroidia	Bacteroidales	Porphyromonadaceae			2|976|200643|171549|171551	0	0	0	0	0	0	0	0	0	0	0	0	0	0	0	0.3464	0	0	0	0	0	0	0	0	0	0.00059	0.00772	0	0	0.0008	0.00196	0	0.02131	0.04372	0.00254	0.03091	0	0.00311	0.00121	0	0	0
Bacteria	Bacteroidetes	Bacteroidia	Bacteroidales	Porphyromonadaceae	Fermentimonas		2|976|200643|171549|171551|1784836	0	0	0	0	0	0	0	0	0	0	0	0	0	0	0	0.34039	0	0	0	0	0	0	0	0	0	0	0	0	0	0	0	0	0.00074	0.01157	0	0.00545	0	0	0	0	0	0
Bacteria	Bacteroidetes	Bacteroidia	Bacteroidales	Porphyromonadaceae	Fermentimonas	Fermentimonas_caenicola	2|976|200643|171549|171551|1784836|1562970	0	0	0	0	0	0	0	0	0	0	0	0	0	0	0	0.34039	0	0	0	0	0	0	0	0	0	0	0	0	0	0	0	0	0.00074	0.01157	0	0.00545	0	0	0	0	0	0
Bacteria	Bacteroidetes	Bacteroidia	Bacteroidales	Porphyromonadaceae	Petrimonas		2|976|200643|171549|171551|307628	0	0	0	0	0	0	0	0	0	0	0	0	0	0	0	0.00601	0	0	0	0	0	0	0	0	0	0.00059	0.00772	0	0	0.0008	0.00196	0	0.02057	0.03216	0.00254	0.02546	0	0.00311	0.00121	0	0	0
Bacteria	Bacteroidetes	Bacteroidia	Bacteroidales	Porphyromonadaceae	Petrimonas	Petrimonas_mucosa	2|976|200643|171549|171551|307628|1642646	0	0	0	0	0	0	0	0	0	0	0	0	0	0	0	0.00601	0	0	0	0	0	0	0	0	0	0.00059	0.00772	0	0	0.0008	0.00196	0	0.02057	0.03216	0.00254	0.02546	0	0.00311	0.00121	0	0	0
Bacteria	Bacteroidetes	Bacteroidia	Bacteroidales	Prevotellaceae			2|976|200643|171549|171552	0	0	0	0	0	0	0	0	0	0	0	0	0	0	0	0	0	0	0	0	0	0	0	0	0	0	0	0	0	0	0	0	0	0	0	0	0	0	0	0	0	0
Bacteria	Bacteroidetes	Bacteroidia	Bacteroidales	Prevotellaceae	Alloprevotella		2|976|200643|171549|171552|1283313	0	0	0	0	0	0	0	0	0	0	0	0	0	0	0	0	0	0	0	0	0	0	0	0	0	0	0	0	0	0	0	0	0	0	0	0	0	0	0	0	0	0
Bacteria	Bacteroidetes	Bacteroidia	Bacteroidales	Prevotellaceae	Alloprevotella	Alloprevotella_rava	2|976|200643|171549|171552|1283313|671218	0	0	0	0	0	0	0	0	0	0	0	0	0	0	0	0	0	0	0	0	0	0	0	0	0	0	0	0	0	0	0	0	0	0	0	0	0	0	0	0	0	0
Bacteria	Bacteroidetes	Bacteroidia	Bacteroidales	Prevotellaceae	Alloprevotella	Alloprevotella_tannerae	2|976|200643|171549|171552|1283313|76122	0	0	0	0	0	0	0	0	0	0	0	0	0	0	0	0	0	0	0	0	0	0	0	0	0	0	0	0	0	0	0	0	0	0	0	0	0	0	0	0	0	0
Bacteria	Bacteroidetes	Bacteroidia	Bacteroidales	Prevotellaceae	Paraprevotella		2|976|200643|171549|171552|577309	0	0	0	0	0	0	0	0	0	0	0	0	0	0	0	0	0	0	0	0	0	0	0	0	0	0	0	0	0	0	0	0	0	0	0	0	0	0	0	0	0	0
Bacteria	Bacteroidetes	Bacteroidia	Bacteroidales	Prevotellaceae	Paraprevotella	Paraprevotella_xylaniphila	2|976|200643|171549|171552|577309|454155	0	0	0	0	0	0	0	0	0	0	0	0	0	0	0	0	0	0	0	0	0	0	0	0	0	0	0	0	0	0	0	0	0	0	0	0	0	0	0	0	0	0
Bacteria	Bacteroidetes	Bacteroidia	Bacteroidales	Prevotellaceae	Prevotella		2|976|200643|171549|171552|838	0	0	0	0	0	0	0	0	0	0	0	0	0	0	0	0	0	0	0	0	0	0	0	0	0	0	0	0	0	0	0	0	0	0	0	0	0	0	0	0	0	0
Bacteria	Bacteroidetes	Bacteroidia	Bacteroidales	Prevotellaceae	Prevotella	Prevotella_copri	2|976|200643|171549|171552|838|165179	0	0	0	0	0	0	0	0	0	0	0	0	0	0	0	0	0	0	0	0	0	0	0	0	0	0	0	0	0	0	0	0	0	0	0	0	0	0	0	0	0	0
Bacteria	Bacteroidetes	Bacteroidia	Bacteroidales	Prevotellaceae	Prevotella	Prevotella_melaninogenica	2|976|200643|171549|171552|838|28132	0	0	0	0	0	0	0	0	0	0	0	0	0	0	0	0	0	0	0	0	0	0	0	0	0	0	0	0	0	0	0	0	0	0	0	0	0	0	0	0	0	0
Bacteria	Bacteroidetes	Bacteroidia	Bacteroidales	Prevotellaceae	Prevotella	Prevotella_sp_AM42_24	2|976|200643|171549|171552|838|2293125	0	0	0	0	0	0	0	0	0	0	0	0	0	0	0	0	0	0	0	0	0	0	0	0	0	0	0	0	0	0	0	0	0	0	0	0	0	0	0	0	0	0
Bacteria	Bacteroidetes	Bacteroidia	Bacteroidales	Prevotellaceae	Prevotella	Prevotella_sp_CAG_1058	2|976|200643|171549|171552|838|1262918	0	0	0	0	0	0	0	0	0	0	0	0	0	0	0	0	0	0	0	0	0	0	0	0	0	0	0	0	0	0	0	0	0	0	0	0	0	0	0	0	0	0
Bacteria	Bacteroidetes	Bacteroidia	Bacteroidales	Prevotellaceae	Prevotella	Prevotella_sp_CAG_1124	2|976|200643|171549|171552|838|1262920	0	0	0	0	0	0	0	0	0	0	0	0	0	0	0	0	0	0	0	0	0	0	0	0	0	0	0	0	0	0	0	0	0	0	0	0	0	0	0	0	0	0
Bacteria	Bacteroidetes	Bacteroidia	Bacteroidales	Prevotellaceae	Prevotella	Prevotella_sp_CAG_1320	2|976|200643|171549|171552|838|1262922	0	0	0	0	0	0	0	0	0	0	0	0	0	0	0	0	0	0	0	0	0	0	0	0	0	0	0	0	0	0	0	0	0	0	0	0	0	0	0	0	0	0
Bacteria	Bacteroidetes	Bacteroidia	Bacteroidales	Prevotellaceae	Prevotella	Prevotella_sp_CAG_5226	2|976|200643|171549|171552|838|1262930	0	0	0	0	0	0	0	0	0	0	0	0	0	0	0	0	0	0	0	0	0	0	0	0	0	0	0	0	0	0	0	0	0	0	0	0	0	0	0	0	0	0
Bacteria	Bacteroidetes	Bacteroidia	Bacteroidales	Prevotellaceae	Prevotella	Prevotella_sp_CAG_617	2|976|200643|171549|171552|838|1262933	0	0	0	0	0	0	0	0	0	0	0	0	0	0	0	0	0	0	0	0	0	0	0	0	0	0	0	0	0	0	0	0	0	0	0	0	0	0	0	0	0	0
Bacteria	Bacteroidetes	Bacteroidia	Bacteroidales	Prevotellaceae	Prevotella	Prevotella_sp_CAG_755	2|976|200643|171549|171552|838|1262935	0	0	0	0	0	0	0	0	0	0	0	0	0	0	0	0	0	0	0	0	0	0	0	0	0	0	0	0	0	0	0	0	0	0	0	0	0	0	0	0	0	0
Bacteria	Bacteroidetes	Bacteroidia	Bacteroidales	Prevotellaceae	Prevotella	Prevotella_sp_CAG_891	2|976|200643|171549|171552|838|1262937	0	0	0	0	0	0	0	0	0	0	0	0	0	0	0	0	0	0	0	0	0	0	0	0	0	0	0	0	0	0	0	0	0	0	0	0	0	0	0	0	0	0
Bacteria	Bacteroidetes	Bacteroidia	Bacteroidales	Prevotellaceae	Prevotella	Prevotella_sp_MGM2	2|976|200643|171549|171552|838|2033406	0	0	0	0	0	0	0	0	0	0	0	0	0	0	0	0	0	0	0	0	0	0	0	0	0	0	0	0	0	0	0	0	0	0	0	0	0	0	0	0	0	0
Bacteria	Bacteroidetes	Bacteroidia	Bacteroidales	Prevotellaceae	Prevotella	Prevotella_stercorea	2|976|200643|171549|171552|838|363265	0	0	0	0	0	0	0	0	0	0	0	0	0	0	0	0	0	0	0	0	0	0	0	0	0	0	0	0	0	0	0	0	0	0	0	0	0	0	0	0	0	0
Bacteria	Bacteroidetes	Bacteroidia	Bacteroidales	Rikenellaceae			2|976|200643|171549|171550	14.5742	14.5742	10.91744	22.63913	11.25526	3.04239	4.35184	3.31872	10.34669	5.34747	1.27157	0.08293	0	0	0	0	0	0	0	0	0	0	0	1.55103	1.17577	0.07269	5.00794	7.18515	1.42525	0.02402	0.06849	0.01518	0.30018	0.0876	0.03063	0.06283	1.99953	0.01964	0.68062	0	0	0
Bacteria	Bacteroidetes	Bacteroidia	Bacteroidales	Rikenellaceae	Alistipes		2|976|200643|171549|171550|239759	14.5742	14.5742	10.91744	22.63913	11.25526	3.04239	4.35184	3.31872	10.34669	5.34747	1.27157	0.08293	0	0	0	0	0	0	0	0	0	0	0	1.55103	1.17577	0.07269	5.00794	7.18515	1.42525	0.02402	0.06849	0.01518	0.30018	0.0876	0.03063	0.06283	1.99953	0.01964	0.68062	0	0	0
Bacteria	Bacteroidetes	Bacteroidia	Bacteroidales	Rikenellaceae	Alistipes	Alistipes_finegoldii	2|976|200643|171549|171550|239759|214856	0	0	0	0	0	0	0	0	0	0	0	0	0	0	0	0	0	0	0	0	0	0	0	0	0	0	0	0	0	0	0	0	0	0	0	0	0	0	0	0	0	0
Bacteria	Bacteroidetes	Bacteroidia	Bacteroidales	Rikenellaceae	Alistipes	Alistipes_indistinctus	2|976|200643|171549|171550|239759|626932	0	0	0	0	0	0	0	0	0	0	0	0	0	0	0	0	0	0	0	0	0	0	0	0	0	0	0	0.01012	0	0	0	0	0	0	0	0	0	0	0	0	0	0
Bacteria	Bacteroidetes	Bacteroidia	Bacteroidales	Rikenellaceae	Alistipes	Alistipes_inops	2|976|200643|171549|171550|239759|1501391	2.18385	2.18385	1.99301	3.49351	2.35537	0.15996	0.40923	0.21256	0.46338	0.37596	0.57228	0	0	0	0	0	0	0	0	0	0	0	0	0.9956	0.58628	0.03228	1.73845	1.39772	0.33821	0.0227	0.05612	0.01008	0.03435	0.00935	0	0	0.01033	0.00028	0.11901	0	0	0
Bacteria	Bacteroidetes	Bacteroidia	Bacteroidales	Rikenellaceae	Alistipes	Alistipes_onderdonkii	2|976|200643|171549|171550|239759|328813	0	0	0	0	0	0	0	0	0	0	0	0	0	0	0	0	0	0	0	0	0	0	0	0	0	0	0	0	0	0	0	0	0	0	0	0	0	0	0	0	0	0
Bacteria	Bacteroidetes	Bacteroidia	Bacteroidales	Rikenellaceae	Alistipes	Alistipes_putredinis	2|976|200643|171549|171550|239759|28117	0.06936	0.06936	0.06621	0.12681	0.05862	0.06911	0.13222	0.0609	0.05291	0.14804	0	0	0	0	0	0	0	0	0	0	0	0	0	0	0.0046	0	0.01554	0.08685	0.00738	0	0	0	0.00315	0	0	0	0.04958	0	0.03766	0	0	0
Bacteria	Bacteroidetes	Bacteroidia	Bacteroidales	Rikenellaceae	Alistipes	Alistipes_shahii	2|976|200643|171549|171550|239759|328814	0	0	0	0	0	0	0	0	0	0	0	0	0	0	0	0	0	0	0	0	0	0	0	0	0	0	0	0	0	0	0	0	0	0	0	0	0	0	0	0	0	0
Bacteria	Bacteroidetes	Bacteroidia	Bacteroidales	Rikenellaceae	Alistipes	Alistipes_sp_An66	2|976|200643|171549|171550|239759|1965650	9.601	9.601	6.11201	14.36132	6.68947	0.80669	0.63669	0.83479	6.66086	0.60235	0.38536	0.08293	0	0	0	0	0	0	0	0	0	0	0	0.55543	0.46742	0.02493	2.72147	4.21632	0.57774	0.00054	0.00789	0.00349	0.10043	0.012	0.01093	0.01949	0.07936	0	0.02182	0	0	0
Bacteria	Bacteroidetes	Bacteroidia	Bacteroidales	Rikenellaceae	Alistipes	Alistipes_sp_CHKCI003	2|976|200643|171549|171550|239759|1780376	2.72	2.72	2.74621	4.65749	2.15179	2.00664	3.17371	2.21047	3.16954	4.22113	0.31393	0	0	0	0	0	0	0	0	0	0	0	0	0	0.11747	0.01548	0.53248	1.47414	0.50192	0.00078	0.00448	0.00162	0.16226	0.06625	0.0197	0.04334	1.86026	0.01936	0.50213	0	0	0
Bacteria	Bacteroidetes	Bacteroidia	Bacteroidales	Rikenellaceae	Alistipes	Alistipes_timonensis	2|976|200643|171549|171550|239759|1465754	0	0	0	0	0	0	0	0	0	0	0	0	0	0	0	0	0	0	0	0	0	0	0	0	0	0	0	0	0	0	0	0	0	0	0	0	0	0	0	0	0	0
Bacteria	Bacteroidetes	Bacteroidia	Bacteroidales	Rikenellaceae	Rikenella		2|976|200643|171549|171550|28138	0	0	0	0	0	0	0	0	0	0	0	0	0	0	0	0	0	0	0	0	0	0	0	0	0	0	0	0	0	0	0	0	0	0	0	0	0	0	0	0	0	0
Bacteria	Bacteroidetes	Bacteroidia	Bacteroidales	Rikenellaceae	Rikenella	Rikenella_microfusus	2|976|200643|171549|171550|28138|28139	0	0	0	0	0	0	0	0	0	0	0	0	0	0	0	0	0	0	0	0	0	0	0	0	0	0	0	0	0	0	0	0	0	0	0	0	0	0	0	0	0	0
Bacteria	Bacteroidetes	Bacteroidia	Bacteroidales	Tannerellaceae			2|976|200643|171549|2005525	6.96461	6.96461	3.49536	3.44283	2.20602	0.77982	2.13172	0.93539	3.33189	1.83124	0.43945	1.52746	0	0	0	0	2.17854	6.54168	5.7931	0	0	3.7803	0	2.80135	0.2067	0.30709	0.4738	4.88378	0.37199	0	0.00424	0.00216	0.27036	0.01065	0.00216	0.00893	1.58476	0.00551	0.14116	0	0	0
Bacteria	Bacteroidetes	Bacteroidia	Bacteroidales	Tannerellaceae	Parabacteroides		2|976|200643|171549|2005525|375288	6.96461	6.96461	3.49536	3.44283	2.20602	0.77982	2.13172	0.93539	3.33189	1.83124	0.43945	1.52746	0	0	0	0	2.17854	6.54168	5.7931	0	0	3.7803	0	2.80135	0.2067	0.30709	0.4738	4.88378	0.37199	0	0.00424	0.00216	0.27036	0.01065	0.00216	0.00893	1.58476	0.00551	0.14116	0	0	0
Bacteria	Bacteroidetes	Bacteroidia	Bacteroidales	Tannerellaceae	Parabacteroides	Parabacteroides_distasonis	2|976|200643|171549|2005525|375288|823	0.5564	0.5564	0.94207	1.52253	1.12338	0.00175	0.01448	0.00448	0.42773	0.01407	0	0	0	0	0	0	0	0	0	0	0	0	0	0	0.04801	0.15153	0.25773	3.22515	0.25455	0	0.00118	0.00163	0.16457	0	0	0	0.04041	0	0	0	0	0
Bacteria	Bacteroidetes	Bacteroidia	Bacteroidales	Tannerellaceae	Parabacteroides	Parabacteroides_goldsteinii	2|976|200643|171549|2005525|375288|328812	0	0	0	0	0	0	0	0	0	0	0	0	0	0	0	0	0	0	0	0	0	0	0	0	0	0	0	0	0	0	0	0	0	0	0	0	0	0	0	0	0	0
Bacteria	Bacteroidetes	Bacteroidia	Bacteroidales	Tannerellaceae	Parabacteroides	Parabacteroides_johnsonii	2|976|200643|171549|2005525|375288|387661	6.39195	6.39195	2.38818	1.9203	1.05023	0.77652	2.11198	0.9295	2.90416	1.81527	0.43945	1.52746	0	0	0	0	2.17854	6.54168	5.7931	0	0	3.7803	0	2.80135	0.15868	0.15556	0.21607	0.66409	0.07411	0	0.00215	0	0.10579	0.01065	0.00216	0.00893	1.54435	0.00551	0.14116	0	0	0
Bacteria	Bacteroidetes	Bacteroidia	Bacteroidales	Tannerellaceae	Parabacteroides	Parabacteroides_merdae	2|976|200643|171549|2005525|375288|46503	0.01626	0.01626	0.1614	0	0.03129	0.00156	0.00526	0.00141	0	0.0019	0	0	0	0	0	0	0	0	0	0	0	0	0	0	0	0	0	0.99454	0.04333	0	0.00092	0.00053	0	0	0	0	0	0	0	0	0	0
Bacteria	Bacteroidetes	Bacteroidia	Bacteroidales	Tannerellaceae	Parabacteroides	Parabacteroides_sp_CAG_409	2|976|200643|171549|2005525|375288|1262913	0	0	0.00371	0	0.00112	0	0	0	0	0	0	0	0	0	0	0	0	0	0	0	0	0	0	0	0	0	0	0	0	0	0	0	0	0	0	0	0	0	0	0	0	0
Bacteria	Bacteroidetes	Bacteroidia	Marinilabiliales				2|976|200643|1970189	0	0	0	0	0	0	0	0	0	0	0	0	0	0	0	0	0	0	0	0	0	0	0	0	0	0	0	0	0	0	0	0	0	0	0	0	0	0	0	0	0	0
Bacteria	Bacteroidetes	Bacteroidia	Marinilabiliales	Prolixibacteraceae			2|976|200643|1970189|1471398	0	0	0	0	0	0	0	0	0	0	0	0	0	0	0	0	0	0	0	0	0	0	0	0	0	0	0	0	0	0	0	0	0	0	0	0	0	0	0	0	0	0
Bacteria	Bacteroidetes	Bacteroidia	Marinilabiliales	Prolixibacteraceae	Mariniphaga		2|976|200643|1970189|1471398|1573806	0	0	0	0	0	0	0	0	0	0	0	0	0	0	0	0	0	0	0	0	0	0	0	0	0	0	0	0	0	0	0	0	0	0	0	0	0	0	0	0	0	0
Bacteria	Bacteroidetes	Bacteroidia	Marinilabiliales	Prolixibacteraceae	Mariniphaga	Mariniphaga_sediminis	2|976|200643|1970189|1471398|1573806|1628158	0	0	0	0	0	0	0	0	0	0	0	0	0	0	0	0	0	0	0	0	0	0	0	0	0	0	0	0	0	0	0	0	0	0	0	0	0	0	0	0	0	0
Bacteria	Bacteroidetes	Bacteroidia	Marinilabiliales	Prolixibacteraceae	Sunxiuqinia		2|976|200643|1970189|1471398|1254401	0	0	0	0	0	0	0	0	0	0	0	0	0	0	0	0	0	0	0	0	0	0	0	0	0	0	0	0	0	0	0	0	0	0	0	0	0	0	0	0	0	0
Bacteria	Bacteroidetes	Bacteroidia	Marinilabiliales	Prolixibacteraceae	Sunxiuqinia	Sunxiuqinia_dokdonensis	2|976|200643|1970189|1471398|1254401|1409788	0	0	0	0	0	0	0	0	0	0	0	0	0	0	0	0	0	0	0	0	0	0	0	0	0	0	0	0	0	0	0	0	0	0	0	0	0	0	0	0	0	0
Bacteria	Bacteroidetes	Chitinophagia					2|976|1853228	0	0	0	0	0	0	0	0	0	0	0	0	0.17043	0	0	0	0	0	0	0	0	0	0	0	0	0	0	0	0	0	0	0	0	0	0	0	0	0	0	0	0	0
Bacteria	Bacteroidetes	Chitinophagia	Chitinophagales				2|976|1853228|1853229	0	0	0	0	0	0	0	0	0	0	0	0	0.17043	0	0	0	0	0	0	0	0	0	0	0	0	0	0	0	0	0	0	0	0	0	0	0	0	0	0	0	0	0
Bacteria	Bacteroidetes	Chitinophagia	Chitinophagales	Chitinophagaceae			2|976|1853228|1853229|563835	0	0	0	0	0	0	0	0	0	0	0	0	0.17043	0	0	0	0	0	0	0	0	0	0	0	0	0	0	0	0	0	0	0	0	0	0	0	0	0	0	0	0	0
Bacteria	Bacteroidetes	Chitinophagia	Chitinophagales	Chitinophagaceae	Chitinophaga		2|976|1853228|1853229|563835|79328	0	0	0	0	0	0	0	0	0	0	0	0	0	0	0	0	0	0	0	0	0	0	0	0	0	0	0	0	0	0	0	0	0	0	0	0	0	0	0	0	0	0
Bacteria	Bacteroidetes	Chitinophagia	Chitinophagales	Chitinophagaceae	Chitinophaga	Chitinophaga_rupis	2|976|1853228|1853229|563835|79328|573321	0	0	0	0	0	0	0	0	0	0	0	0	0	0	0	0	0	0	0	0	0	0	0	0	0	0	0	0	0	0	0	0	0	0	0	0	0	0	0	0	0	0
Bacteria	Bacteroidetes	Chitinophagia	Chitinophagales	Chitinophagaceae	Flavihumibacter		2|976|1853228|1853229|563835|1004301	0	0	0	0	0	0	0	0	0	0	0	0	0.17043	0	0	0	0	0	0	0	0	0	0	0	0	0	0	0	0	0	0	0	0	0	0	0	0	0	0	0	0	0
Bacteria	Bacteroidetes	Chitinophagia	Chitinophagales	Chitinophagaceae	Flavihumibacter	Flavihumibacter_solisilvae	2|976|1853228|1853229|563835|1004301|1349421	0	0	0	0	0	0	0	0	0	0	0	0	0.17043	0	0	0	0	0	0	0	0	0	0	0	0	0	0	0	0	0	0	0	0	0	0	0	0	0	0	0	0	0
Bacteria	Bacteroidetes	Chitinophagia	Chitinophagales	Chitinophagaceae	Flavihumibacter	Flavihumibacter_sp_ZG627	2|976|1853228|1853229|563835|1004301|1463156	0	0	0	0	0	0	0	0	0	0	0	0	0	0	0	0	0	0	0	0	0	0	0	0	0	0	0	0	0	0	0	0	0	0	0	0	0	0	0	0	0	0
Bacteria	Bacteroidetes	Chitinophagia	Chitinophagales	Chitinophagaceae	Flavisolibacter		2|976|1853228|1853229|563835|398041	0	0	0	0	0	0	0	0	0	0	0	0	0	0	0	0	0	0	0	0	0	0	0	0	0	0	0	0	0	0	0	0	0	0	0	0	0	0	0	0	0	0
Bacteria	Bacteroidetes	Chitinophagia	Chitinophagales	Chitinophagaceae	Flavisolibacter	Flavisolibacter_ginsengisoli	2|976|1853228|1853229|563835|398041|462367	0	0	0	0	0	0	0	0	0	0	0	0	0	0	0	0	0	0	0	0	0	0	0	0	0	0	0	0	0	0	0	0	0	0	0	0	0	0	0	0	0	0
Bacteria	Bacteroidetes	Chitinophagia	Chitinophagales	Chitinophagaceae	Niastella		2|976|1853228|1853229|563835|354354	0	0	0	0	0	0	0	0	0	0	0	0	0	0	0	0	0	0	0	0	0	0	0	0	0	0	0	0	0	0	0	0	0	0	0	0	0	0	0	0	0	0
Bacteria	Bacteroidetes	Chitinophagia	Chitinophagales	Chitinophagaceae	Niastella	Niastella_populi	2|976|1853228|1853229|563835|354354|550983	0	0	0	0	0	0	0	0	0	0	0	0	0	0	0	0	0	0	0	0	0	0	0	0	0	0	0	0	0	0	0	0	0	0	0	0	0	0	0	0	0	0
Bacteria	Bacteroidetes	Chitinophagia	Chitinophagales	Chitinophagaceae	Parafilimonas		2|976|1853228|1853229|563835|1649476	0	0	0	0	0	0	0	0	0	0	0	0	0	0	0	0	0	0	0	0	0	0	0	0	0	0	0	0	0	0	0	0	0	0	0	0	0	0	0	0	0	0
Bacteria	Bacteroidetes	Chitinophagia	Chitinophagales	Chitinophagaceae	Parafilimonas	Parafilimonas_terrae	2|976|1853228|1853229|563835|1649476|1465490	0	0	0	0	0	0	0	0	0	0	0	0	0	0	0	0	0	0	0	0	0	0	0	0	0	0	0	0	0	0	0	0	0	0	0	0	0	0	0	0	0	0
Bacteria	Bacteroidetes	Cytophagia					2|976|768503	0	0	0	0	0	0	0	0	0	0	0	0	0	0.1213	0.15249	0.0128	0	0	0	0	0	0	0	0	0	0	0	0	0	0	0	0	0	0	0	0	0	0	0	0	0	0
Bacteria	Bacteroidetes	Cytophagia	Cytophagales				2|976|768503|768507	0	0	0	0	0	0	0	0	0	0	0	0	0	0.1213	0.15249	0.0128	0	0	0	0	0	0	0	0	0	0	0	0	0	0	0	0	0	0	0	0	0	0	0	0	0	0
Bacteria	Bacteroidetes	Cytophagia	Cytophagales	Amoebophilaceae			2|976|768503|768507|1501348	0	0	0	0	0	0	0	0	0	0	0	0	0	0	0	0	0	0	0	0	0	0	0	0	0	0	0	0	0	0	0	0	0	0	0	0	0	0	0	0	0	0
Bacteria	Bacteroidetes	Cytophagia	Cytophagales	Amoebophilaceae	Candidatus_Amoebophilus		2|976|768503|768507|1501348|281119	0	0	0	0	0	0	0	0	0	0	0	0	0	0	0	0	0	0	0	0	0	0	0	0	0	0	0	0	0	0	0	0	0	0	0	0	0	0	0	0	0	0
Bacteria	Bacteroidetes	Cytophagia	Cytophagales	Amoebophilaceae	Candidatus_Amoebophilus	Candidatus_Amoebophilus_asiaticus	2|976|768503|768507|1501348|281119|281120	0	0	0	0	0	0	0	0	0	0	0	0	0	0	0	0	0	0	0	0	0	0	0	0	0	0	0	0	0	0	0	0	0	0	0	0	0	0	0	0	0	0
Bacteria	Bacteroidetes	Cytophagia	Cytophagales	Cytophagaceae			2|976|768503|768507|89373	0	0	0	0	0	0	0	0	0	0	0	0	0	0	0	0.0128	0	0	0	0	0	0	0	0	0	0	0	0	0	0	0	0	0	0	0	0	0	0	0	0	0	0
Bacteria	Bacteroidetes	Cytophagia	Cytophagales	Cytophagaceae	Cytophaga		2|976|768503|768507|89373|978	0	0	0	0	0	0	0	0	0	0	0	0	0	0	0	0	0	0	0	0	0	0	0	0	0	0	0	0	0	0	0	0	0	0	0	0	0	0	0	0	0	0
Bacteria	Bacteroidetes	Cytophagia	Cytophagales	Cytophagaceae	Cytophaga	Cytophaga_hutchinsonii	2|976|768503|768507|89373|978|985	0	0	0	0	0	0	0	0	0	0	0	0	0	0	0	0	0	0	0	0	0	0	0	0	0	0	0	0	0	0	0	0	0	0	0	0	0	0	0	0	0	0
Bacteria	Bacteroidetes	Cytophagia	Cytophagales	Cytophagaceae	Cytophaga	Cytophaga_xylanolytica	2|976|768503|768507|89373|978|990	0	0	0	0	0	0	0	0	0	0	0	0	0	0	0	0	0	0	0	0	0	0	0	0	0	0	0	0	0	0	0	0	0	0	0	0	0	0	0	0	0	0
Bacteria	Bacteroidetes	Cytophagia	Cytophagales	Cytophagaceae	Dyadobacter		2|976|768503|768507|89373|120831	0	0	0	0	0	0	0	0	0	0	0	0	0	0	0	0.0128	0	0	0	0	0	0	0	0	0	0	0	0	0	0	0	0	0	0	0	0	0	0	0	0	0	0
Bacteria	Bacteroidetes	Cytophagia	Cytophagales	Cytophagaceae	Dyadobacter	Dyadobacter_fermentans	2|976|768503|768507|89373|120831|94254	0	0	0	0	0	0	0	0	0	0	0	0	0	0	0	0	0	0	0	0	0	0	0	0	0	0	0	0	0	0	0	0	0	0	0	0	0	0	0	0	0	0
Bacteria	Bacteroidetes	Cytophagia	Cytophagales	Cytophagaceae	Dyadobacter	Dyadobacter_sp_Leaf189	2|976|768503|768507|89373|120831|1736295	0	0	0	0	0	0	0	0	0	0	0	0	0	0	0	0.0128	0	0	0	0	0	0	0	0	0	0	0	0	0	0	0	0	0	0	0	0	0	0	0	0	0	0
Bacteria	Bacteroidetes	Cytophagia	Cytophagales	Cytophagaceae	Flectobacillus		2|976|768503|768507|89373|101	0	0	0	0	0	0	0	0	0	0	0	0	0	0	0	0	0	0	0	0	0	0	0	0	0	0	0	0	0	0	0	0	0	0	0	0	0	0	0	0	0	0
Bacteria	Bacteroidetes	Cytophagia	Cytophagales	Cytophagaceae	Flectobacillus	Flectobacillus_sp_BAB_3569	2|976|768503|768507|89373|101|1509483	0	0	0	0	0	0	0	0	0	0	0	0	0	0	0	0	0	0	0	0	0	0	0	0	0	0	0	0	0	0	0	0	0	0	0	0	0	0	0	0	0	0
Bacteria	Bacteroidetes	Cytophagia	Cytophagales	Cytophagaceae	Larkinella		2|976|768503|768507|89373|332157	0	0	0	0	0	0	0	0	0	0	0	0	0	0	0	0	0	0	0	0	0	0	0	0	0	0	0	0	0	0	0	0	0	0	0	0	0	0	0	0	0	0
Bacteria	Bacteroidetes	Cytophagia	Cytophagales	Cytophagaceae	Larkinella	Larkinella_arboricola	2|976|768503|768507|89373|332157|643671	0	0	0	0	0	0	0	0	0	0	0	0	0	0	0	0	0	0	0	0	0	0	0	0	0	0	0	0	0	0	0	0	0	0	0	0	0	0	0	0	0	0
Bacteria	Bacteroidetes	Cytophagia	Cytophagales	Cytophagales_unclassified				0	0	0	0	0	0	0	0	0	0	0	0	0	0	0	0	0	0	0	0	0	0	0	0	0	0	0	0	0	0	0	0	0	0	0	0	0	0	0	0	0	0
Bacteria	Bacteroidetes	Cytophagia	Cytophagales	Cytophagales_unclassified	Chryseolinea		2|976|768503|768507||1433993	0	0	0	0	0	0	0	0	0	0	0	0	0	0	0	0	0	0	0	0	0	0	0	0	0	0	0	0	0	0	0	0	0	0	0	0	0	0	0	0	0	0
Bacteria	Bacteroidetes	Cytophagia	Cytophagales	Cytophagales_unclassified	Chryseolinea	Chryseolinea_flava	2|976|768503|768507||1433993|2059302	0	0	0	0	0	0	0	0	0	0	0	0	0	0	0	0	0	0	0	0	0	0	0	0	0	0	0	0	0	0	0	0	0	0	0	0	0	0	0	0	0	0
Bacteria	Bacteroidetes	Cytophagia	Cytophagales	Flammeovirgaceae			2|976|768503|768507|200667	0	0	0	0	0	0	0	0	0	0	0	0	0	0	0	0	0	0	0	0	0	0	0	0	0	0	0	0	0	0	0	0	0	0	0	0	0	0	0	0	0	0
Bacteria	Bacteroidetes	Cytophagia	Cytophagales	Flammeovirgaceae	Marivirga		2|976|768503|768507|200667|869806	0	0	0	0	0	0	0	0	0	0	0	0	0	0	0	0	0	0	0	0	0	0	0	0	0	0	0	0	0	0	0	0	0	0	0	0	0	0	0	0	0	0
Bacteria	Bacteroidetes	Cytophagia	Cytophagales	Flammeovirgaceae	Marivirga	Marivirga_lumbricoides	2|976|768503|768507|200667|869806|1046115	0	0	0	0	0	0	0	0	0	0	0	0	0	0	0	0	0	0	0	0	0	0	0	0	0	0	0	0	0	0	0	0	0	0	0	0	0	0	0	0	0	0
Bacteria	Bacteroidetes	Cytophagia	Cytophagales	Hymenobacteraceae			2|976|768503|768507|1853232	0	0	0	0	0	0	0	0	0	0	0	0	0	0.1213	0.15249	0	0	0	0	0	0	0	0	0	0	0	0	0	0	0	0	0	0	0	0	0	0	0	0	0	0	0
Bacteria	Bacteroidetes	Cytophagia	Cytophagales	Hymenobacteraceae	Hymenobacter		2|976|768503|768507|1853232|89966	0	0	0	0	0	0	0	0	0	0	0	0	0	0	0	0	0	0	0	0	0	0	0	0	0	0	0	0	0	0	0	0	0	0	0	0	0	0	0	0	0	0
Bacteria	Bacteroidetes	Cytophagia	Cytophagales	Hymenobacteraceae	Hymenobacter	Hymenobacter_mucosus	2|976|768503|768507|1853232|89966|1411120	0	0	0	0	0	0	0	0	0	0	0	0	0	0	0	0	0	0	0	0	0	0	0	0	0	0	0	0	0	0	0	0	0	0	0	0	0	0	0	0	0	0
Bacteria	Bacteroidetes	Cytophagia	Cytophagales	Hymenobacteraceae	Hymenobacter	Hymenobacter_psychrotolerans	2|976|768503|768507|1853232|89966|344998	0	0	0	0	0	0	0	0	0	0	0	0	0	0	0	0	0	0	0	0	0	0	0	0	0	0	0	0	0	0	0	0	0	0	0	0	0	0	0	0	0	0
Bacteria	Bacteroidetes	Cytophagia	Cytophagales	Hymenobacteraceae	Hymenobacter	Hymenobacter_sedentarius	2|976|768503|768507|1853232|89966|1411621	0	0	0	0	0	0	0	0	0	0	0	0	0	0	0	0	0	0	0	0	0	0	0	0	0	0	0	0	0	0	0	0	0	0	0	0	0	0	0	0	0	0
Bacteria	Bacteroidetes	Cytophagia	Cytophagales	Hymenobacteraceae	Hymenobacter	Hymenobacter_sp_APR13	2|976|768503|768507|1853232|89966|1356852	0	0	0	0	0	0	0	0	0	0	0	0	0	0	0	0	0	0	0	0	0	0	0	0	0	0	0	0	0	0	0	0	0	0	0	0	0	0	0	0	0	0
Bacteria	Bacteroidetes	Cytophagia	Cytophagales	Hymenobacteraceae	Hymenobacter	Hymenobacter_swuensis	2|976|768503|768507|1853232|89966|1446467	0	0	0	0	0	0	0	0	0	0	0	0	0	0	0	0	0	0	0	0	0	0	0	0	0	0	0	0	0	0	0	0	0	0	0	0	0	0	0	0	0	0
Bacteria	Bacteroidetes	Cytophagia	Cytophagales	Hymenobacteraceae	Pontibacter		2|976|768503|768507|1853232|323449	0	0	0	0	0	0	0	0	0	0	0	0	0	0.1213	0.15249	0	0	0	0	0	0	0	0	0	0	0	0	0	0	0	0	0	0	0	0	0	0	0	0	0	0	0
Bacteria	Bacteroidetes	Cytophagia	Cytophagales	Hymenobacteraceae	Pontibacter	Pontibacter_lucknowensis	2|976|768503|768507|1853232|323449|1077936	0	0	0	0	0	0	0	0	0	0	0	0	0	0.1213	0.15249	0	0	0	0	0	0	0	0	0	0	0	0	0	0	0	0	0	0	0	0	0	0	0	0	0	0	0
Bacteria	Bacteroidetes	Cytophagia	Cytophagales	Hymenobacteraceae	Pontibacter	Pontibacter_sp_2b14	2|976|768503|768507|1853232|323449|2080288	0	0	0	0	0	0	0	0	0	0	0	0	0	0	0	0	0	0	0	0	0	0	0	0	0	0	0	0	0	0	0	0	0	0	0	0	0	0	0	0	0	0
Bacteria	Bacteroidetes	Cytophagia	Cytophagales	Hymenobacteraceae	Rufibacter		2|976|768503|768507|1853232|1379908	0	0	0	0	0	0	0	0	0	0	0	0	0	0	0	0	0	0	0	0	0	0	0	0	0	0	0	0	0	0	0	0	0	0	0	0	0	0	0	0	0	0
Bacteria	Bacteroidetes	Cytophagia	Cytophagales	Hymenobacteraceae	Rufibacter	Rufibacter_sp_DG15C	2|976|768503|768507|1853232|1379908|1379909	0	0	0	0	0	0	0	0	0	0	0	0	0	0	0	0	0	0	0	0	0	0	0	0	0	0	0	0	0	0	0	0	0	0	0	0	0	0	0	0	0	0
Bacteria	Bacteroidetes	Cytophagia	Cytophagales	Hymenobacteraceae	Rufibacter	Rufibacter_sp_DG31D	2|976|768503|768507|1853232|1379908|1379910	0	0	0	0	0	0	0	0	0	0	0	0	0	0	0	0	0	0	0	0	0	0	0	0	0	0	0	0	0	0	0	0	0	0	0	0	0	0	0	0	0	0
Bacteria	Bacteroidetes	Flavobacteriia					2|976|117743	0	0	0.00787	0	0.01145	0.09216	0.029	0.04776	0.09974	0.02794	0.26662	0	26.69329	0.63688	26.45103	9.88885	0	0	0	0	0	0	0	0	0.30745	1.05965	0.79228	0.08433	0.01181	0.00953	0.02055	0.07393	0.52804	2.26594	0.06999	0.0156	0.00571	1.97984	1.55235	0	0	0
Bacteria	Bacteroidetes	Flavobacteriia	Flavobacteriales				2|976|117743|200644	0	0	0.00787	0	0.01145	0.09216	0.029	0.04776	0.09974	0.02794	0.26662	0	26.69329	0.63688	26.45103	9.88885	0	0	0	0	0	0	0	0	0.30745	1.05965	0.79228	0.08433	0.01181	0.00953	0.02055	0.07393	0.52804	2.26594	0.06999	0.0156	0.00571	1.97984	1.55235	0	0	0
Bacteria	Bacteroidetes	Flavobacteriia	Flavobacteriales	Crocinitomicaceae			2|976|117743|200644|1853230	0	0	0	0	0	0	0	0	0	0	0	0	0	0	0	0	0	0	0	0	0	0	0	0	0	0	0	0	0	0	0	0	0	0	0	0	0	0	0	0	0	0
Bacteria	Bacteroidetes	Flavobacteriia	Flavobacteriales	Crocinitomicaceae	Fluviicola		2|976|117743|200644|1853230|332102	0	0	0	0	0	0	0	0	0	0	0	0	0	0	0	0	0	0	0	0	0	0	0	0	0	0	0	0	0	0	0	0	0	0	0	0	0	0	0	0	0	0
Bacteria	Bacteroidetes	Flavobacteriia	Flavobacteriales	Crocinitomicaceae	Fluviicola	Fluviicola_taffensis	2|976|117743|200644|1853230|332102|191579	0	0	0	0	0	0	0	0	0	0	0	0	0	0	0	0	0	0	0	0	0	0	0	0	0	0	0	0	0	0	0	0	0	0	0	0	0	0	0	0	0	0
Bacteria	Bacteroidetes	Flavobacteriia	Flavobacteriales	Flavobacteriaceae			2|976|117743|200644|49546	0	0	0.00787	0	0.01145	0.09216	0.029	0.04776	0.09974	0.02794	0.26662	0	26.69329	0.63688	26.45103	9.88885	0	0	0	0	0	0	0	0	0.30745	1.05965	0.79228	0.08433	0.01181	0.00953	0.02055	0.07393	0.52804	2.26594	0.06999	0.0156	0.00571	1.97984	1.55235	0	0	0
Bacteria	Bacteroidetes	Flavobacteriia	Flavobacteriales	Flavobacteriaceae	Aequorivita		2|976|117743|200644|49546|153265	0	0	0	0	0	0	0	0	0	0	0	0	0	0	0	0	0	0	0	0	0	0	0	0	0	0	0	0	0	0	0	0	0	0.13607	0	0	0	0	0	0	0	0
Bacteria	Bacteroidetes	Flavobacteriia	Flavobacteriales	Flavobacteriaceae	Aequorivita	Aequorivita_sp	2|976|117743|200644|49546|153265|1872390	0	0	0	0	0	0	0	0	0	0	0	0	0	0	0	0	0	0	0	0	0	0	0	0	0	0	0	0	0	0	0	0	0	0	0	0	0	0	0	0	0	0
Bacteria	Bacteroidetes	Flavobacteriia	Flavobacteriales	Flavobacteriaceae	Aequorivita	Aequorivita_viscosa	2|976|117743|200644|49546|153265|797419	0	0	0	0	0	0	0	0	0	0	0	0	0	0	0	0	0	0	0	0	0	0	0	0	0	0	0	0	0	0	0	0	0	0.13607	0	0	0	0	0	0	0	0
Bacteria	Bacteroidetes	Flavobacteriia	Flavobacteriales	Flavobacteriaceae	Aequorivita	Aequorivita_vladivostokensis	2|976|117743|200644|49546|153265|171194	0	0	0	0	0	0	0	0	0	0	0	0	0	0	0	0	0	0	0	0	0	0	0	0	0	0	0	0	0	0	0	0	0	0	0	0	0	0	0	0	0	0
Bacteria	Bacteroidetes	Flavobacteriia	Flavobacteriales	Flavobacteriaceae	Aequorivita	Vitellibacter_aquimaris	2|976|117743|200644|49546|153265|1548749	0	0	0	0	0	0	0	0	0	0	0	0	0	0	0	0	0	0	0	0	0	0	0	0	0	0	0	0	0	0	0	0	0	0	0	0	0	0	0	0	0	0
Bacteria	Bacteroidetes	Flavobacteriia	Flavobacteriales	Flavobacteriaceae	Algoriella		2|976|117743|200644|49546|1762932	0	0	0	0	0	0	0	0	0	0	0	0	0	0	0	0	0	0	0	0	0	0	0	0	0	0	0	0	0	0	0	0	0	0	0	0	0	0	0	0	0	0
Bacteria	Bacteroidetes	Flavobacteriia	Flavobacteriales	Flavobacteriaceae	Algoriella	Algoriella_xinjiangensis	2|976|117743|200644|49546|1762932|684065	0	0	0	0	0	0	0	0	0	0	0	0	0	0	0	0	0	0	0	0	0	0	0	0	0	0	0	0	0	0	0	0	0	0	0	0	0	0	0	0	0	0
Bacteria	Bacteroidetes	Flavobacteriia	Flavobacteriales	Flavobacteriaceae	Chryseobacterium		2|976|117743|200644|49546|59732	0	0	0	0	0	0.01271	0.00134	0.00551	0.01184	0	0.26662	0	25.41647	0.00762	0	9.8458	0	0	0	0	0	0	0	0	0	0	0	0	0	0	0	0	0	0.0627	0	0	0	0	0	0	0	0
Bacteria	Bacteroidetes	Flavobacteriia	Flavobacteriales	Flavobacteriaceae	Chryseobacterium	Chryseobacterium_antarcticum	2|976|117743|200644|49546|59732|266748	0	0	0	0	0	0	0	0	0	0	0	0	0	0	0	0	0	0	0	0	0	0	0	0	0	0	0	0	0	0	0	0	0	0	0	0	0	0	0	0	0	0
Bacteria	Bacteroidetes	Flavobacteriia	Flavobacteriales	Flavobacteriaceae	Chryseobacterium	Chryseobacterium_aquaticum	2|976|117743|200644|49546|59732|452084	0	0	0	0	0	0	0	0	0	0	0	0	0	0	0	0	0	0	0	0	0	0	0	0	0	0	0	0	0	0	0	0	0	0	0	0	0	0	0	0	0	0
Bacteria	Bacteroidetes	Flavobacteriia	Flavobacteriales	Flavobacteriaceae	Chryseobacterium	Chryseobacterium_artocarpi	2|976|117743|200644|49546|59732|1414727	0	0	0	0	0	0	0	0	0	0	0	0	0	0	0	0	0	0	0	0	0	0	0	0	0	0	0	0	0	0	0	0	0	0	0	0	0	0	0	0	0	0
Bacteria	Bacteroidetes	Flavobacteriia	Flavobacteriales	Flavobacteriaceae	Chryseobacterium	Chryseobacterium_balustinum	2|976|117743|200644|49546|59732|246	0	0	0	0	0	0	0	0	0	0	0	0	0	0	0	0	0	0	0	0	0	0	0	0	0	0	0	0	0	0	0	0	0	0	0	0	0	0	0	0	0	0
Bacteria	Bacteroidetes	Flavobacteriia	Flavobacteriales	Flavobacteriaceae	Chryseobacterium	Chryseobacterium_carnipullorum	2|976|117743|200644|49546|59732|1124835	0	0	0	0	0	0	0	0	0	0	0	0	0	0	0	0	0	0	0	0	0	0	0	0	0	0	0	0	0	0	0	0	0	0	0	0	0	0	0	0	0	0
Bacteria	Bacteroidetes	Flavobacteriia	Flavobacteriales	Flavobacteriaceae	Chryseobacterium	Chryseobacterium_chaponense	2|976|117743|200644|49546|59732|713588	0	0	0	0	0	0	0	0	0	0	0.26662	0	0	0	0	0	0	0	0	0	0	0	0	0	0	0	0	0	0	0	0	0	0	0	0	0	0	0	0	0	0	0
Bacteria	Bacteroidetes	Flavobacteriia	Flavobacteriales	Flavobacteriaceae	Chryseobacterium	Chryseobacterium_gambrini	2|976|117743|200644|49546|59732|373672	0	0	0	0	0	0	0	0	0	0	0	0	0	0	0	0	0	0	0	0	0	0	0	0	0	0	0	0	0	0	0	0	0	0	0	0	0	0	0	0	0	0
Bacteria	Bacteroidetes	Flavobacteriia	Flavobacteriales	Flavobacteriaceae	Chryseobacterium	Chryseobacterium_greenlandense	2|976|117743|200644|49546|59732|345663	0	0	0	0	0	0	0	0	0	0	0	0	0	0	0	0	0	0	0	0	0	0	0	0	0	0	0	0	0	0	0	0	0	0	0	0	0	0	0	0	0	0
Bacteria	Bacteroidetes	Flavobacteriia	Flavobacteriales	Flavobacteriaceae	Chryseobacterium	Chryseobacterium_haifense	2|976|117743|200644|49546|59732|421525	0	0	0	0	0	0	0	0	0	0	0	0	0	0	0	0.09584	0	0	0	0	0	0	0	0	0	0	0	0	0	0	0	0	0	0	0	0	0	0	0	0	0	0
Bacteria	Bacteroidetes	Flavobacteriia	Flavobacteriales	Flavobacteriaceae	Chryseobacterium	Chryseobacterium_halperniae	2|976|117743|200644|49546|59732|421072	0	0	0	0	0	0	0	0	0	0	0	0	0.13516	0	0	0	0	0	0	0	0	0	0	0	0	0	0	0	0	0	0	0	0	0	0	0	0	0	0	0	0	0
Bacteria	Bacteroidetes	Flavobacteriia	Flavobacteriales	Flavobacteriaceae	Chryseobacterium	Chryseobacterium_hispanicum	2|976|117743|200644|49546|59732|358687	0	0	0	0	0	0	0	0	0	0	0	0	0	0	0	0	0	0	0	0	0	0	0	0	0	0	0	0	0	0	0	0	0	0	0	0	0	0	0	0	0	0
Bacteria	Bacteroidetes	Flavobacteriia	Flavobacteriales	Flavobacteriaceae	Chryseobacterium	Chryseobacterium_hominis	2|976|117743|200644|49546|59732|420404	0	0	0	0	0	0	0	0	0	0	0	0	0	0	0	0	0	0	0	0	0	0	0	0	0	0	0	0	0	0	0	0	0	0	0	0	0	0	0	0	0	0
Bacteria	Bacteroidetes	Flavobacteriia	Flavobacteriales	Flavobacteriaceae	Chryseobacterium	Chryseobacterium_indologenes	2|976|117743|200644|49546|59732|253	0	0	0	0	0	0	0	0	0	0	0	0	0	0	0	0	0	0	0	0	0	0	0	0	0	0	0	0	0	0	0	0	0	0	0	0	0	0	0	0	0	0
Bacteria	Bacteroidetes	Flavobacteriia	Flavobacteriales	Flavobacteriaceae	Chryseobacterium	Chryseobacterium_indoltheticum	2|976|117743|200644|49546|59732|254	0	0	0	0	0	0	0	0	0	0	0	0	24.84261	0	0	2.18319	0	0	0	0	0	0	0	0	0	0	0	0	0	0	0	0	0	0	0	0	0	0	0	0	0	0
Bacteria	Bacteroidetes	Flavobacteriia	Flavobacteriales	Flavobacteriaceae	Chryseobacterium	Chryseobacterium_jejuense	2|976|117743|200644|49546|59732|445960	0	0	0	0	0	0	0	0	0	0	0	0	0	0	0	0	0	0	0	0	0	0	0	0	0	0	0	0	0	0	0	0	0	0	0	0	0	0	0	0	0	0
Bacteria	Bacteroidetes	Flavobacteriia	Flavobacteriales	Flavobacteriaceae	Chryseobacterium	Chryseobacterium_jeonii	2|976|117743|200644|49546|59732|266749	0	0	0	0	0	0	0	0	0	0	0	0	0	0	0	0	0	0	0	0	0	0	0	0	0	0	0	0	0	0	0	0	0	0	0	0	0	0	0	0	0	0
Bacteria	Bacteroidetes	Flavobacteriia	Flavobacteriales	Flavobacteriaceae	Chryseobacterium	Chryseobacterium_mucoviscidosis	2|976|117743|200644|49546|59732|1945581	0	0	0	0	0	0	0	0	0	0	0	0	0	0	0	0	0	0	0	0	0	0	0	0	0	0	0	0	0	0	0	0	0	0	0	0	0	0	0	0	0	0
Bacteria	Bacteroidetes	Flavobacteriia	Flavobacteriales	Flavobacteriaceae	Chryseobacterium	Chryseobacterium_oncorhynchi	2|976|117743|200644|49546|59732|741074	0	0	0	0	0	0	0	0	0	0	0	0	0	0	0	0	0	0	0	0	0	0	0	0	0	0	0	0	0	0	0	0	0	0	0	0	0	0	0	0	0	0
Bacteria	Bacteroidetes	Flavobacteriia	Flavobacteriales	Flavobacteriaceae	Chryseobacterium	Chryseobacterium_piscicola	2|976|117743|200644|49546|59732|551459	0	0	0	0	0	0	0	0	0	0	0	0	0	0	0	0	0	0	0	0	0	0	0	0	0	0	0	0	0	0	0	0	0	0	0	0	0	0	0	0	0	0
Bacteria	Bacteroidetes	Flavobacteriia	Flavobacteriales	Flavobacteriaceae	Chryseobacterium	Chryseobacterium_piscium	2|976|117743|200644|49546|59732|333702	0	0	0	0	0	0	0	0	0	0	0	0	0	0	0	0	0	0	0	0	0	0	0	0	0	0	0	0	0	0	0	0	0	0	0	0	0	0	0	0	0	0
Bacteria	Bacteroidetes	Flavobacteriia	Flavobacteriales	Flavobacteriaceae	Chryseobacterium	Chryseobacterium_scophthalmum	2|976|117743|200644|49546|59732|59733	0	0	0	0	0	0	0	0	0	0	0	0	0	0	0	0	0	0	0	0	0	0	0	0	0	0	0	0	0	0	0	0	0	0	0	0	0	0	0	0	0	0
Bacteria	Bacteroidetes	Flavobacteriia	Flavobacteriales	Flavobacteriaceae	Chryseobacterium	Chryseobacterium_solincola	2|976|117743|200644|49546|59732|510955	0	0	0	0	0	0	0	0	0	0	0	0	0	0	0	0.07051	0	0	0	0	0	0	0	0	0	0	0	0	0	0	0	0	0	0	0	0	0	0	0	0	0	0
Bacteria	Bacteroidetes	Flavobacteriia	Flavobacteriales	Flavobacteriaceae	Chryseobacterium	Chryseobacterium_sp_36_9	2|976|117743|200644|49546|59732|1895905	0	0	0	0	0	0	0	0	0	0	0	0	0	0	0	0	0	0	0	0	0	0	0	0	0	0	0	0	0	0	0	0	0	0	0	0	0	0	0	0	0	0
Bacteria	Bacteroidetes	Flavobacteriia	Flavobacteriales	Flavobacteriaceae	Chryseobacterium	Chryseobacterium_sp_39_10	2|976|117743|200644|49546|59732|1895745	0	0	0	0	0	0	0	0	0	0	0	0	0	0	0	0	0	0	0	0	0	0	0	0	0	0	0	0	0	0	0	0	0	0	0	0	0	0	0	0	0	0
Bacteria	Bacteroidetes	Flavobacteriia	Flavobacteriales	Flavobacteriaceae	Chryseobacterium	Chryseobacterium_sp_FP211_J200	2|976|117743|200644|49546|59732|1792309	0	0	0	0	0	0	0	0	0	0	0	0	0	0	0	0	0	0	0	0	0	0	0	0	0	0	0	0	0	0	0	0	0	0	0	0	0	0	0	0	0	0
Bacteria	Bacteroidetes	Flavobacteriia	Flavobacteriales	Flavobacteriaceae	Chryseobacterium	Chryseobacterium_sp_JAH	2|976|117743|200644|49546|59732|1742858	0	0	0	0	0	0	0	0	0	0	0	0	0	0	0	0	0	0	0	0	0	0	0	0	0	0	0	0	0	0	0	0	0	0	0	0	0	0	0	0	0	0
Bacteria	Bacteroidetes	Flavobacteriia	Flavobacteriales	Flavobacteriaceae	Chryseobacterium	Chryseobacterium_sp_Leaf394	2|976|117743|200644|49546|59732|1736361	0	0	0	0	0	0	0	0	0	0	0	0	0.4387	0	0	0	0	0	0	0	0	0	0	0	0	0	0	0	0	0	0	0	0	0	0	0	0	0	0	0	0	0
Bacteria	Bacteroidetes	Flavobacteriia	Flavobacteriales	Flavobacteriaceae	Chryseobacterium	Chryseobacterium_sp_VAUSW3	2|976|117743|200644|49546|59732|2010998	0	0	0	0	0	0.01271	0.00134	0.00551	0.01184	0	0	0	0	0.00762	0	5.76138	0	0	0	0	0	0	0	0	0	0	0	0	0	0	0	0	0	0.01305	0	0	0	0	0	0	0	0
Bacteria	Bacteroidetes	Flavobacteriia	Flavobacteriales	Flavobacteriaceae	Chryseobacterium	Chryseobacterium_sp_YLOS41	2|976|117743|200644|49546|59732|2058346	0	0	0	0	0	0	0	0	0	0	0	0	0	0	0	1.68645	0	0	0	0	0	0	0	0	0	0	0	0	0	0	0	0	0	0.04965	0	0	0	0	0	0	0	0
Bacteria	Bacteroidetes	Flavobacteriia	Flavobacteriales	Flavobacteriaceae	Chryseobacterium	Chryseobacterium_treverense	2|976|117743|200644|49546|59732|631455	0	0	0	0	0	0	0	0	0	0	0	0	0	0	0	0.04845	0	0	0	0	0	0	0	0	0	0	0	0	0	0	0	0	0	0	0	0	0	0	0	0	0	0
Bacteria	Bacteroidetes	Flavobacteriia	Flavobacteriales	Flavobacteriaceae	Chryseobacterium	Chryseobacterium_ureilyticum	2|976|117743|200644|49546|59732|373668	0	0	0	0	0	0	0	0	0	0	0	0	0	0	0	0	0	0	0	0	0	0	0	0	0	0	0	0	0	0	0	0	0	0	0	0	0	0	0	0	0	0
Bacteria	Bacteroidetes	Flavobacteriia	Flavobacteriales	Flavobacteriaceae	Chryseobacterium	Chryseobacterium_vrystaatense	2|976|117743|200644|49546|59732|307480	0	0	0	0	0	0	0	0	0	0	0	0	0	0	0	0	0	0	0	0	0	0	0	0	0	0	0	0	0	0	0	0	0	0	0	0	0	0	0	0	0	0
Bacteria	Bacteroidetes	Flavobacteriia	Flavobacteriales	Flavobacteriaceae	Cloacibacterium		2|976|117743|200644|49546|501783	0	0	0	0	0	0	0	0	0	0	0	0	0	0	0	0	0	0	0	0	0	0	0	0	0	0	0	0	0	0	0	0	0	0	0	0	0	0	0	0	0	0
Bacteria	Bacteroidetes	Flavobacteriia	Flavobacteriales	Flavobacteriaceae	Cloacibacterium	Cloacibacterium_normanense	2|976|117743|200644|49546|501783|237258	0	0	0	0	0	0	0	0	0	0	0	0	0	0	0	0	0	0	0	0	0	0	0	0	0	0	0	0	0	0	0	0	0	0	0	0	0	0	0	0	0	0
Bacteria	Bacteroidetes	Flavobacteriia	Flavobacteriales	Flavobacteriaceae	Elizabethkingia		2|976|117743|200644|49546|308865	0	0	0	0	0	0	0	0	0	0	0	0	0	0	0	0	0	0	0	0	0	0	0	0	0	0	0	0	0	0	0	0	0	0	0	0	0	0	0	0	0	0
Bacteria	Bacteroidetes	Flavobacteriia	Flavobacteriales	Flavobacteriaceae	Elizabethkingia	Elizabethkingia_anophelis	2|976|117743|200644|49546|308865|1117645	0	0	0	0	0	0	0	0	0	0	0	0	0	0	0	0	0	0	0	0	0	0	0	0	0	0	0	0	0	0	0	0	0	0	0	0	0	0	0	0	0	0
Bacteria	Bacteroidetes	Flavobacteriia	Flavobacteriales	Flavobacteriaceae	Elizabethkingia	Elizabethkingia_meningoseptica	2|976|117743|200644|49546|308865|238	0	0	0	0	0	0	0	0	0	0	0	0	0	0	0	0	0	0	0	0	0	0	0	0	0	0	0	0	0	0	0	0	0	0	0	0	0	0	0	0	0	0
Bacteria	Bacteroidetes	Flavobacteriia	Flavobacteriales	Flavobacteriaceae	Empedobacter		2|976|117743|200644|49546|59734	0	0	0	0	0	0	0	0	0	0	0	0	0	0	0	0	0	0	0	0	0	0	0	0	0	0.00027	0	0	0	0	0	0	0.00257	0.00032	0	0	0	0.00095	0	0	0	0
Bacteria	Bacteroidetes	Flavobacteriia	Flavobacteriales	Flavobacteriaceae	Empedobacter	Empedobacter_falsenii	2|976|117743|200644|49546|59734|343874	0	0	0	0	0	0	0	0	0	0	0	0	0	0	0	0	0	0	0	0	0	0	0	0	0	0.00027	0	0	0	0	0	0	0.00257	0.00032	0	0	0	0.00095	0	0	0	0
Bacteria	Bacteroidetes	Flavobacteriia	Flavobacteriales	Flavobacteriaceae	Flavobacteriaceae_unclassified			0	0	0	0	0	0	0	0	0	0	0	0	0	0	0	0.02871	0	0	0	0	0	0	0	0	0	0	0	0	0	0	0	0	0	0.04475	0	0	0	0.05985	0	0	0	0
Bacteria	Bacteroidetes	Flavobacteriia	Flavobacteriales	Flavobacteriaceae	Flavobacteriaceae_unclassified	Flavobacteriaceae_bacterium_3519_10	2|976|117743|200644|49546||531844	0	0	0	0	0	0	0	0	0	0	0	0	0	0	0	0.02419	0	0	0	0	0	0	0	0	0	0	0	0	0	0	0	0	0	0	0	0	0	0	0	0	0	0
Bacteria	Bacteroidetes	Flavobacteriia	Flavobacteriales	Flavobacteriaceae	Flavobacteriaceae_unclassified	Flavobacteriaceae_bacterium_UR159	2|976|117743|200644|49546||2008672	0	0	0	0	0	0	0	0	0	0	0	0	0	0	0	0.00452	0	0	0	0	0	0	0	0	0	0	0	0	0	0	0	0	0	0.04475	0	0	0	0.05985	0	0	0	0
Bacteria	Bacteroidetes	Flavobacteriia	Flavobacteriales	Flavobacteriaceae	Flavobacterium		2|976|117743|200644|49546|237	0	0	0	0	0	0	0	0	0	0	0	0	1.27681	0	0	0.01433	0	0	0	0	0	0	0	0	0	0	0	0	0	0	0	0	0	0	0	0	0	0	0	0	0	0
Bacteria	Bacteroidetes	Flavobacteriia	Flavobacteriales	Flavobacteriaceae	Flavobacterium	Flavobacterium_aquaticum	2|976|117743|200644|49546|237|1236486	0	0	0	0	0	0	0	0	0	0	0	0	0	0	0	0	0	0	0	0	0	0	0	0	0	0	0	0	0	0	0	0	0	0	0	0	0	0	0	0	0	0
Bacteria	Bacteroidetes	Flavobacteriia	Flavobacteriales	Flavobacteriaceae	Flavobacterium	Flavobacterium_aquatile	2|976|117743|200644|49546|237|245	0	0	0	0	0	0	0	0	0	0	0	0	0	0	0	0	0	0	0	0	0	0	0	0	0	0	0	0	0	0	0	0	0	0	0	0	0	0	0	0	0	0
Bacteria	Bacteroidetes	Flavobacteriia	Flavobacteriales	Flavobacteriaceae	Flavobacterium	Flavobacterium_aquidurense	2|976|117743|200644|49546|237|362413	0	0	0	0	0	0	0	0	0	0	0	0	0	0	0	0	0	0	0	0	0	0	0	0	0	0	0	0	0	0	0	0	0	0	0	0	0	0	0	0	0	0
Bacteria	Bacteroidetes	Flavobacteriia	Flavobacteriales	Flavobacteriaceae	Flavobacterium	Flavobacterium_commune	2|976|117743|200644|49546|237|1306519	0	0	0	0	0	0	0	0	0	0	0	0	0	0	0	0	0	0	0	0	0	0	0	0	0	0	0	0	0	0	0	0	0	0	0	0	0	0	0	0	0	0
Bacteria	Bacteroidetes	Flavobacteriia	Flavobacteriales	Flavobacteriaceae	Flavobacterium	Flavobacterium_cucumis	2|976|117743|200644|49546|237|416016	0	0	0	0	0	0	0	0	0	0	0	0	0	0	0	0	0	0	0	0	0	0	0	0	0	0	0	0	0	0	0	0	0	0	0	0	0	0	0	0	0	0
Bacteria	Bacteroidetes	Flavobacteriia	Flavobacteriales	Flavobacteriaceae	Flavobacterium	Flavobacterium_flevense	2|976|117743|200644|49546|237|983	0	0	0	0	0	0	0	0	0	0	0	0	0	0	0	0	0	0	0	0	0	0	0	0	0	0	0	0	0	0	0	0	0	0	0	0	0	0	0	0	0	0
Bacteria	Bacteroidetes	Flavobacteriia	Flavobacteriales	Flavobacteriaceae	Flavobacterium	Flavobacterium_frigoris	2|976|117743|200644|49546|237|229204	0	0	0	0	0	0	0	0	0	0	0	0	0	0	0	0	0	0	0	0	0	0	0	0	0	0	0	0	0	0	0	0	0	0	0	0	0	0	0	0	0	0
Bacteria	Bacteroidetes	Flavobacteriia	Flavobacteriales	Flavobacteriaceae	Flavobacterium	Flavobacterium_oncorhynchi	2|976|117743|200644|49546|237|728056	0	0	0	0	0	0	0	0	0	0	0	0	0	0	0	0	0	0	0	0	0	0	0	0	0	0	0	0	0	0	0	0	0	0	0	0	0	0	0	0	0	0
Bacteria	Bacteroidetes	Flavobacteriia	Flavobacteriales	Flavobacteriaceae	Flavobacterium	Flavobacterium_piscis	2|976|117743|200644|49546|237|1114874	0	0	0	0	0	0	0	0	0	0	0	0	0	0	0	0	0	0	0	0	0	0	0	0	0	0	0	0	0	0	0	0	0	0	0	0	0	0	0	0	0	0
Bacteria	Bacteroidetes	Flavobacteriia	Flavobacteriales	Flavobacteriaceae	Flavobacterium	Flavobacterium_plurextorum	2|976|117743|200644|49546|237|1114867	0	0	0	0	0	0	0	0	0	0	0	0	0	0	0	0	0	0	0	0	0	0	0	0	0	0	0	0	0	0	0	0	0	0	0	0	0	0	0	0	0	0
Bacteria	Bacteroidetes	Flavobacteriia	Flavobacteriales	Flavobacteriaceae	Flavobacterium	Flavobacterium_seoulense	2|976|117743|200644|49546|237|1492738	0	0	0	0	0	0	0	0	0	0	0	0	1.09148	0	0	0	0	0	0	0	0	0	0	0	0	0	0	0	0	0	0	0	0	0	0	0	0	0	0	0	0	0
Bacteria	Bacteroidetes	Flavobacteriia	Flavobacteriales	Flavobacteriaceae	Flavobacterium	Flavobacterium_sp_11	2|976|117743|200644|49546|237|357523	0	0	0	0	0	0	0	0	0	0	0	0	0	0	0	0	0	0	0	0	0	0	0	0	0	0	0	0	0	0	0	0	0	0	0	0	0	0	0	0	0	0
Bacteria	Bacteroidetes	Flavobacteriia	Flavobacteriales	Flavobacteriaceae	Flavobacterium	Flavobacterium_sp_HTF	2|976|117743|200644|49546|237|2170732	0	0	0	0	0	0	0	0	0	0	0	0	0	0	0	0	0	0	0	0	0	0	0	0	0	0	0	0	0	0	0	0	0	0	0	0	0	0	0	0	0	0
Bacteria	Bacteroidetes	Flavobacteriia	Flavobacteriales	Flavobacteriaceae	Flavobacterium	Flavobacterium_sp_IMCC34762	2|976|117743|200644|49546|237|2217670	0	0	0	0	0	0	0	0	0	0	0	0	0	0	0	0	0	0	0	0	0	0	0	0	0	0	0	0	0	0	0	0	0	0	0	0	0	0	0	0	0	0
Bacteria	Bacteroidetes	Flavobacteriia	Flavobacteriales	Flavobacteriaceae	Flavobacterium	Flavobacterium_succinicans	2|976|117743|200644|49546|237|29536	0	0	0	0	0	0	0	0	0	0	0	0	0	0	0	0	0	0	0	0	0	0	0	0	0	0	0	0	0	0	0	0	0	0	0	0	0	0	0	0	0	0
Bacteria	Bacteroidetes	Flavobacteriia	Flavobacteriales	Flavobacteriaceae	Flavobacterium	Flavobacterium_ummariense	2|976|117743|200644|49546|237|913024	0	0	0	0	0	0	0	0	0	0	0	0	0.18533	0	0	0.01433	0	0	0	0	0	0	0	0	0	0	0	0	0	0	0	0	0	0	0	0	0	0	0	0	0	0
Bacteria	Bacteroidetes	Flavobacteriia	Flavobacteriales	Flavobacteriaceae	Galbibacter		2|976|117743|200644|49546|379068	0	0	0	0	0	0	0	0	0	0	0	0	0	0	0	0	0	0	0	0	0	0	0	0	0	0	0	0	0	0.00953	0	0	0.00148	1.46979	0.00324	0.0156	0	0.05451	0.00549	0	0	0
Bacteria	Bacteroidetes	Flavobacteriia	Flavobacteriales	Flavobacteriaceae	Galbibacter	Galbibacter_marinus	2|976|117743|200644|49546|379068|555500	0	0	0	0	0	0	0	0	0	0	0	0	0	0	0	0	0	0	0	0	0	0	0	0	0	0	0	0	0	0.00953	0	0	0.00148	1.46979	0.00324	0.0156	0	0.05451	0.00549	0	0	0
Bacteria	Bacteroidetes	Flavobacteriia	Flavobacteriales	Flavobacteriaceae	Myroides		2|976|117743|200644|49546|76831	0	0	0.00787	0	0.01145	0.07945	0.02766	0.04225	0.0879	0.02794	0	0	0	0	0	0	0	0	0	0	0	0	0	0	0.30745	1.05938	0.79228	0.08433	0.01181	0	0.02055	0.07393	0.52399	0.55231	0.06674	0	0.00571	1.86454	1.54686	0	0	0
Bacteria	Bacteroidetes	Flavobacteriia	Flavobacteriales	Flavobacteriaceae	Myroides	Myroides_guanonis	2|976|117743|200644|49546|76831|1150112	0	0	0	0	0	0	0	0	0	0	0	0	0	0	0	0	0	0	0	0	0	0	0	0	0	0	0	0	0	0	0	0	0	0	0	0	0	0	0	0	0	0
Bacteria	Bacteroidetes	Flavobacteriia	Flavobacteriales	Flavobacteriaceae	Myroides	Myroides_marinus	2|976|117743|200644|49546|76831|703342	0	0	0	0	0	0	0	0	0	0	0	0	0	0	0	0	0	0	0	0	0	0	0	0	0	0	0	0	0	0	0	0	0	0	0	0	0	0	0	0	0	0
Bacteria	Bacteroidetes	Flavobacteriia	Flavobacteriales	Flavobacteriaceae	Myroides	Myroides_odoratimimus	2|976|117743|200644|49546|76831|76832	0	0	0.00787	0	0.01145	0.07945	0.02766	0.04225	0.0879	0.02794	0	0	0	0	0	0	0	0	0	0	0	0	0	0	0.30745	1.05938	0.79228	0.08433	0.01181	0	0.02055	0.07393	0.52399	0.55231	0.06674	0	0.00571	1.86454	1.54686	0	0	0
Bacteria	Bacteroidetes	Flavobacteriia	Flavobacteriales	Flavobacteriaceae	Myroides	Myroides_odoratus	2|976|117743|200644|49546|76831|256	0	0	0	0	0	0	0	0	0	0	0	0	0	0	0	0	0	0	0	0	0	0	0	0	0	0	0	0	0	0	0	0	0	0	0	0	0	0	0	0	0	0
Bacteria	Bacteroidetes	Flavobacteriia	Flavobacteriales	Flavobacteriaceae	Myroides	Myroides_phaeus	2|976|117743|200644|49546|76831|702745	0	0	0	0	0	0	0	0	0	0	0	0	0	0	0	0	0	0	0	0	0	0	0	0	0	0	0	0	0	0	0	0	0	0	0	0	0	0	0	0	0	0
Bacteria	Bacteroidetes	Flavobacteriia	Flavobacteriales	Flavobacteriaceae	Riemerella		2|976|117743|200644|49546|34084	0	0	0	0	0	0	0	0	0	0	0	0	0	0	0	0	0	0	0	0	0	0	0	0	0	0	0	0	0	0	0	0	0	0	0	0	0	0	0	0	0	0
Bacteria	Bacteroidetes	Flavobacteriia	Flavobacteriales	Flavobacteriaceae	Riemerella	Riemerella_anatipestifer	2|976|117743|200644|49546|34084|34085	0	0	0	0	0	0	0	0	0	0	0	0	0	0	0	0	0	0	0	0	0	0	0	0	0	0	0	0	0	0	0	0	0	0	0	0	0	0	0	0	0	0
Bacteria	Bacteroidetes	Flavobacteriia	Flavobacteriales	Flavobacteriaceae	Salinimicrobium		2|976|117743|200644|49546|561367	0	0	0	0	0	0	0	0	0	0	0	0	0	0.62925	26.45103	0	0	0	0	0	0	0	0	0	0	0	0	0	0	0	0	0	0	0	0	0	0	0	0	0	0	0
Bacteria	Bacteroidetes	Flavobacteriia	Flavobacteriales	Flavobacteriaceae	Salinimicrobium	Salinimicrobium_sediminis	2|976|117743|200644|49546|561367|1343891	0	0	0	0	0	0	0	0	0	0	0	0	0	0.62925	26.45103	0	0	0	0	0	0	0	0	0	0	0	0	0	0	0	0	0	0	0	0	0	0	0	0	0	0	0
Bacteria	Bacteroidetes	Flavobacteriia	Flavobacteriales	Flavobacteriaceae	Soonwooa		2|976|117743|200644|49546|944321	0	0	0	0	0	0	0	0	0	0	0	0	0	0	0	0	0	0	0	0	0	0	0	0	0	0	0	0	0	0	0	0	0	0	0	0	0	0	0	0	0	0
Bacteria	Bacteroidetes	Flavobacteriia	Flavobacteriales	Flavobacteriaceae	Soonwooa	Soonwooa_buanensis	2|976|117743|200644|49546|944321|619805	0	0	0	0	0	0	0	0	0	0	0	0	0	0	0	0	0	0	0	0	0	0	0	0	0	0	0	0	0	0	0	0	0	0	0	0	0	0	0	0	0	0
Bacteria	Bacteroidetes	Flavobacteriia	Flavobacteriales	Flavobacteriaceae	Tenacibaculum		2|976|117743|200644|49546|104267	0	0	0	0	0	0	0	0	0	0	0	0	0	0	0	0	0	0	0	0	0	0	0	0	0	0	0	0	0	0	0	0	0	0	0	0	0	0	0	0	0	0
Bacteria	Bacteroidetes	Flavobacteriia	Flavobacteriales	Flavobacteriaceae	Tenacibaculum	Tenacibaculum_maritimum	2|976|117743|200644|49546|104267|107401	0	0	0	0	0	0	0	0	0	0	0	0	0	0	0	0	0	0	0	0	0	0	0	0	0	0	0	0	0	0	0	0	0	0	0	0	0	0	0	0	0	0
Bacteria	Bacteroidetes	Flavobacteriia	Flavobacteriales	Flavobacteriaceae	Xanthomarina		2|976|117743|200644|49546|1868329	0	0	0	0	0	0	0	0	0	0	0	0	0	0	0	0	0	0	0	0	0	0	0	0	0	0	0	0	0	0	0	0	0	0	0	0	0	0	0	0	0	0
Bacteria	Bacteroidetes	Flavobacteriia	Flavobacteriales	Flavobacteriaceae	Xanthomarina	Xanthomarina_gelatinilytica	2|976|117743|200644|49546|1868329|1137281	0	0	0	0	0	0	0	0	0	0	0	0	0	0	0	0	0	0	0	0	0	0	0	0	0	0	0	0	0	0	0	0	0	0	0	0	0	0	0	0	0	0
Bacteria	Bacteroidetes	Flavobacteriia	Flavobacteriales	Flavobacteriaceae	Xanthomarina	Xanthomarina_sp	2|976|117743|200644|49546|1868329|1931211	0	0	0	0	0	0	0	0	0	0	0	0	0	0	0	0	0	0	0	0	0	0	0	0	0	0	0	0	0	0	0	0	0	0	0	0	0	0	0	0	0	0
Bacteria	Bacteroidetes	Sphingobacteriia					2|976|117747	0	0	0	0	0	0.00596	0	0.0011	0.01488	0	0	0	1.04808	0	0	4.50204	0	0	0	0	0	0	0	0	0	0	0	0	0	0	0	0	0	0.08998	0	0	0	0	0	0	0	0
Bacteria	Bacteroidetes	Sphingobacteriia	Sphingobacteriales				2|976|117747|200666	0	0	0	0	0	0.00596	0	0.0011	0.01488	0	0	0	1.04808	0	0	4.50204	0	0	0	0	0	0	0	0	0	0	0	0	0	0	0	0	0	0.08998	0	0	0	0	0	0	0	0
Bacteria	Bacteroidetes	Sphingobacteriia	Sphingobacteriales	Sphingobacteriaceae			2|976|117747|200666|84566	0	0	0	0	0	0.00596	0	0.0011	0.01488	0	0	0	1.04808	0	0	4.50204	0	0	0	0	0	0	0	0	0	0	0	0	0	0	0	0	0	0.08998	0	0	0	0	0	0	0	0
Bacteria	Bacteroidetes	Sphingobacteriia	Sphingobacteriales	Sphingobacteriaceae	Arcticibacter		2|976|117747|200666|84566|1288026	0	0	0	0	0	0	0	0	0	0	0	0	0	0	0	0.02123	0	0	0	0	0	0	0	0	0	0	0	0	0	0	0	0	0	0	0	0	0	0	0	0	0	0
Bacteria	Bacteroidetes	Sphingobacteriia	Sphingobacteriales	Sphingobacteriaceae	Arcticibacter	Arcticibacter_pallidicorallinus	2|976|117747|200666|84566|1288026|1259464	0	0	0	0	0	0	0	0	0	0	0	0	0	0	0	0.02123	0	0	0	0	0	0	0	0	0	0	0	0	0	0	0	0	0	0	0	0	0	0	0	0	0	0
Bacteria	Bacteroidetes	Sphingobacteriia	Sphingobacteriales	Sphingobacteriaceae	Mucilaginibacter		2|976|117747|200666|84566|423349	0	0	0	0	0	0	0	0	0	0	0	0	0	0	0	0	0	0	0	0	0	0	0	0	0	0	0	0	0	0	0	0	0	0	0	0	0	0	0	0	0	0
Bacteria	Bacteroidetes	Sphingobacteriia	Sphingobacteriales	Sphingobacteriaceae	Mucilaginibacter	Mucilaginibacter_rubeus	2|976|117747|200666|84566|423349|2027860	0	0	0	0	0	0	0	0	0	0	0	0	0	0	0	0	0	0	0	0	0	0	0	0	0	0	0	0	0	0	0	0	0	0	0	0	0	0	0	0	0	0
Bacteria	Bacteroidetes	Sphingobacteriia	Sphingobacteriales	Sphingobacteriaceae	Parapedobacter		2|976|117747|200666|84566|416949	0	0	0	0	0	0	0	0	0	0	0	0	0	0	0	0	0	0	0	0	0	0	0	0	0	0	0	0	0	0	0	0	0	0	0	0	0	0	0	0	0	0
Bacteria	Bacteroidetes	Sphingobacteriia	Sphingobacteriales	Sphingobacteriaceae	Parapedobacter	Parapedobacter_indicus	2|976|117747|200666|84566|416949|1477437	0	0	0	0	0	0	0	0	0	0	0	0	0	0	0	0	0	0	0	0	0	0	0	0	0	0	0	0	0	0	0	0	0	0	0	0	0	0	0	0	0	0
Bacteria	Bacteroidetes	Sphingobacteriia	Sphingobacteriales	Sphingobacteriaceae	Pedobacter		2|976|117747|200666|84566|84567	0	0	0	0	0	0	0	0	0	0	0	0	0.44365	0	0	0.01064	0	0	0	0	0	0	0	0	0	0	0	0	0	0	0	0	0	0	0	0	0	0	0	0	0	0
Bacteria	Bacteroidetes	Sphingobacteriia	Sphingobacteriales	Sphingobacteriaceae	Pedobacter	Pedobacter_himalayensis	2|976|117747|200666|84566|84567|246796	0	0	0	0	0	0	0	0	0	0	0	0	0	0	0	0	0	0	0	0	0	0	0	0	0	0	0	0	0	0	0	0	0	0	0	0	0	0	0	0	0	0
Bacteria	Bacteroidetes	Sphingobacteriia	Sphingobacteriales	Sphingobacteriaceae	Pedobacter	Pedobacter_luteus	2|976|117747|200666|84566|84567|572036	0	0	0	0	0	0	0	0	0	0	0	0	0	0	0	0	0	0	0	0	0	0	0	0	0	0	0	0	0	0	0	0	0	0	0	0	0	0	0	0	0	0
Bacteria	Bacteroidetes	Sphingobacteriia	Sphingobacteriales	Sphingobacteriaceae	Pedobacter	Pedobacter_sp_V48	2|976|117747|200666|84566|84567|509635	0	0	0	0	0	0	0	0	0	0	0	0	0	0	0	0	0	0	0	0	0	0	0	0	0	0	0	0	0	0	0	0	0	0	0	0	0	0	0	0	0	0
Bacteria	Bacteroidetes	Sphingobacteriia	Sphingobacteriales	Sphingobacteriaceae	Pedobacter	Pedobacter_sp_YR510	2|976|117747|200666|84566|84567|2135720	0	0	0	0	0	0	0	0	0	0	0	0	0.44365	0	0	0.01064	0	0	0	0	0	0	0	0	0	0	0	0	0	0	0	0	0	0	0	0	0	0	0	0	0	0
Bacteria	Bacteroidetes	Sphingobacteriia	Sphingobacteriales	Sphingobacteriaceae	Pedobacter	Pedobacter_steynii	2|976|117747|200666|84566|84567|430522	0	0	0	0	0	0	0	0	0	0	0	0	0	0	0	0	0	0	0	0	0	0	0	0	0	0	0	0	0	0	0	0	0	0	0	0	0	0	0	0	0	0
Bacteria	Bacteroidetes	Sphingobacteriia	Sphingobacteriales	Sphingobacteriaceae	Sphingobacteriaceae_unclassified			0	0	0	0	0	0	0	0	0	0	0	0	0.05906	0	0	0	0	0	0	0	0	0	0	0	0	0	0	0	0	0	0	0	0	0	0	0	0	0	0	0	0	0
Bacteria	Bacteroidetes	Sphingobacteriia	Sphingobacteriales	Sphingobacteriaceae	Sphingobacteriaceae_unclassified	Sphingobacteriaceae_bacterium_GW460_11_11_14_LB5	2|976|117747|200666|84566||1986952	0	0	0	0	0	0	0	0	0	0	0	0	0.05906	0	0	0	0	0	0	0	0	0	0	0	0	0	0	0	0	0	0	0	0	0	0	0	0	0	0	0	0	0
Bacteria	Bacteroidetes	Sphingobacteriia	Sphingobacteriales	Sphingobacteriaceae	Sphingobacterium		2|976|117747|200666|84566|28453	0	0	0	0	0	0.00596	0	0.0011	0.01488	0	0	0	0.54537	0	0	4.47016	0	0	0	0	0	0	0	0	0	0	0	0	0	0	0	0	0	0.08998	0	0	0	0	0	0	0	0
Bacteria	Bacteroidetes	Sphingobacteriia	Sphingobacteriales	Sphingobacteriaceae	Sphingobacterium	Sphingobacterium_cellulitidis	2|976|117747|200666|84566|28453|1768011	0	0	0	0	0	0.00068	0	0	0.00286	0	0	0	0	0	0	0.3248	0	0	0	0	0	0	0	0	0	0	0	0	0	0	0	0	0	0.00146	0	0	0	0	0	0	0	0
Bacteria	Bacteroidetes	Sphingobacteriia	Sphingobacteriales	Sphingobacteriaceae	Sphingobacterium	Sphingobacterium_deserti	2|976|117747|200666|84566|28453|1229276	0	0	0	0	0	0	0	0	0	0	0	0	0.24214	0	0	0	0	0	0	0	0	0	0	0	0	0	0	0	0	0	0	0	0	0	0	0	0	0	0	0	0	0
Bacteria	Bacteroidetes	Sphingobacteriia	Sphingobacteriales	Sphingobacteriaceae	Sphingobacterium	Sphingobacterium_faecium	2|976|117747|200666|84566|28453|34087	0	0	0	0	0	0	0	0	0	0	0	0	0	0	0	0	0	0	0	0	0	0	0	0	0	0	0	0	0	0	0	0	0	0	0	0	0	0	0	0	0	0
Bacteria	Bacteroidetes	Sphingobacteriia	Sphingobacteriales	Sphingobacteriaceae	Sphingobacterium	Sphingobacterium_lactis	2|976|117747|200666|84566|28453|797291	0	0	0	0	0	0	0	0	0.00277	0	0	0	0	0	0	0	0	0	0	0	0	0	0	0	0	0	0	0	0	0	0	0	0	0	0	0	0	0	0	0	0	0
Bacteria	Bacteroidetes	Sphingobacteriia	Sphingobacteriales	Sphingobacteriaceae	Sphingobacterium	Sphingobacterium_mizutaii	2|976|117747|200666|84566|28453|1010	0	0	0	0	0	0.00528	0	0.0011	0.00925	0	0	0	0.12418	0	0	4.06399	0	0	0	0	0	0	0	0	0	0	0	0	0	0	0	0	0	0.05575	0	0	0	0	0	0	0	0
Bacteria	Bacteroidetes	Sphingobacteriia	Sphingobacteriales	Sphingobacteriaceae	Sphingobacterium	Sphingobacterium_multivorum	2|976|117747|200666|84566|28453|28454	0	0	0	0	0	0	0	0	0	0	0	0	0	0	0	0	0	0	0	0	0	0	0	0	0	0	0	0	0	0	0	0	0	0	0	0	0	0	0	0	0	0
Bacteria	Bacteroidetes	Sphingobacteriia	Sphingobacteriales	Sphingobacteriaceae	Sphingobacterium	Sphingobacterium_nematocida	2|976|117747|200666|84566|28453|1513896	0	0	0	0	0	0	0	0	0	0	0	0	0	0	0	0.0501	0	0	0	0	0	0	0	0	0	0	0	0	0	0	0	0	0	0	0	0	0	0	0	0	0	0
Bacteria	Bacteroidetes	Sphingobacteriia	Sphingobacteriales	Sphingobacteriaceae	Sphingobacterium	Sphingobacterium_paucimobilis	2|976|117747|200666|84566|28453|1385985	0	0	0	0	0	0	0	0	0	0	0	0	0	0	0	0.00965	0	0	0	0	0	0	0	0	0	0	0	0	0	0	0	0	0	0.03277	0	0	0	0	0	0	0	0
Bacteria	Bacteroidetes	Sphingobacteriia	Sphingobacteriales	Sphingobacteriaceae	Sphingobacterium	Sphingobacterium_sp_21	2|976|117747|200666|84566|28453|743722	0	0	0	0	0	0	0	0	0	0	0	0	0	0	0	0.02163	0	0	0	0	0	0	0	0	0	0	0	0	0	0	0	0	0	0	0	0	0	0	0	0	0	0
Bacteria	Bacteroidetes	Sphingobacteriia	Sphingobacteriales	Sphingobacteriaceae	Sphingobacterium	Sphingobacterium_sp_B29	2|976|117747|200666|84566|28453|1933220	0	0	0	0	0	0	0	0	0	0	0	0	0	0	0	0	0	0	0	0	0	0	0	0	0	0	0	0	0	0	0	0	0	0	0	0	0	0	0	0	0	0
Bacteria	Bacteroidetes	Sphingobacteriia	Sphingobacteriales	Sphingobacteriaceae	Sphingobacterium	Sphingobacterium_spiritivorum	2|976|117747|200666|84566|28453|258	0	0	0	0	0	0	0	0	0	0	0	0	0.17905	0	0	0	0	0	0	0	0	0	0	0	0	0	0	0	0	0	0	0	0	0	0	0	0	0	0	0	0	0
Bacteria	Bacteroidetes	Sphingobacteriia	Sphingobacteriales	Sphingobacteriaceae	Sphingobacterium	Sphingobacterium_wenxiniae	2|976|117747|200666|84566|28453|683125	0	0	0	0	0	0	0	0	0	0	0	0	0	0	0	0	0	0	0	0	0	0	0	0	0	0	0	0	0	0	0	0	0	0	0	0	0	0	0	0	0	0
Bacteria	Bacteroidetes	Sphingobacteriia	Sphingobacteriales	Sphingobacteriales_unclassified				0	0	0	0	0	0	0	0	0	0	0	0	0	0	0	0	0	0	0	0	0	0	0	0	0	0	0	0	0	0	0	0	0	0	0	0	0	0	0	0	0	0
Bacteria	Bacteroidetes	Sphingobacteriia	Sphingobacteriales	Sphingobacteriales_unclassified	Sphingobacteriales_unclassified			0	0	0	0	0	0	0	0	0	0	0	0	0	0	0	0	0	0	0	0	0	0	0	0	0	0	0	0	0	0	0	0	0	0	0	0	0	0	0	0	0	0
Bacteria	Bacteroidetes	Sphingobacteriia	Sphingobacteriales	Sphingobacteriales_unclassified	Sphingobacteriales_unclassified	Sphingobacteriales_bacterium_44_61	2|976|117747|200666|||1895838	0	0	0	0	0	0	0	0	0	0	0	0	0	0	0	0	0	0	0	0	0	0	0	0	0	0	0	0	0	0	0	0	0	0	0	0	0	0	0	0	0	0
Bacteria	Candidatus_Melainabacteria						2|1798710	0.07834	0.07834	0.02691	0.14406	0.03972	0	0	0	0.01224	0	0	0	0	0	0	0	0	0	0	0	0	0	0	0	0	0	0	0	0	0	0	0	0	0	0	0	0	0	0	0	0	0
Bacteria	Candidatus_Melainabacteria	Candidatus_Melainabacteria_unclassified						0.07834	0.07834	0.02691	0.14406	0.03972	0	0	0	0.01224	0	0	0	0	0	0	0	0	0	0	0	0	0	0	0	0	0	0	0	0	0	0	0	0	0	0	0	0	0	0	0	0	0
Bacteria	Candidatus_Melainabacteria	Candidatus_Melainabacteria_unclassified					2|1798710|	0	0	0	0	0	0	0	0	0	0	0	0	0	0	0	0	0	0	0	0	0	0	0	0	0	0	0	0	0	0	0	0	0	0	0	0	0	0	0	0	0	0
Bacteria	Candidatus_Melainabacteria	Candidatus_Melainabacteria_unclassified	Candidatus_Gastranaerophilales				2|1798710||1906119	0.07834	0.07834	0.02691	0.14406	0.03972	0	0	0	0.01224	0	0	0	0	0	0	0	0	0	0	0	0	0	0	0	0	0	0	0	0	0	0	0	0	0	0	0	0	0	0	0	0	0
Bacteria	Candidatus_Melainabacteria	Candidatus_Melainabacteria_unclassified	Candidatus_Gastranaerophilales	Candidatus_Gastranaerophilales_unclassified				0.07834	0.07834	0.02691	0.14406	0.03972	0	0	0	0.01224	0	0	0	0	0	0	0	0	0	0	0	0	0	0	0	0	0	0	0	0	0	0	0	0	0	0	0	0	0	0	0	0	0
Bacteria	Candidatus_Melainabacteria	Candidatus_Melainabacteria_unclassified	Candidatus_Gastranaerophilales	Candidatus_Gastranaerophilales_unclassified			2|1798710||1906119|	0	0	0	0	0	0	0	0	0	0	0	0	0	0	0	0	0	0	0	0	0	0	0	0	0	0	0	0	0	0	0	0	0	0	0	0	0	0	0	0	0	0
Bacteria	Candidatus_Melainabacteria	Candidatus_Melainabacteria_unclassified	Candidatus_Gastranaerophilales	Candidatus_Gastranaerophilales_unclassified	Candidatus_Gastranaerophilales_unclassified			0.07834	0.07834	0.02691	0.14406	0.03972	0	0	0	0.01224	0	0	0	0	0	0	0	0	0	0	0	0	0	0	0	0	0	0	0	0	0	0	0	0	0	0	0	0	0	0	0	0	0
Bacteria	Candidatus_Melainabacteria	Candidatus_Melainabacteria_unclassified	Candidatus_Gastranaerophilales	Candidatus_Gastranaerophilales_unclassified	Candidatus_Gastranaerophilales_unclassified		2|1798710||1906119||	0	0	0	0	0	0	0	0	0	0	0	0	0	0	0	0	0	0	0	0	0	0	0	0	0	0	0	0	0	0	0	0	0	0	0	0	0	0	0	0	0	0
Bacteria	Candidatus_Melainabacteria	Candidatus_Melainabacteria_unclassified	Candidatus_Gastranaerophilales	Candidatus_Gastranaerophilales_unclassified	Candidatus_Gastranaerophilales_unclassified	Candidatus_Gastranaerophilales_bacterium	2|1798710||1906119|||2137880	0.07834	0.07834	0.02691	0.14406	0.03972	0	0	0	0.01224	0	0	0	0	0	0	0	0	0	0	0	0	0	0	0	0	0	0	0	0	0	0	0	0	0	0	0	0	0	0	0	0	0
Bacteria	Chlamydiae						2|204428	0	0	0	0	0	0	0	0	0	0	82.80728	91.62	0	0	0	0	0	0	0	0	0.46309	0	0	0	0	0	0	0	0	0	0	0	0	0	0	0	0	0	0	96.9282	86.79462	92.65346
Bacteria	Chlamydiae	Chlamydiia					2|204428|204429	0	0	0	0	0	0	0	0	0	0	82.80728	91.62	0	0	0	0	0	0	0	0	0.46309	0	0	0	0	0	0	0	0	0	0	0	0	0	0	0	0	0	0	96.9282	86.79462	92.65346
Bacteria	Chlamydiae	Chlamydiia	Chlamydiales				2|204428|204429|51291	0	0	0	0	0	0	0	0	0	0	82.80728	91.62	0	0	0	0	0	0	0	0	0.46309	0	0	0	0	0	0	0	0	0	0	0	0	0	0	0	0	0	0	96.9282	86.79462	92.65346
Bacteria	Chlamydiae	Chlamydiia	Chlamydiales	Chlamydiaceae			2|204428|204429|51291|809	0	0	0	0	0	0	0	0	0	0	82.80728	91.62	0	0	0	0	0	0	0	0	0.46309	0	0	0	0	0	0	0	0	0	0	0	0	0	0	0	0	0	0	96.9282	86.79462	92.65346
Bacteria	Chlamydiae	Chlamydiia	Chlamydiales	Chlamydiaceae	Chlamydia		2|204428|204429|51291|809|810	0	0	0	0	0	0	0	0	0	0	82.80728	91.62	0	0	0	0	0	0	0	0	0.46309	0	0	0	0	0	0	0	0	0	0	0	0	0	0	0	0	0	0	96.9282	86.79462	92.65346
Bacteria	Chlamydiae	Chlamydiia	Chlamydiales	Chlamydiaceae	Chlamydia	Chlamydia_ibidis	2|204428|204429|51291|809|810|1405396	0	0	0	0	0	0	0	0	0	0	82.80728	91.62	0	0	0	0	0	0	0	0	0.46309	0	0	0	0	0	0	0	0	0	0	0	0	0	0	0	0	0	0	96.9282	86.79462	92.65346
Bacteria	Chlamydiae	Chlamydiia	Parachlamydiales				2|204428|204429|1963360	0	0	0	0	0	0	0	0	0	0	0	0	0	0	0	0	0	0	0	0	0	0	0	0	0	0	0	0	0	0	0	0	0	0	0	0	0	0	0	0	0	0
Bacteria	Chlamydiae	Chlamydiia	Parachlamydiales	Criblamydiaceae			2|204428|204429|1963360|412447	0	0	0	0	0	0	0	0	0	0	0	0	0	0	0	0	0	0	0	0	0	0	0	0	0	0	0	0	0	0	0	0	0	0	0	0	0	0	0	0	0	0
Bacteria	Chlamydiae	Chlamydiia	Parachlamydiales	Criblamydiaceae	Estrella		2|204428|204429|1963360|412447|483422	0	0	0	0	0	0	0	0	0	0	0	0	0	0	0	0	0	0	0	0	0	0	0	0	0	0	0	0	0	0	0	0	0	0	0	0	0	0	0	0	0	0
Bacteria	Chlamydiae	Chlamydiia	Parachlamydiales	Criblamydiaceae	Estrella	Estrella_lausannensis	2|204428|204429|1963360|412447|483422|483423	0	0	0	0	0	0	0	0	0	0	0	0	0	0	0	0	0	0	0	0	0	0	0	0	0	0	0	0	0	0	0	0	0	0	0	0	0	0	0	0	0	0
Bacteria	Chloroflexi						2|200795	0	0	0	0	0	0	0	0	0	0	0	0	0	0	0	0.07259	0	0	0	0	0	0	0	0	0	0	0	0	0	0	0	0	0	0	0	0	0	0	0	0	0	0
Bacteria	Chloroflexi	Chloroflexi_unclassified					2|200795|	0	0	0	0	0	0	0	0	0	0	0	0	0	0	0	0	0	0	0	0	0	0	0	0	0	0	0	0	0	0	0	0	0	0	0	0	0	0	0	0	0	0
Bacteria	Chloroflexi	Chloroflexi_unclassified	Chloroflexi_unclassified				2|200795||	0	0	0	0	0	0	0	0	0	0	0	0	0	0	0	0	0	0	0	0	0	0	0	0	0	0	0	0	0	0	0	0	0	0	0	0	0	0	0	0	0	0
Bacteria	Chloroflexi	Chloroflexi_unclassified	Chloroflexi_unclassified	Chloroflexi_unclassified			2|200795|||	0	0	0	0	0	0	0	0	0	0	0	0	0	0	0	0	0	0	0	0	0	0	0	0	0	0	0	0	0	0	0	0	0	0	0	0	0	0	0	0	0	0
Bacteria	Chloroflexi	Chloroflexi_unclassified	Chloroflexi_unclassified	Chloroflexi_unclassified	Chloroflexi_unclassified		2|200795||||	0	0	0	0	0	0	0	0	0	0	0	0	0	0	0	0	0	0	0	0	0	0	0	0	0	0	0	0	0	0	0	0	0	0	0	0	0	0	0	0	0	0
Bacteria	Chloroflexi	Chloroflexi_unclassified	Chloroflexi_unclassified	Chloroflexi_unclassified	Chloroflexi_unclassified	Chloroflexi_bacterium_44_23	2|200795|||||1895927	0	0	0	0	0	0	0	0	0	0	0	0	0	0	0	0	0	0	0	0	0	0	0	0	0	0	0	0	0	0	0	0	0	0	0	0	0	0	0	0	0	0
Bacteria	Chloroflexi	Chloroflexi_unclassified	Chloroflexi_unclassified	Chloroflexi_unclassified	Chloroflexi_unclassified	Chloroflexi_bacterium_54_19	2|200795|||||1895928	0	0	0	0	0	0	0	0	0	0	0	0	0	0	0	0	0	0	0	0	0	0	0	0	0	0	0	0	0	0	0	0	0	0	0	0	0	0	0	0	0	0
Bacteria	Chloroflexi	Chloroflexia					2|200795|32061	0	0	0	0	0	0	0	0	0	0	0	0	0	0	0	0	0	0	0	0	0	0	0	0	0	0	0	0	0	0	0	0	0	0	0	0	0	0	0	0	0	0
Bacteria	Chloroflexi	Chloroflexia	Chloroflexales				2|200795|32061|32064	0	0	0	0	0	0	0	0	0	0	0	0	0	0	0	0	0	0	0	0	0	0	0	0	0	0	0	0	0	0	0	0	0	0	0	0	0	0	0	0	0	0
Bacteria	Chloroflexi	Chloroflexia	Chloroflexales	Roseiflexaceae			2|200795|32061|32064|1508635	0	0	0	0	0	0	0	0	0	0	0	0	0	0	0	0	0	0	0	0	0	0	0	0	0	0	0	0	0	0	0	0	0	0	0	0	0	0	0	0	0	0
Bacteria	Chloroflexi	Chloroflexia	Chloroflexales	Roseiflexaceae	Kouleothrix		2|200795|32061|32064|1508635|186475	0	0	0	0	0	0	0	0	0	0	0	0	0	0	0	0	0	0	0	0	0	0	0	0	0	0	0	0	0	0	0	0	0	0	0	0	0	0	0	0	0	0
Bacteria	Chloroflexi	Chloroflexia	Chloroflexales	Roseiflexaceae	Kouleothrix	Kouleothrix_aurantiaca	2|200795|32061|32064|1508635|186475|186479	0	0	0	0	0	0	0	0	0	0	0	0	0	0	0	0	0	0	0	0	0	0	0	0	0	0	0	0	0	0	0	0	0	0	0	0	0	0	0	0	0	0
Bacteria	Chloroflexi	Thermomicrobia					2|200795|189775	0	0	0	0	0	0	0	0	0	0	0	0	0	0	0	0.07259	0	0	0	0	0	0	0	0	0	0	0	0	0	0	0	0	0	0	0	0	0	0	0	0	0	0
Bacteria	Chloroflexi	Thermomicrobia	Sphaerobacterales				2|200795|189775|85001	0	0	0	0	0	0	0	0	0	0	0	0	0	0	0	0.07259	0	0	0	0	0	0	0	0	0	0	0	0	0	0	0	0	0	0	0	0	0	0	0	0	0	0
Bacteria	Chloroflexi	Thermomicrobia	Sphaerobacterales	Sphaerobacteraceae			2|200795|189775|85001|85002	0	0	0	0	0	0	0	0	0	0	0	0	0	0	0	0.07259	0	0	0	0	0	0	0	0	0	0	0	0	0	0	0	0	0	0	0	0	0	0	0	0	0	0
Bacteria	Chloroflexi	Thermomicrobia	Sphaerobacterales	Sphaerobacteraceae	Nitrolancea		2|200795|189775|85001|85002|1206748	0	0	0	0	0	0	0	0	0	0	0	0	0	0	0	0	0	0	0	0	0	0	0	0	0	0	0	0	0	0	0	0	0	0	0	0	0	0	0	0	0	0
Bacteria	Chloroflexi	Thermomicrobia	Sphaerobacterales	Sphaerobacteraceae	Nitrolancea	Nitrolancea_hollandica	2|200795|189775|85001|85002|1206748|1206749	0	0	0	0	0	0	0	0	0	0	0	0	0	0	0	0	0	0	0	0	0	0	0	0	0	0	0	0	0	0	0	0	0	0	0	0	0	0	0	0	0	0
Bacteria	Chloroflexi	Thermomicrobia	Sphaerobacterales	Sphaerobacteraceae	Sphaerobacter		2|200795|189775|85001|85002|2056	0	0	0	0	0	0	0	0	0	0	0	0	0	0	0	0.07259	0	0	0	0	0	0	0	0	0	0	0	0	0	0	0	0	0	0	0	0	0	0	0	0	0	0
Bacteria	Chloroflexi	Thermomicrobia	Sphaerobacterales	Sphaerobacteraceae	Sphaerobacter	Sphaerobacter_thermophilus	2|200795|189775|85001|85002|2056|2057	0	0	0	0	0	0	0	0	0	0	0	0	0	0	0	0.07259	0	0	0	0	0	0	0	0	0	0	0	0	0	0	0	0	0	0	0	0	0	0	0	0	0	0
Bacteria	Cyanobacteria						2|1117	0	0	0	0	0	0	0	0	0	0	0	0	1.0288	7.44399	1.83545	0	0	0	0	0	0	0	0	0	0	0	0	0	0	0	0	0	0	0	0	0	0	0	0	0	0	0
Bacteria	Cyanobacteria	Cyanobacteria_unclassified						0	0	0	0	0	0	0	0	0	0	0	0	1.0288	7.44399	1.83545	0	0	0	0	0	0	0	0	0	0	0	0	0	0	0	0	0	0	0	0	0	0	0	0	0	0	0
Bacteria	Cyanobacteria	Cyanobacteria_unclassified					2|1117|	0	0	0	0	0	0	0	0	0	0	0	0	0	0	0	0	0	0	0	0	0	0	0	0	0	0	0	0	0	0	0	0	0	0	0	0	0	0	0	0	0	0
Bacteria	Cyanobacteria	Cyanobacteria_unclassified	Chroococcidiopsidales				2|1117||1890505	0	0	0	0	0	0	0	0	0	0	0	0	0	0.03287	0	0	0	0	0	0	0	0	0	0	0	0	0	0	0	0	0	0	0	0	0	0	0	0	0	0	0	0
Bacteria	Cyanobacteria	Cyanobacteria_unclassified	Chroococcidiopsidales	Chroococcidiopsidaceae			2|1117||1890505|1890528	0	0	0	0	0	0	0	0	0	0	0	0	0	0.03287	0	0	0	0	0	0	0	0	0	0	0	0	0	0	0	0	0	0	0	0	0	0	0	0	0	0	0	0
Bacteria	Cyanobacteria	Cyanobacteria_unclassified	Chroococcidiopsidales	Chroococcidiopsidaceae	Chroococcidiopsis		2|1117||1890505|1890528|54298	0	0	0	0	0	0	0	0	0	0	0	0	0	0.03287	0	0	0	0	0	0	0	0	0	0	0	0	0	0	0	0	0	0	0	0	0	0	0	0	0	0	0	0
Bacteria	Cyanobacteria	Cyanobacteria_unclassified	Chroococcidiopsidales	Chroococcidiopsidaceae	Chroococcidiopsis	Chroococcidiopsis_thermalis	2|1117||1890505|1890528|54298|54299	0	0	0	0	0	0	0	0	0	0	0	0	0	0.03287	0	0	0	0	0	0	0	0	0	0	0	0	0	0	0	0	0	0	0	0	0	0	0	0	0	0	0	0
Bacteria	Cyanobacteria	Cyanobacteria_unclassified	Cyanobacteria_unclassified					0	0	0	0	0	0	0	0	0	0	0	0	0	0	0	0	0	0	0	0	0	0	0	0	0	0	0	0	0	0	0	0	0	0	0	0	0	0	0	0	0	0
Bacteria	Cyanobacteria	Cyanobacteria_unclassified	Cyanobacteria_unclassified	Cyanobacteria_unclassified				0	0	0	0	0	0	0	0	0	0	0	0	0	0	0	0	0	0	0	0	0	0	0	0	0	0	0	0	0	0	0	0	0	0	0	0	0	0	0	0	0	0
Bacteria	Cyanobacteria	Cyanobacteria_unclassified	Cyanobacteria_unclassified	Cyanobacteria_unclassified	Cyanobacteria_unclassified			0	0	0	0	0	0	0	0	0	0	0	0	0	0	0	0	0	0	0	0	0	0	0	0	0	0	0	0	0	0	0	0	0	0	0	0	0	0	0	0	0	0
Bacteria	Cyanobacteria	Cyanobacteria_unclassified	Cyanobacteria_unclassified	Cyanobacteria_unclassified	Cyanobacteria_unclassified	filamentous_cyanobacterium_Phorm_6	2|1117|||||2107706	0	0	0	0	0	0	0	0	0	0	0	0	0	0	0	0	0	0	0	0	0	0	0	0	0	0	0	0	0	0	0	0	0	0	0	0	0	0	0	0	0	0
Bacteria	Cyanobacteria	Cyanobacteria_unclassified	Nostocales				2|1117||1161	0	0	0	0	0	0	0	0	0	0	0	0	0	0	0	0	0	0	0	0	0	0	0	0	0	0	0	0	0	0	0	0	0	0	0	0	0	0	0	0	0	0
Bacteria	Cyanobacteria	Cyanobacteria_unclassified	Nostocales	Tolypothrichaceae			2|1117||1161|119859	0	0	0	0	0	0	0	0	0	0	0	0	0	0	0	0	0	0	0	0	0	0	0	0	0	0	0	0	0	0	0	0	0	0	0	0	0	0	0	0	0	0
Bacteria	Cyanobacteria	Cyanobacteria_unclassified	Nostocales	Tolypothrichaceae	Tolypothrix		2|1117||1161|119859|111782	0	0	0	0	0	0	0	0	0	0	0	0	0	0	0	0	0	0	0	0	0	0	0	0	0	0	0	0	0	0	0	0	0	0	0	0	0	0	0	0	0	0
Bacteria	Cyanobacteria	Cyanobacteria_unclassified	Nostocales	Tolypothrichaceae	Tolypothrix	Tolypothrix_campylonemoides	2|1117||1161|119859|111782|1136105	0	0	0	0	0	0	0	0	0	0	0	0	0	0	0	0	0	0	0	0	0	0	0	0	0	0	0	0	0	0	0	0	0	0	0	0	0	0	0	0	0	0
Bacteria	Cyanobacteria	Cyanobacteria_unclassified	Oscillatoriales				2|1117||1150	0	0	0	0	0	0	0	0	0	0	0	0	1.0288	1.86661	1.83545	0	0	0	0	0	0	0	0	0	0	0	0	0	0	0	0	0	0	0	0	0	0	0	0	0	0	0
Bacteria	Cyanobacteria	Cyanobacteria_unclassified	Oscillatoriales	Coleofasciculaceae			2|1117||1150|1892251	0	0	0	0	0	0	0	0	0	0	0	0	0	0.02694	0	0	0	0	0	0	0	0	0	0	0	0	0	0	0	0	0	0	0	0	0	0	0	0	0	0	0	0
Bacteria	Cyanobacteria	Cyanobacteria_unclassified	Oscillatoriales	Coleofasciculaceae	Geitlerinema		2|1117||1150|1892251|63132	0	0	0	0	0	0	0	0	0	0	0	0	0	0.02694	0	0	0	0	0	0	0	0	0	0	0	0	0	0	0	0	0	0	0	0	0	0	0	0	0	0	0	0
Bacteria	Cyanobacteria	Cyanobacteria_unclassified	Oscillatoriales	Coleofasciculaceae	Geitlerinema	Geitlerinema_sp_PCC_7407	2|1117||1150|1892251|63132|1173025	0	0	0	0	0	0	0	0	0	0	0	0	0	0.02694	0	0	0	0	0	0	0	0	0	0	0	0	0	0	0	0	0	0	0	0	0	0	0	0	0	0	0	0
Bacteria	Cyanobacteria	Cyanobacteria_unclassified	Oscillatoriales	Microcoleaceae			2|1117||1150|1892252	0	0	0	0	0	0	0	0	0	0	0	0	0.95093	0.84385	1.55273	0	0	0	0	0	0	0	0	0	0	0	0	0	0	0	0	0	0	0	0	0	0	0	0	0	0	0
Bacteria	Cyanobacteria	Cyanobacteria_unclassified	Oscillatoriales	Microcoleaceae	Microcoleus		2|1117||1150|1892252|44471	0	0	0	0	0	0	0	0	0	0	0	0	0.95093	0.84385	1.55273	0	0	0	0	0	0	0	0	0	0	0	0	0	0	0	0	0	0	0	0	0	0	0	0	0	0	0
Bacteria	Cyanobacteria	Cyanobacteria_unclassified	Oscillatoriales	Microcoleaceae	Microcoleus	Microcoleus_sp_PCC_7113	2|1117||1150|1892252|44471|1173027	0	0	0	0	0	0	0	0	0	0	0	0	0.24709	0.84385	1.28873	0	0	0	0	0	0	0	0	0	0	0	0	0	0	0	0	0	0	0	0	0	0	0	0	0	0	0
Bacteria	Cyanobacteria	Cyanobacteria_unclassified	Oscillatoriales	Microcoleaceae	Microcoleus	Microcoleus_vaginatus	2|1117||1150|1892252|44471|119532	0	0	0	0	0	0	0	0	0	0	0	0	0.70384	0	0.264	0	0	0	0	0	0	0	0	0	0	0	0	0	0	0	0	0	0	0	0	0	0	0	0	0	0	0
Bacteria	Cyanobacteria	Cyanobacteria_unclassified	Oscillatoriales	Oscillatoriaceae			2|1117||1150|1892254	0	0	0	0	0	0	0	0	0	0	0	0	0.07786	0.99582	0.28272	0	0	0	0	0	0	0	0	0	0	0	0	0	0	0	0	0	0	0	0	0	0	0	0	0	0	0
Bacteria	Cyanobacteria	Cyanobacteria_unclassified	Oscillatoriales	Oscillatoriaceae	Oscillatoria		2|1117||1150|1892254|1158	0	0	0	0	0	0	0	0	0	0	0	0	0.07786	0.36933	0.19486	0	0	0	0	0	0	0	0	0	0	0	0	0	0	0	0	0	0	0	0	0	0	0	0	0	0	0
Bacteria	Cyanobacteria	Cyanobacteria_unclassified	Oscillatoriales	Oscillatoriaceae	Oscillatoria	Oscillatoria_acuminata	2|1117||1150|1892254|1158|118323	0	0	0	0	0	0	0	0	0	0	0	0	0	0.36933	0	0	0	0	0	0	0	0	0	0	0	0	0	0	0	0	0	0	0	0	0	0	0	0	0	0	0	0
Bacteria	Cyanobacteria	Cyanobacteria_unclassified	Oscillatoriales	Oscillatoriaceae	Oscillatoria	Oscillatoria_nigro_viridis	2|1117||1150|1892254|1158|482564	0	0	0	0	0	0	0	0	0	0	0	0	0.07786	0	0.19486	0	0	0	0	0	0	0	0	0	0	0	0	0	0	0	0	0	0	0	0	0	0	0	0	0	0	0
Bacteria	Cyanobacteria	Cyanobacteria_unclassified	Oscillatoriales	Oscillatoriaceae	Phormidium		2|1117||1150|1892254|1198	0	0	0	0	0	0	0	0	0	0	0	0	0	0.6265	0.08787	0	0	0	0	0	0	0	0	0	0	0	0	0	0	0	0	0	0	0	0	0	0	0	0	0	0	0
Bacteria	Cyanobacteria	Cyanobacteria_unclassified	Oscillatoriales	Oscillatoriaceae	Phormidium	Phormidium_ambiguum	2|1117||1150|1892254|1198|71191	0	0	0	0	0	0	0	0	0	0	0	0	0	0.6265	0	0	0	0	0	0	0	0	0	0	0	0	0	0	0	0	0	0	0	0	0	0	0	0	0	0	0	0
Bacteria	Cyanobacteria	Cyanobacteria_unclassified	Oscillatoriales	Oscillatoriaceae	Phormidium	Phormidium_tenue	2|1117||1150|1892254|1198|126344	0	0	0	0	0	0	0	0	0	0	0	0	0	0	0.08787	0	0	0	0	0	0	0	0	0	0	0	0	0	0	0	0	0	0	0	0	0	0	0	0	0	0	0
Bacteria	Cyanobacteria	Cyanobacteria_unclassified	Synechococcales				2|1117||1890424	0	0	0	0	0	0	0	0	0	0	0	0	0	5.54452	0	0	0	0	0	0	0	0	0	0	0	0	0	0	0	0	0	0	0	0	0	0	0	0	0	0	0	0
Bacteria	Cyanobacteria	Cyanobacteria_unclassified	Synechococcales	Leptolyngbyaceae			2|1117||1890424|1890438	0	0	0	0	0	0	0	0	0	0	0	0	0	5.54452	0	0	0	0	0	0	0	0	0	0	0	0	0	0	0	0	0	0	0	0	0	0	0	0	0	0	0	0
Bacteria	Cyanobacteria	Cyanobacteria_unclassified	Synechococcales	Leptolyngbyaceae	Leptolyngbya		2|1117||1890424|1890438|47251	0	0	0	0	0	0	0	0	0	0	0	0	0	5.54452	0	0	0	0	0	0	0	0	0	0	0	0	0	0	0	0	0	0	0	0	0	0	0	0	0	0	0	0
Bacteria	Cyanobacteria	Cyanobacteria_unclassified	Synechococcales	Leptolyngbyaceae	Leptolyngbya	Leptolyngbya_sp_NIES_2104	2|1117||1890424|1890438|47251|1552121	0	0	0	0	0	0	0	0	0	0	0	0	0	5.54452	0	0	0	0	0	0	0	0	0	0	0	0	0	0	0	0	0	0	0	0	0	0	0	0	0	0	0	0
Bacteria	Deinococcus-Thermus						2|1297	0	0	0	0	0	0	0	0	0	0	0	0	0	0.23234	0.20478	0	0	0	0	0	0	0	0	0	0	0	0	0	0	0	0	0	0	0	0	0	0	0	0	0	0	0
Bacteria	Deinococcus-Thermus	Deinococci					2|1297|188787	0	0	0	0	0	0	0	0	0	0	0	0	0	0.23234	0.20478	0	0	0	0	0	0	0	0	0	0	0	0	0	0	0	0	0	0	0	0	0	0	0	0	0	0	0
Bacteria	Deinococcus-Thermus	Deinococci	Deinococcales				2|1297|188787|118964	0	0	0	0	0	0	0	0	0	0	0	0	0	0.23234	0.20478	0	0	0	0	0	0	0	0	0	0	0	0	0	0	0	0	0	0	0	0	0	0	0	0	0	0	0
Bacteria	Deinococcus-Thermus	Deinococci	Deinococcales	Deinococcaceae			2|1297|188787|118964|183710	0	0	0	0	0	0	0	0	0	0	0	0	0	0.23234	0.20478	0	0	0	0	0	0	0	0	0	0	0	0	0	0	0	0	0	0	0	0	0	0	0	0	0	0	0
Bacteria	Deinococcus-Thermus	Deinococci	Deinococcales	Deinococcaceae	Deinococcus		2|1297|188787|118964|183710|1298	0	0	0	0	0	0	0	0	0	0	0	0	0	0.23234	0.20478	0	0	0	0	0	0	0	0	0	0	0	0	0	0	0	0	0	0	0	0	0	0	0	0	0	0	0
Bacteria	Deinococcus-Thermus	Deinococci	Deinococcales	Deinococcaceae	Deinococcus	Deinococcus_swuensis	2|1297|188787|118964|183710|1298|1182571	0	0	0	0	0	0	0	0	0	0	0	0	0	0.23234	0.20478	0	0	0	0	0	0	0	0	0	0	0	0	0	0	0	0	0	0	0	0	0	0	0	0	0	0	0
Bacteria	Deinococcus_Thermus						2|1297	0	0	0	0	0	0	0	0	0	0	0	0	0	0.23666	0.38032	0	0	0	0	0	0	0	0	0	0	0	0	0	0	0	0	0	0	0	0	0	0	0	0	0	0	0
Bacteria	Deinococcus_Thermus	Deinococci	Deinococcales	Deinococcaceae	Deinococcus	Deinococcus_actinosclerus	2|1297|188787|118964|183710|1298|1768108	0	0	0	0	0	0	0	0	0	0	0	0	0	0	0	0	0	0	0	0	0	0	0	0	0	0	0	0	0	0	0	0	0	0	0	0	0	0	0	0	0	0
Bacteria	Deinococcus_Thermus	Deinococci	Deinococcales	Deinococcaceae	Deinococcus	Deinococcus_ficus	2|1297|188787|118964|183710|1298|317577	0	0	0	0	0	0	0	0	0	0	0	0	0	0.23666	0.38032	0	0	0	0	0	0	0	0	0	0	0	0	0	0	0	0	0	0	0	0	0	0	0	0	0	0	0
Bacteria	Deinococcus_Thermus	Deinococci	Deinococcales	Deinococcaceae	Deinococcus	Deinococcus_grandis	2|1297|188787|118964|183710|1298|57498	0	0	0	0	0	0	0	0	0	0	0	0	0	0	0	0	0	0	0	0	0	0	0	0	0	0	0	0	0	0	0	0	0	0	0	0	0	0	0	0	0	0
Bacteria	Deinococcus_Thermus	Deinococci	Deinococcales	Deinococcaceae	Deinococcus	Deinococcus_indicus	2|1297|188787|118964|183710|1298|223556	0	0	0	0	0	0	0	0	0	0	0	0	0	0	0	0	0	0	0	0	0	0	0	0	0	0	0	0	0	0	0	0	0	0	0	0	0	0	0	0	0	0
Bacteria	Deinococcus_Thermus	Deinococci	Deinococcales	Deinococcaceae	Deinococcus	Deinococcus_soli_Cha_et_al_2016	2|1297|188787|118964|183710|1298|1309411	0	0	0	0	0	0	0	0	0	0	0	0	0	0	0	0	0	0	0	0	0	0	0	0	0	0	0	0	0	0	0	0	0	0	0	0	0	0	0	0	0	0
Bacteria	Deinococcus_Thermus	Deinococci	Thermales	Thermaceae	Thermus		2|1297|188787|68933|188786|270	0	0	0	0	0	0	0	0	0	0	0	0	0	0	0	0	0	0	0	0	0	0	0	0	0	0	0	0	0	0	0	0	0	0	0	0	0	0	0	0	0	0
Bacteria	Deinococcus_Thermus	Deinococci	Thermales	Thermaceae	Thermus	Thermus_parvatiensis	2|1297|188787|68933|188786|270|456163	0	0	0	0	0	0	0	0	0	0	0	0	0	0	0	0	0	0	0	0	0	0	0	0	0	0	0	0	0	0	0	0	0	0	0	0	0	0	0	0	0	0
Bacteria	Deinococcus_Thermus	Deinococci	Thermales	Thermaceae	Thermus	Thermus_thermophilus	2|1297|188787|68933|188786|270|274	0	0	0	0	0	0	0	0	0	0	0	0	0	0	0	0	0	0	0	0	0	0	0	0	0	0	0	0	0	0	0	0	0	0	0	0	0	0	0	0	0	0
Bacteria	Firmicutes						2|1239	36.96193	36.96193	58.35073	30.9358	55.29673	60.86937	48.70309	59.73154	60.87015	44.80244	1.47281	0.01022	0	0.23304	3.90473	12.91915	3.57285	0	0	16.48871	0	7.72874	1.29511	6.50541	78.06244	43.38807	18.50148	57.41592	87.43596	85.14676	81.88817	76.301	71.87668	75.54901	50.75274	57.01721	56.42335	49.23704	56.68186	0	0	0
Bacteria	Firmicutes	Bacilli					2|1239|91061	11.23249	11.23249	36.46664	11.67066	32.27573	51.22407	37.10313	50.65861	46.77427	33.08766	1.17226	0.01022	0	0.11263	3.90473	11.7696	3.57285	0	0	16.48871	0	7.72874	1.29511	3.55096	76.81018	40.35513	10.15778	52.53312	86.47682	82.44964	79.9204	75.47804	69.44304	74.45424	49.56371	52.5114	54.51897	43.1612	55.35386	0	0	0
Bacteria	Firmicutes	Bacilli	Bacillales				2|1239|91061|1385	0.01613	0.01613	0.13535	0.0398	0.08885	0.85396	0.25902	0.35028	0.67631	0.2929	0	0	0	0.11263	2.11048	0.88095	3.57285	0	0	15.62546	0	0	1.29511	0	0.62917	3.96594	1.28913	0.23145	0.01015	0.6059	0.45446	0.12898	0.51988	3.00723	9.31313	1.0308	0.10609	1.97685	0.27301	0	0	0
Bacteria	Firmicutes	Bacilli	Bacillales	Bacillaceae			2|1239|91061|1385|186817	0	0	0	0	0	0.01169	0.00585	0.01416	0.01153	0.00468	0	0	0	0	0	0	3.57285	0	0	13.01317	0	0	1.29511	0	0.51496	3.87233	1.24301	0.00417	0.00758	0.03341	0.05644	0.00871	0.08768	0.01295	0.21987	0.01011	0.00087	1.0355	0.19826	0	0	0
Bacteria	Firmicutes	Bacilli	Bacillales	Bacillaceae	Anoxybacillus		2|1239|91061|1385|186817|150247	0	0	0	0	0	0	0	0	0	0	0	0	0	0	0	0	3.57285	0	0	13.01317	0	0	1.29511	0	0	0	0	0	0	0	0	0	0	0	0	0	0	0	0	0	0	0
Bacteria	Firmicutes	Bacilli	Bacillales	Bacillaceae	Anoxybacillus	Anoxybacillus_flavithermus	2|1239|91061|1385|186817|150247|33934	0	0	0	0	0	0	0	0	0	0	0	0	0	0	0	0	3.57285	0	0	13.01317	0	0	1.29511	0	0	0	0	0	0	0	0	0	0	0	0	0	0	0	0	0	0	0
Bacteria	Firmicutes	Bacilli	Bacillales	Bacillaceae	Anoxybacillus	Anoxybacillus_pushchinoensis	2|1239|91061|1385|186817|150247|150248	0	0	0	0	0	0	0	0	0	0	0	0	0	0	0	0	0	0	0	0	0	0	0	0	0	0	0	0	0	0	0	0	0	0	0	0	0	0	0	0	0	0
Bacteria	Firmicutes	Bacilli	Bacillales	Bacillaceae	Anoxybacillus	Anoxybacillus_suryakundensis	2|1239|91061|1385|186817|150247|1325335	0	0	0	0	0	0	0	0	0	0	0	0	0	0	0	0	0	0	0	0	0	0	0	0	0	0	0	0	0	0	0	0	0	0	0	0	0	0	0	0	0	0
Bacteria	Firmicutes	Bacilli	Bacillales	Bacillaceae	Bacillus		2|1239|91061|1385|186817|1386	0	0	0	0	0	0	0	0	0	0	0	0	0	0	0	0	0	0	0	0	0	0	0	0	0	0	0	0	0	0	0	0	0	0	0.00025	0	0	0	0.0009	0	0	0
Bacteria	Firmicutes	Bacilli	Bacillales	Bacillaceae	Bacillus	Bacillus_aryabhattai	2|1239|91061|1385|186817|1386|412384	0	0	0	0	0	0	0	0	0	0	0	0	0	0	0	0	0	0	0	0	0	0	0	0	0	0	0	0	0	0	0	0	0	0	0	0	0	0	0	0	0	0
Bacteria	Firmicutes	Bacilli	Bacillales	Bacillaceae	Bacillus	Bacillus_cereus_group	2|1239|91061|1385|186817|1386|86661	0	0	0	0	0	0	0	0	0	0	0	0	0	0	0	0	0	0	0	0	0	0	0	0	0	0	0	0	0	0	0	0	0	0	0	0	0	0	0	0	0	0
Bacteria	Firmicutes	Bacilli	Bacillales	Bacillaceae	Bacillus	Bacillus_circulans	2|1239|91061|1385|186817|1386|1397	0	0	0	0	0	0	0	0	0	0	0	0	0	0	0	0	0	0	0	0	0	0	0	0	0	0	0	0	0	0	0	0	0	0	0	0	0	0	0	0	0	0
Bacteria	Firmicutes	Bacilli	Bacillales	Bacillaceae	Bacillus	Bacillus_filamentosus	2|1239|91061|1385|186817|1386|1402861	0	0	0	0	0	0	0	0	0	0	0	0	0	0	0	0	0	0	0	0	0	0	0	0	0	0	0	0	0	0	0	0	0	0	0.00025	0	0	0	0.0009	0	0	0
Bacteria	Firmicutes	Bacilli	Bacillales	Bacillaceae	Bacillus	Bacillus_haynesii	2|1239|91061|1385|186817|1386|1925021	0	0	0	0	0	0	0	0	0	0	0	0	0	0	0	0	0	0	0	0	0	0	0	0	0	0	0	0	0	0	0	0	0	0	0	0	0	0	0	0	0	0
Bacteria	Firmicutes	Bacilli	Bacillales	Bacillaceae	Bacillus	Bacillus_kochii	2|1239|91061|1385|186817|1386|859143	0	0	0	0	0	0	0	0	0	0	0	0	0	0	0	0	0	0	0	0	0	0	0	0	0	0	0	0	0	0	0	0	0	0	0	0	0	0	0	0	0	0
Bacteria	Firmicutes	Bacilli	Bacillales	Bacillaceae	Bacillus	Bacillus_megaterium	2|1239|91061|1385|186817|1386|1404	0	0	0	0	0	0	0	0	0	0	0	0	0	0	0	0	0	0	0	0	0	0	0	0	0	0	0	0	0	0	0	0	0	0	0	0	0	0	0	0	0	0
Bacteria	Firmicutes	Bacilli	Bacillales	Bacillaceae	Bacillus	Bacillus_murimartini	2|1239|91061|1385|186817|1386|171685	0	0	0	0	0	0	0	0	0	0	0	0	0	0	0	0	0	0	0	0	0	0	0	0	0	0	0	0	0	0	0	0	0	0	0	0	0	0	0	0	0	0
Bacteria	Firmicutes	Bacilli	Bacillales	Bacillaceae	Bacillus	Bacillus_oceanisediminis	2|1239|91061|1385|186817|1386|665099	0	0	0	0	0	0	0	0	0	0	0	0	0	0	0	0	0	0	0	0	0	0	0	0	0	0	0	0	0	0	0	0	0	0	0	0	0	0	0	0	0	0
Bacteria	Firmicutes	Bacilli	Bacillales	Bacillaceae	Bacillus	Bacillus_sporothermodurans	2|1239|91061|1385|186817|1386|46224	0	0	0	0	0	0	0	0	0	0	0	0	0	0	0	0	0	0	0	0	0	0	0	0	0	0	0	0	0	0	0	0	0	0	0	0	0	0	0	0	0	0
Bacteria	Firmicutes	Bacilli	Bacillales	Bacillaceae	Bacillus	Bacillus_thermoamylovorans	2|1239|91061|1385|186817|1386|35841	0	0	0	0	0	0	0	0	0	0	0	0	0	0	0	0	0	0	0	0	0	0	0	0	0	0	0	0	0	0	0	0	0	0	0	0	0	0	0	0	0	0
Bacteria	Firmicutes	Bacilli	Bacillales	Bacillaceae	Fictibacillus		2|1239|91061|1385|186817|1329200	0	0	0	0	0	0	0	0	0	0	0	0	0	0	0	0	0	0	0	0	0	0	0	0	0	0	0	0	0	0	0	0	0	0	0	0	0	0	0	0	0	0
Bacteria	Firmicutes	Bacilli	Bacillales	Bacillaceae	Fictibacillus	Fictibacillus_arsenicus	2|1239|91061|1385|186817|1329200|255247	0	0	0	0	0	0	0	0	0	0	0	0	0	0	0	0	0	0	0	0	0	0	0	0	0	0	0	0	0	0	0	0	0	0	0	0	0	0	0	0	0	0
Bacteria	Firmicutes	Bacilli	Bacillales	Bacillaceae	Lysinibacillus		2|1239|91061|1385|186817|400634	0	0	0	0	0	0.01169	0.00585	0.01416	0.01153	0.00468	0	0	0	0	0	0	0	0	0	0	0	0	0	0	0.51496	3.87233	1.24301	0.00417	0.00758	0.03341	0.05644	0.00871	0.08768	0.01295	0.21961	0.01011	0.00087	1.0355	0.19736	0	0	0
Bacteria	Firmicutes	Bacilli	Bacillales	Bacillaceae	Lysinibacillus	Lysinibacillus_sp_BF_4	2|1239|91061|1385|186817|400634|1473546	0	0	0	0	0	0.01169	0.00585	0.01416	0.01153	0.00468	0	0	0	0	0	0	0	0	0	0	0	0	0	0	0.51496	3.87233	1.24301	0.00417	0.00758	0.03341	0.05644	0.00871	0.08768	0.01295	0.21961	0.01011	0.00087	1.0355	0.19736	0	0	0
Bacteria	Firmicutes	Bacilli	Bacillales	Bacillaceae	Oceanobacillus		2|1239|91061|1385|186817|182709	0	0	0	0	0	0	0	0	0	0	0	0	0	0	0	0	0	0	0	0	0	0	0	0	0	0	0	0	0	0	0	0	0	0	0	0	0	0	0	0	0	0
Bacteria	Firmicutes	Bacilli	Bacillales	Bacillaceae	Oceanobacillus	Oceanobacillus_picturae	2|1239|91061|1385|186817|182709|171693	0	0	0	0	0	0	0	0	0	0	0	0	0	0	0	0	0	0	0	0	0	0	0	0	0	0	0	0	0	0	0	0	0	0	0	0	0	0	0	0	0	0
Bacteria	Firmicutes	Bacilli	Bacillales	Bacillaceae	Virgibacillus		2|1239|91061|1385|186817|84406	0	0	0	0	0	0	0	0	0	0	0	0	0	0	0	0	0	0	0	0	0	0	0	0	0	0	0	0	0	0	0	0	0	0	0	0	0	0	0	0	0	0
Bacteria	Firmicutes	Bacilli	Bacillales	Bacillaceae	Virgibacillus	Virgibacillus_indicus	2|1239|91061|1385|186817|84406|2024554	0	0	0	0	0	0	0	0	0	0	0	0	0	0	0	0	0	0	0	0	0	0	0	0	0	0	0	0	0	0	0	0	0	0	0	0	0	0	0	0	0	0
Bacteria	Firmicutes	Bacilli	Bacillales	Bacillales_unclassified				0	0	0.00262	0	0.00373	0.01019	0.00982	0.00114	0	0.0018	0	0	0	0.01189	0	0	0	0	0	0	0	0	0	0	0.00485	0.09205	0.04275	0	0.00065	0.52609	0.37013	0.11248	0.08169	0.06461	0.18723	0.66869	0.00672	0.57165	0.03011	0	0	0
Bacteria	Firmicutes	Bacilli	Bacillales	Bacillales_unclassified			2|1239|91061|1385|	0	0	0	0	0	0	0	0	0	0	0	0	0	0	0	0	0	0	0	0	0	0	0	0	0	0	0	0	0	0	0	0	0	0	0	0	0	0	0	0	0	0
Bacteria	Firmicutes	Bacilli	Bacillales	Bacillales_unclassified	Bacillales_unclassified			0	0	0	0	0	0	0	0	0	0	0	0	0	0	0	0	0	0	0	0	0	0	0	0	0	0	0	0	0	0	0	0	0	0	0	0	0	0	0	0	0	0
Bacteria	Firmicutes	Bacilli	Bacillales	Bacillales_unclassified	Bacillales_unclassified		2|1239|91061|1385||	0	0	0	0	0	0	0	0	0	0	0	0	0	0	0	0	0	0	0	0	0	0	0	0	0	0	0	0	0	0	0	0	0	0	0	0	0	0	0	0	0	0
Bacteria	Firmicutes	Bacilli	Bacillales	Bacillales_unclassified	Bacillales_unclassified	Flavobacterium_thermophilum	2|1239|91061|1385|||1414643	0	0	0	0	0	0	0	0	0	0	0	0	0	0	0	0	0	0	0	0	0	0	0	0	0	0	0	0	0	0	0	0	0	0	0	0	0	0	0	0	0	0
Bacteria	Firmicutes	Bacilli	Bacillales	Bacillales_unclassified	Exiguobacterium		2|1239|91061|1385||33986	0	0	0	0	0	0	0	0	0	0	0	0	0	0.01189	0	0	0	0	0	0	0	0	0	0	0	0	0	0	0	0	0	0	0	0	0	0	0	0	0	0	0	0
Bacteria	Firmicutes	Bacilli	Bacillales	Bacillales_unclassified	Exiguobacterium	Exiguobacterium_acetylicum	2|1239|91061|1385||33986|41170	0	0	0	0	0	0	0	0	0	0	0	0	0	0	0	0	0	0	0	0	0	0	0	0	0	0	0	0	0	0	0	0	0	0	0	0	0	0	0	0	0	0
Bacteria	Firmicutes	Bacilli	Bacillales	Bacillales_unclassified	Exiguobacterium	Exiguobacterium_antarcticum	2|1239|91061|1385||33986|132920	0	0	0	0	0	0	0	0	0	0	0	0	0	0	0	0	0	0	0	0	0	0	0	0	0	0	0	0	0	0	0	0	0	0	0	0	0	0	0	0	0	0
Bacteria	Firmicutes	Bacilli	Bacillales	Bacillales_unclassified	Exiguobacterium	Exiguobacterium_aurantiacum	2|1239|91061|1385||33986|33987	0	0	0	0	0	0	0	0	0	0	0	0	0	0	0	0	0	0	0	0	0	0	0	0	0	0	0	0	0	0	0	0	0	0	0	0	0	0	0	0	0	0
Bacteria	Firmicutes	Bacilli	Bacillales	Bacillales_unclassified	Exiguobacterium	Exiguobacterium_chiriqhucha	2|1239|91061|1385||33986|1385984	0	0	0	0	0	0	0	0	0	0	0	0	0	0	0	0	0	0	0	0	0	0	0	0	0	0	0	0	0	0	0	0	0	0	0	0	0	0	0	0	0	0
Bacteria	Firmicutes	Bacilli	Bacillales	Bacillales_unclassified	Exiguobacterium	Exiguobacterium_enclense	2|1239|91061|1385||33986|1017277	0	0	0	0	0	0	0	0	0	0	0	0	0	0	0	0	0	0	0	0	0	0	0	0	0	0	0	0	0	0	0	0	0	0	0	0	0	0	0	0	0	0
Bacteria	Firmicutes	Bacilli	Bacillales	Bacillales_unclassified	Exiguobacterium	Exiguobacterium_indicum	2|1239|91061|1385||33986|296995	0	0	0	0	0	0	0	0	0	0	0	0	0	0.01189	0	0	0	0	0	0	0	0	0	0	0	0	0	0	0	0	0	0	0	0	0	0	0	0	0	0	0	0
Bacteria	Firmicutes	Bacilli	Bacillales	Bacillales_unclassified	Exiguobacterium	Exiguobacterium_mexicanum	2|1239|91061|1385||33986|340146	0	0	0	0	0	0	0	0	0	0	0	0	0	0	0	0	0	0	0	0	0	0	0	0	0	0	0	0	0	0	0	0	0	0	0	0	0	0	0	0	0	0
Bacteria	Firmicutes	Bacilli	Bacillales	Bacillales_unclassified	Exiguobacterium	Exiguobacterium_sp_AB2	2|1239|91061|1385||33986|1484479	0	0	0	0	0	0	0	0	0	0	0	0	0	0	0	0	0	0	0	0	0	0	0	0	0	0	0	0	0	0	0	0	0	0	0	0	0	0	0	0	0	0
Bacteria	Firmicutes	Bacilli	Bacillales	Bacillales_unclassified	Exiguobacterium	Exiguobacterium_sp_AT1b	2|1239|91061|1385||33986|360911	0	0	0	0	0	0	0	0	0	0	0	0	0	0	0	0	0	0	0	0	0	0	0	0	0	0	0	0	0	0	0	0	0	0	0	0	0	0	0	0	0	0
Bacteria	Firmicutes	Bacilli	Bacillales	Bacillales_unclassified	Gemella		2|1239|91061|1385||1378	0	0	0.00262	0	0.00373	0.01019	0.00982	0.00114	0	0.0018	0	0	0	0	0	0	0	0	0	0	0	0	0	0	0.00485	0.09205	0.04275	0	0.00065	0.52609	0.37013	0.11248	0.08169	0.06461	0.18723	0.66869	0.00672	0.57165	0.03011	0	0	0
Bacteria	Firmicutes	Bacilli	Bacillales	Bacillales_unclassified	Gemella	Gemella_asaccharolytica	2|1239|91061|1385||1378|502393	0	0	0.00262	0	0.00373	0.01019	0.00982	0.00114	0	0.0018	0	0	0	0	0	0	0	0	0	0	0	0	0	0	0.00485	0.09205	0.04275	0	0.00065	0.52609	0.37013	0.11248	0.08169	0.06461	0.18723	0.66869	0.00672	0.57165	0.03011	0	0	0
Bacteria	Firmicutes	Bacilli	Bacillales	Bacillales_unclassified	Gemella	Gemella_sanguinis	2|1239|91061|1385||1378|84135	0	0	0	0	0	0	0	0	0	0	0	0	0	0	0	0	0	0	0	0	0	0	0	0	0	0	0	0	0	0	0	0	0	0	0	0	0	0	0	0	0	0
Bacteria	Firmicutes	Bacilli	Bacillales	Listeriaceae			2|1239|91061|1385|186820	0	0	0	0	0	0	0	0	0	0	0	0	0	0	0	0	0	0	0	2.61228	0	0	0	0	0	0	0	0	0	0	0	0	0	0	0	0	0	0	0	0	0	0
Bacteria	Firmicutes	Bacilli	Bacillales	Listeriaceae	Brochothrix		2|1239|91061|1385|186820|2755	0	0	0	0	0	0	0	0	0	0	0	0	0	0	0	0	0	0	0	2.61228	0	0	0	0	0	0	0	0	0	0	0	0	0	0	0	0	0	0	0	0	0	0
Bacteria	Firmicutes	Bacilli	Bacillales	Listeriaceae	Brochothrix	Brochothrix_thermosphacta	2|1239|91061|1385|186820|2755|2756	0	0	0	0	0	0	0	0	0	0	0	0	0	0	0	0	0	0	0	2.61228	0	0	0	0	0	0	0	0	0	0	0	0	0	0	0	0	0	0	0	0	0	0
Bacteria	Firmicutes	Bacilli	Bacillales	Paenibacillaceae			2|1239|91061|1385|186822	0	0	0	0	0	0	0	0	0	0	0	0	0	0	0	0	0	0	0	0	0	0	0	0	0	0	0	0	0	0	0	0	0	0	0	0	0	0	0	0	0	0
Bacteria	Firmicutes	Bacilli	Bacillales	Paenibacillaceae	Paenibacillus		2|1239|91061|1385|186822|44249	0	0	0	0	0	0	0	0	0	0	0	0	0	0	0	0	0	0	0	0	0	0	0	0	0	0	0	0	0	0	0	0	0	0	0	0	0	0	0	0	0	0
Bacteria	Firmicutes	Bacilli	Bacillales	Paenibacillaceae	Paenibacillus	Paenibacillus_lautus	2|1239|91061|1385|186822|44249|1401	0	0	0	0	0	0	0	0	0	0	0	0	0	0	0	0	0	0	0	0	0	0	0	0	0	0	0	0	0	0	0	0	0	0	0	0	0	0	0	0	0	0
Bacteria	Firmicutes	Bacilli	Bacillales	Paenibacillaceae	Paenibacillus	Paenibacillus_sp_7884_2	2|1239|91061|1385|186822|44249|2022552	0	0	0	0	0	0	0	0	0	0	0	0	0	0	0	0	0	0	0	0	0	0	0	0	0	0	0	0	0	0	0	0	0	0	0	0	0	0	0	0	0	0
Bacteria	Firmicutes	Bacilli	Bacillales	Planococcaceae			2|1239|91061|1385|186818	0	0	0	0	0	0.00732	0	0	0.01257	0	0	0	0	0.10074	2.11048	0.04989	0	0	0	0	0	0	0	0	0.00173	0.00155	0.00337	0.22728	0.00192	0	0.01736	0.0014	0	0.01205	0.00037	0.00065	0	0.02069	0.00023	0	0	0
Bacteria	Firmicutes	Bacilli	Bacillales	Planococcaceae	Bhargavaea		2|1239|91061|1385|186818|941338	0	0	0	0	0	0	0	0	0	0	0	0	0	0	0	0	0	0	0	0	0	0	0	0	0	0	0	0	0	0	0	0	0	0	0	0	0	0	0	0	0	0
Bacteria	Firmicutes	Bacilli	Bacillales	Planococcaceae	Bhargavaea	Bhargavaea_beijingensis	2|1239|91061|1385|186818|941338|426756	0	0	0	0	0	0	0	0	0	0	0	0	0	0	0	0	0	0	0	0	0	0	0	0	0	0	0	0	0	0	0	0	0	0	0	0	0	0	0	0	0	0
Bacteria	Firmicutes	Bacilli	Bacillales	Planococcaceae	Kurthia		2|1239|91061|1385|186818|1649	0	0	0	0	0	0.00732	0	0	0.01257	0	0	0	0	0	0	0	0	0	0	0	0	0	0	0	0.00173	0.00155	0.00337	0.22728	0.00192	0	0.01736	0.0014	0	0.01205	0.00037	0.00065	0	0.02069	0.00023	0	0	0
Bacteria	Firmicutes	Bacilli	Bacillales	Planococcaceae	Kurthia	Kurthia_sp_11kri321	2|1239|91061|1385|186818|1649|1750719	0	0	0	0	0	0.00732	0	0	0.00823	0	0	0	0	0	0	0	0	0	0	0	0	0	0	0	0	0	0	0	0	0	0	0	0	0.01205	0	0.00065	0	0.02069	0.00023	0	0	0
Bacteria	Firmicutes	Bacilli	Bacillales	Planococcaceae	Kurthia	Kurthia_zopfii	2|1239|91061|1385|186818|1649|1650	0	0	0	0	0	0	0	0	0.00434	0	0	0	0	0	0	0	0	0	0	0	0	0	0	0	0.00173	0.00155	0.00337	0.22728	0.00192	0	0.01736	0.0014	0	0	0.00037	0	0	0	0	0	0	0
Bacteria	Firmicutes	Bacilli	Bacillales	Planococcaceae	Planococcus		2|1239|91061|1385|186818|1372	0	0	0	0	0	0	0	0	0	0	0	0	0	0.10074	0.36057	0	0	0	0	0	0	0	0	0	0	0	0	0	0	0	0	0	0	0	0	0	0	0	0	0	0	0
Bacteria	Firmicutes	Bacilli	Bacillales	Planococcaceae	Planococcus	Planococcus_plakortidis	2|1239|91061|1385|186818|1372|1038856	0	0	0	0	0	0	0	0	0	0	0	0	0	0.10074	0.36057	0	0	0	0	0	0	0	0	0	0	0	0	0	0	0	0	0	0	0	0	0	0	0	0	0	0	0
Bacteria	Firmicutes	Bacilli	Bacillales	Planococcaceae	Planomicrobium		2|1239|91061|1385|186818|162291	0	0	0	0	0	0	0	0	0	0	0	0	0	0	1.74991	0.04989	0	0	0	0	0	0	0	0	0	0	0	0	0	0	0	0	0	0	0	0	0	0	0	0	0	0
Bacteria	Firmicutes	Bacilli	Bacillales	Planococcaceae	Planomicrobium	Planomicrobium_glaciei	2|1239|91061|1385|186818|162291|459472	0	0	0	0	0	0	0	0	0	0	0	0	0	0	0.7986	0.04989	0	0	0	0	0	0	0	0	0	0	0	0	0	0	0	0	0	0	0	0	0	0	0	0	0	0
Bacteria	Firmicutes	Bacilli	Bacillales	Planococcaceae	Planomicrobium	Planomicrobium_sp_MB_3u_38	2|1239|91061|1385|186818|162291|2058318	0	0	0	0	0	0	0	0	0	0	0	0	0	0	0.95131	0	0	0	0	0	0	0	0	0	0	0	0	0	0	0	0	0	0	0	0	0	0	0	0	0	0	0
Bacteria	Firmicutes	Bacilli	Bacillales	Planococcaceae	Tetzosporium		2|1239|91061|1385|186818|2079189	0	0	0	0	0	0	0	0	0	0	0	0	0	0	0	0	0	0	0	0	0	0	0	0	0	0	0	0	0	0	0	0	0	0	0	0	0	0	0	0	0	0
Bacteria	Firmicutes	Bacilli	Bacillales	Planococcaceae	Tetzosporium	Tetzosporium_hominis	2|1239|91061|1385|186818|2079189|2020506	0	0	0	0	0	0	0	0	0	0	0	0	0	0	0	0	0	0	0	0	0	0	0	0	0	0	0	0	0	0	0	0	0	0	0	0	0	0	0	0	0	0
Bacteria	Firmicutes	Bacilli	Bacillales	Staphylococcaceae			2|1239|91061|1385|90964	0.01613	0.01613	0.13274	0.0398	0.08512	0.82476	0.24334	0.33498	0.65221	0.28642	0	0	0	0	0	0.83106	0	0	0	0	0	0	0	0	0.10763	0	0	0	0	0.0464	0.01053	0.00639	0.35051	2.91761	8.90567	0.35136	0.09849	0.349	0.04442	0	0	0
Bacteria	Firmicutes	Bacilli	Bacillales	Staphylococcaceae	Jeotgalicoccus		2|1239|91061|1385|90964|227979	0	0	0.00625	0	0.00881	0.24306	0.0976	0.16126	0.21808	0.11627	0	0	0	0	0	0.62381	0	0	0	0	0	0	0	0	0.06805	0	0	0	0	0.01305	0.00314	0.00142	0.24124	0.4843	3.26958	0.14667	0.07682	0.27254	0.03935	0	0	0
Bacteria	Firmicutes	Bacilli	Bacillales	Staphylococcaceae	Jeotgalicoccus	Jeotgalicoccus_halophilus	2|1239|91061|1385|90964|227979|586411	0	0	0.00625	0	0.00881	0.22084	0.09624	0.15518	0.17693	0.11419	0	0	0	0	0	0.58709	0	0	0	0	0	0	0	0	0.05891	0	0	0	0	0.01201	0.00314	0.00142	0.23204	0.44393	3.04443	0.13243	0.07479	0.25566	0.03935	0	0	0
Bacteria	Firmicutes	Bacilli	Bacillales	Staphylococcaceae	Jeotgalicoccus	Jeotgalicoccus_halotolerans	2|1239|91061|1385|90964|227979|157227	0	0	0	0	0	0.0198	0.00136	0.00607	0.03947	0.00207	0	0	0	0	0	0.03672	0	0	0	0	0	0	0	0	0.00915	0	0	0	0	0.00104	0	0	0.0092	0.03725	0.21894	0.01424	0.00204	0.01688	0	0	0	0
Bacteria	Firmicutes	Bacilli	Bacillales	Staphylococcaceae	Jeotgalicoccus	Jeotgalicoccus_saudimassiliensis	2|1239|91061|1385|90964|227979|1461582	0	0	0	0	0	0	0	0	0	0	0	0	0	0	0	0	0	0	0	0	0	0	0	0	0	0	0	0	0	0	0	0	0	0	0.00026	0	0	0	0	0	0	0
Bacteria	Firmicutes	Bacilli	Bacillales	Staphylococcaceae	Jeotgalicoccus	Jeotgalicoccus_sp	2|1239|91061|1385|90964|227979|1871619	0	0	0	0	0	0.00242	0	0	0.00167	0	0	0	0	0	0	0	0	0	0	0	0	0	0	0	0	0	0	0	0	0	0	0	0	0.00312	0.00596	0	0	0	0	0	0	0
Bacteria	Firmicutes	Bacilli	Bacillales	Staphylococcaceae	Macrococcus		2|1239|91061|1385|90964|69965	0	0	0	0	0	0	0	0	0	0	0	0	0	0	0	0	0	0	0	0	0	0	0	0	0	0	0	0	0	0	0	0	0	0	0	0	0	0	0	0	0	0
Bacteria	Firmicutes	Bacilli	Bacillales	Staphylococcaceae	Macrococcus	Macrococcus_bohemicus	2|1239|91061|1385|90964|69965|1903056	0	0	0	0	0	0	0	0	0	0	0	0	0	0	0	0	0	0	0	0	0	0	0	0	0	0	0	0	0	0	0	0	0	0	0	0	0	0	0	0	0	0
Bacteria	Firmicutes	Bacilli	Bacillales	Staphylococcaceae	Macrococcus	Macrococcus_caseolyticus	2|1239|91061|1385|90964|69965|69966	0	0	0	0	0	0	0	0	0	0	0	0	0	0	0	0	0	0	0	0	0	0	0	0	0	0	0	0	0	0	0	0	0	0	0	0	0	0	0	0	0	0
Bacteria	Firmicutes	Bacilli	Bacillales	Staphylococcaceae	Macrococcus	Macrococcus_goetzii	2|1239|91061|1385|90964|69965|1891097	0	0	0	0	0	0	0	0	0	0	0	0	0	0	0	0	0	0	0	0	0	0	0	0	0	0	0	0	0	0	0	0	0	0	0	0	0	0	0	0	0	0
Bacteria	Firmicutes	Bacilli	Bacillales	Staphylococcaceae	Salinicoccus		2|1239|91061|1385|90964|45669	0	0	0	0	0	0.00039	0	0	0.00647	0	0	0	0	0	0	0	0	0	0	0	0	0	0	0	0	0	0	0	0	0	0	0	0	0	0	0	0	0	0	0	0	0
Bacteria	Firmicutes	Bacilli	Bacillales	Staphylococcaceae	Salinicoccus	Salinicoccus_halodurans	2|1239|91061|1385|90964|45669|407035	0	0	0	0	0	0.00039	0	0	0.00647	0	0	0	0	0	0	0	0	0	0	0	0	0	0	0	0	0	0	0	0	0	0	0	0	0	0	0	0	0	0	0	0	0
Bacteria	Firmicutes	Bacilli	Bacillales	Staphylococcaceae	Salinicoccus	Salinicoccus_roseus	2|1239|91061|1385|90964|45669|45670	0	0	0	0	0	0	0	0	0	0	0	0	0	0	0	0	0	0	0	0	0	0	0	0	0	0	0	0	0	0	0	0	0	0	0	0	0	0	0	0	0	0
Bacteria	Firmicutes	Bacilli	Bacillales	Staphylococcaceae	Salinicoccus	Salinicoccus_sediminis	2|1239|91061|1385|90964|45669|1432562	0	0	0	0	0	0	0	0	0	0	0	0	0	0	0	0	0	0	0	0	0	0	0	0	0	0	0	0	0	0	0	0	0	0	0	0	0	0	0	0	0	0
Bacteria	Firmicutes	Bacilli	Bacillales	Staphylococcaceae	Staphylococcus		2|1239|91061|1385|90964|1279	0.01613	0.01613	0.12649	0.0398	0.07631	0.58131	0.14574	0.17372	0.42766	0.17015	0	0	0	0	0	0.20725	0	0	0	0	0	0	0	0	0.03958	0	0	0	0	0.03336	0.00738	0.00497	0.10927	2.43331	5.63609	0.20469	0.02167	0.07647	0.00507	0	0	0
Bacteria	Firmicutes	Bacilli	Bacillales	Staphylococcaceae	Staphylococcus	Staphylococcus_agnetis	2|1239|91061|1385|90964|1279|985762	0	0	0	0	0	0.03523	0.01873	0.01969	0	0.00982	0	0	0	0	0	0	0	0	0	0	0	0	0	0	0	0	0	0	0	0.01442	0	0	0	0	0	0	0	0	0	0	0	0
Bacteria	Firmicutes	Bacilli	Bacillales	Staphylococcaceae	Staphylococcus	Staphylococcus_argenteus	2|1239|91061|1385|90964|1279|985002	0	0	0	0	0	0	0	0	0	0	0	0	0	0	0	0	0	0	0	0	0	0	0	0	0	0	0	0	0	0	0	0	0	0	0	0	0	0	0	0	0	0
Bacteria	Firmicutes	Bacilli	Bacillales	Staphylococcaceae	Staphylococcus	Staphylococcus_arlettae	2|1239|91061|1385|90964|1279|29378	0	0	0	0	0	0.01142	0	0	0.00089	0.00322	0	0	0	0	0	0	0	0	0	0	0	0	0	0	0	0	0	0	0	0	0	0	0	0.00299	0.05254	0	0	0	0	0	0	0
Bacteria	Firmicutes	Bacilli	Bacillales	Staphylococcaceae	Staphylococcus	Staphylococcus_aureus	2|1239|91061|1385|90964|1279|1280	0.01613	0.01613	0.119	0.0398	0.07631	0	0	0	0.023	0	0	0	0	0	0	0	0	0	0	0	0	0	0	0	0	0	0	0	0	0	0	0.00313	0	0	0	0	0	0	0	0	0	0
Bacteria	Firmicutes	Bacilli	Bacillales	Staphylococcaceae	Staphylococcus	Staphylococcus_chromogenes	2|1239|91061|1385|90964|1279|46126	0	0	0.00241	0	0	0	0	0.00084	0.00427	0	0	0	0	0	0	0	0	0	0	0	0	0	0	0	0	0	0	0	0	0	0	0	0	0	0	0	0	0	0	0	0	0
Bacteria	Firmicutes	Bacilli	Bacillales	Staphylococcaceae	Staphylococcus	Staphylococcus_cohnii	2|1239|91061|1385|90964|1279|29382	0	0	0.00508	0	0	0.11322	0.02745	0.05191	0.07721	0.04728	0	0	0	0	0	0	0	0	0	0	0	0	0	0	0.00348	0	0	0	0	0.00518	0.00613	0.00089	0	0.05483	0.28093	0.01247	0	0	0	0	0	0
Bacteria	Firmicutes	Bacilli	Bacillales	Staphylococcaceae	Staphylococcus	Staphylococcus_condimenti	2|1239|91061|1385|90964|1279|70255	0	0	0	0	0	0	0	0	0	0	0	0	0	0	0	0	0	0	0	0	0	0	0	0	0	0	0	0	0	0	0	0	0	0	0	0	0	0	0	0	0	0
Bacteria	Firmicutes	Bacilli	Bacillales	Staphylococcaceae	Staphylococcus	Staphylococcus_epidermidis	2|1239|91061|1385|90964|1279|1282	0	0	0	0	0	0	0	0	0	0	0	0	0	0	0	0	0	0	0	0	0	0	0	0	0	0	0	0	0	0	0	0	0	0	0	0	0	0	0	0	0	0
Bacteria	Firmicutes	Bacilli	Bacillales	Staphylococcaceae	Staphylococcus	Staphylococcus_equorum	2|1239|91061|1385|90964|1279|246432	0	0	0	0	0	0.19023	0.0327	0.03669	0.1264	0.04101	0	0	0	0	0	0	0	0	0	0	0	0	0	0	0	0	0	0	0	0	0	0	0.00835	0.15834	3.61672	0.02889	0.00274	0.00519	0	0	0	0
Bacteria	Firmicutes	Bacilli	Bacillales	Staphylococcaceae	Staphylococcus	Staphylococcus_gallinarum	2|1239|91061|1385|90964|1279|1293	0	0	0	0	0	0	0	0	0	0	0	0	0	0	0	0	0	0	0	0	0	0	0	0	0	0	0	0	0	0	0	0	0	0	0	0	0	0	0	0	0	0
Bacteria	Firmicutes	Bacilli	Bacillales	Staphylococcaceae	Staphylococcus	Staphylococcus_hominis	2|1239|91061|1385|90964|1279|1290	0	0	0	0	0	0	0	0	0	0	0	0	0	0	0	0	0	0	0	0	0	0	0	0	0	0	0	0	0	0	0	0	0	0	0	0	0	0	0	0	0	0
Bacteria	Firmicutes	Bacilli	Bacillales	Staphylococcaceae	Staphylococcus	Staphylococcus_lentus	2|1239|91061|1385|90964|1279|42858	0	0	0	0	0	0.0784	0.02176	0.03368	0.07879	0.02566	0	0	0	0	0	0.20725	0	0	0	0	0	0	0	0	0.0361	0	0	0	0	0.01018	0.00125	0.00095	0.10055	1.94584	1.64847	0.12816	0.01829	0.07127	0.00188	0	0	0
Bacteria	Firmicutes	Bacilli	Bacillales	Staphylococcaceae	Staphylococcus	Staphylococcus_nepalensis	2|1239|91061|1385|90964|1279|214473	0	0	0	0	0	0.13789	0.04454	0.02976	0.10618	0.03389	0	0	0	0	0	0	0	0	0	0	0	0	0	0	0	0	0	0	0	0.00358	0	0	0.00037	0.26265	0.02429	0.03517	0.00063	0	0.00319	0	0	0
Bacteria	Firmicutes	Bacilli	Bacillales	Staphylococcaceae	Staphylococcus	Staphylococcus_piscifermentans	2|1239|91061|1385|90964|1279|70258	0	0	0	0	0	0	0	0	0	0	0	0	0	0	0	0	0	0	0	0	0	0	0	0	0	0	0	0	0	0	0	0	0	0	0	0	0	0	0	0	0	0
Bacteria	Firmicutes	Bacilli	Bacillales	Staphylococcaceae	Staphylococcus	Staphylococcus_saprophyticus	2|1239|91061|1385|90964|1279|29385	0	0	0	0	0	0	0	0	0	0	0	0	0	0	0	0	0	0	0	0	0	0	0	0	0	0	0	0	0	0	0	0	0	0	0.01163	0	0	0	0	0	0	0
Bacteria	Firmicutes	Bacilli	Bacillales	Staphylococcaceae	Staphylococcus	Staphylococcus_sciuri	2|1239|91061|1385|90964|1279|1296	0	0	0	0	0	0.00112	0	0	0	0	0	0	0	0	0	0	0	0	0	0	0	0	0	0	0	0	0	0	0	0	0	0	0	0.00772	0	0	0	0	0	0	0	0
Bacteria	Firmicutes	Bacilli	Bacillales	Staphylococcaceae	Staphylococcus	Staphylococcus_simulans	2|1239|91061|1385|90964|1279|1286	0	0	0	0	0	0.01381	0.00055	0.00116	0.01092	0.00927	0	0	0	0	0	0	0	0	0	0	0	0	0	0	0	0	0	0	0	0	0	0	0	0	0.00028	0	0	0	0	0	0	0
Bacteria	Firmicutes	Bacilli	Bacillales	Staphylococcaceae	Staphylococcus	Staphylococcus_vitulinus	2|1239|91061|1385|90964|1279|71237	0	0	0	0	0	0	0	0	0	0	0	0	0	0	0	0	0	0	0	0	0	0	0	0	0	0	0	0	0	0	0	0	0	0	0	0	0	0	0	0	0	0
Bacteria	Firmicutes	Bacilli	Bacillales	Staphylococcaceae	Staphylococcus	Staphylococcus_xylosus	2|1239|91061|1385|90964|1279|1288	0	0	0	0	0	0	0	0	0	0	0	0	0	0	0	0	0	0	0	0	0	0	0	0	0	0	0	0	0	0	0	0	0	0.00094	0.00123	0	0	0	0	0	0	0
Bacteria	Firmicutes	Bacilli	Lactobacillales				2|1239|91061|186826	11.21637	11.21637	36.33129	11.63086	32.18688	50.3701	36.84411	50.30833	46.09796	32.79477	1.17226	0.01022	0	0	1.79425	10.88864	0	0	0	0.86325	0	7.72874	0	3.55096	76.18101	36.3892	8.86865	52.30167	86.46667	81.84374	79.46593	75.34906	68.92316	71.44702	40.25057	51.48059	54.41289	41.18435	55.08085	0	0	0
Bacteria	Firmicutes	Bacilli	Lactobacillales	Aerococcaceae			2|1239|91061|186826|186827	0.12934	0.12934	0.56842	0.14521	0.46734	5.00575	3.40211	4.43082	4.05307	2.86228	0	0	0	0	0.05111	6.35661	0	0	0	0	0	0	0	0	2.05635	0.3046	0.11846	0.12008	0.04632	0.97601	0.63756	0.16402	3.88902	7.82348	19.36434	5.78062	1.884	13.62334	3.92393	0	0	0
Bacteria	Firmicutes	Bacilli	Lactobacillales	Aerococcaceae	Aerococcaceae_unclassified			0	0	0.02363	0.00777	0.02522	0.75397	0.58229	0.80184	0.53001	0.49957	0	0	0	0	0	2.76531	0	0	0	0	0	0	0	0	0.16962	0.04087	0.0348	0	0.0001	0.10786	0.08237	0.02895	1.26218	1.58892	8.32928	3.16169	0.19085	4.83637	0.56103	0	0	0
Bacteria	Firmicutes	Bacilli	Lactobacillales	Aerococcaceae	Aerococcaceae_unclassified		2|1239|91061|186826|186827|	0	0	0	0	0	0	0	0	0	0	0	0	0	0	0	0	0	0	0	0	0	0	0	0	0	0	0	0	0	0	0	0	0	0	0	0	0	0	0	0	0	0
Bacteria	Firmicutes	Bacilli	Lactobacillales	Aerococcaceae	Aerococcaceae_unclassified	Aerococcaceae_bacterium	2|1239|91061|186826|186827||2053495	0	0	0.02363	0.00777	0.02522	0.75397	0.58229	0.80184	0.53001	0.49957	0	0	0	0	0	2.76531	0	0	0	0	0	0	0	0	0.16962	0.04087	0.0348	0	0.0001	0.10786	0.08237	0.02895	1.26218	1.58892	8.32928	3.16169	0.19085	4.83637	0.56103	0	0	0
Bacteria	Firmicutes	Bacilli	Lactobacillales	Aerococcaceae	Aerococcus		2|1239|91061|186826|186827|1375	0.12258	0.12258	0.50961	0.13415	0.4129	4.09843	2.69785	3.50592	3.48809	2.27175	0	0	0	0	0.05111	3.59131	0	0	0	0	0	0	0	0	1.7511	0.18234	0.04089	0.12008	0.04606	0.81402	0.4987	0.10271	2.49712	6.07399	10.89657	2.29555	1.6829	8.39544	3.34874	0	0	0
Bacteria	Firmicutes	Bacilli	Lactobacillales	Aerococcaceae	Aerococcus	Aerococcus_urinaeequi	2|1239|91061|186826|186827|1375|51665	0.07973	0.07973	0.22315	0.05835	0.15344	1.904	1.17125	1.63735	1.48333	1.18973	0	0	0	0	0.05111	1.6524	0	0	0	0	0	0	0	0	0.79213	0.0977	0.02143	0.05175	0.02908	0.40237	0.22139	0.0593	1.2306	2.70032	4.81064	1.09836	0.7842	3.60091	1.48742	0	0	0
Bacteria	Firmicutes	Bacilli	Lactobacillales	Aerococcaceae	Aerococcus	Aerococcus_viridans	2|1239|91061|186826|186827|1375|1377	0.04284	0.04284	0.28646	0.0758	0.25946	2.19442	1.52661	1.86857	2.00476	1.08202	0	0	0	0	0	1.93891	0	0	0	0	0	0	0	0	0.95896	0.08464	0.01946	0.06833	0.01698	0.41165	0.27731	0.04341	1.26652	3.37367	6.08593	1.1972	0.8987	4.79453	1.86133	0	0	0
Bacteria	Firmicutes	Bacilli	Lactobacillales	Aerococcaceae	Facklamia		2|1239|91061|186826|186827|66831	0	0	0	0	0	0	0	0.00029	0	0	0	0	0	0	0	0	0	0	0	0	0	0	0	0	0.00155	0.00023	0	0	0	0	0	0	0.00055	0.00053	0.00174	0.00483	0	0.00427	0	0	0	0
Bacteria	Firmicutes	Bacilli	Lactobacillales	Aerococcaceae	Facklamia	Facklamia_ignava	2|1239|91061|186826|186827|66831|137730	0	0	0	0	0	0	0	0.00029	0	0	0	0	0	0	0	0	0	0	0	0	0	0	0	0	0.00155	0.00023	0	0	0	0	0	0	0.00055	0.00053	0.00174	0.00483	0	0.00427	0	0	0	0
Bacteria	Firmicutes	Bacilli	Lactobacillales	Aerococcaceae	Globicatella		2|1239|91061|186826|186827|13075	0.00676	0.00676	0.03518	0.00328	0.02922	0.15335	0.12196	0.12276	0.03498	0.09096	0	0	0	0	0	0	0	0	0	0	0	0	0	0	0.13408	0.08116	0.04277	0	0.00016	0.05413	0.05649	0.03237	0.12917	0.16004	0.13675	0.31855	0.01026	0.38726	0.01416	0	0	0
Bacteria	Firmicutes	Bacilli	Lactobacillales	Aerococcaceae	Globicatella	Globicatella_sanguinis	2|1239|91061|186826|186827|13075|13076	0	0	0.00675	0	0.00505	0.01837	0.01094	0.01323	0.00459	0.01111	0	0	0	0	0	0	0	0	0	0	0	0	0	0	0.01221	0.00776	0.00266	0	0	0.00513	0.0116	0.00548	0.01675	0.01752	0.01921	0.03714	0.00048	0.04702	0.00253	0	0	0
Bacteria	Firmicutes	Bacilli	Lactobacillales	Aerococcaceae	Globicatella	Globicatella_sulfidifaciens	2|1239|91061|186826|186827|13075|136093	0.00676	0.00676	0.02842	0.00328	0.02418	0.13498	0.11103	0.10954	0.03039	0.07985	0	0	0	0	0	0	0	0	0	0	0	0	0	0	0.12187	0.0734	0.0401	0	0.00016	0.049	0.04489	0.02689	0.11242	0.14252	0.11754	0.28141	0.00978	0.34025	0.01163	0	0	0
Bacteria	Firmicutes	Bacilli	Lactobacillales	Carnobacteriaceae			2|1239|91061|186826|186828	0.03126	0.03126	0.03353	0.00621	0.03566	0.29981	0.18858	0.26452	0.19383	0.16797	0.09628	0	0	0	0	2.20455	0	0	0	0.86325	0	0	0	0	1.04768	2.25282	0.41448	0.01014	0	0.34446	0.53735	0.11709	0.8591	1.92144	1.25345	1.49928	0.09755	11.37906	1.79077	0	0	0
Bacteria	Firmicutes	Bacilli	Lactobacillales	Carnobacteriaceae	Alkalibacterium		2|1239|91061|186826|186828|99906	0	0	0	0	0	0	0	0	0	0	0	0	0	0	0	0	0	0	0	0	0	0	0	0	0	0	0	0	0	0	0	0	0	0	0	0	0	0	0	0	0	0
Bacteria	Firmicutes	Bacilli	Lactobacillales	Carnobacteriaceae	Alkalibacterium	Alkalibacterium_olivapovliticus	2|1239|91061|186826|186828|99906|99907	0	0	0	0	0	0	0	0	0	0	0	0	0	0	0	0	0	0	0	0	0	0	0	0	0	0	0	0	0	0	0	0	0	0	0	0	0	0	0	0	0	0
Bacteria	Firmicutes	Bacilli	Lactobacillales	Carnobacteriaceae	Alkalibacterium	Alkalibacterium_thalassium	2|1239|91061|186826|186828|99906|426701	0	0	0	0	0	0	0	0	0	0	0	0	0	0	0	0	0	0	0	0	0	0	0	0	0	0	0	0	0	0	0	0	0	0	0	0	0	0	0	0	0	0
Bacteria	Firmicutes	Bacilli	Lactobacillales	Carnobacteriaceae	Atopostipes		2|1239|91061|186826|186828|292480	0.03126	0.03126	0.03353	0.00621	0.03566	0.08973	0.04836	0.076	0.06216	0.04302	0	0	0	0	0	0.93761	0	0	0	0	0	0	0	0	0.83447	0.06252	0.07801	0	0	0.22914	0.42973	0.05755	0.0389	0.10701	0.1346	0.23424	0.00849	0.73611	0.01874	0	0	0
Bacteria	Firmicutes	Bacilli	Lactobacillales	Carnobacteriaceae	Atopostipes	Atopostipes_suicloacalis	2|1239|91061|186826|186828|292480|180295	0.03126	0.03126	0.03353	0.00621	0.03566	0.08973	0.04836	0.076	0.06216	0.04302	0	0	0	0	0	0.93761	0	0	0	0	0	0	0	0	0.83447	0.06252	0.07801	0	0	0.22914	0.42973	0.05755	0.0389	0.10701	0.1346	0.23424	0.00849	0.73611	0.01874	0	0	0
Bacteria	Firmicutes	Bacilli	Lactobacillales	Carnobacteriaceae	Carnobacterium		2|1239|91061|186826|186828|2747	0	0	0	0	0	0	0	0	0	0	0	0	0	0	0	0	0	0	0	0.86325	0	0	0	0	0	0	0	0	0	0	0	0	0	0	0	0	0	0	0	0	0	0
Bacteria	Firmicutes	Bacilli	Lactobacillales	Carnobacteriaceae	Carnobacterium	Carnobacterium_divergens	2|1239|91061|186826|186828|2747|2748	0	0	0	0	0	0	0	0	0	0	0	0	0	0	0	0	0	0	0	0.86325	0	0	0	0	0	0	0	0	0	0	0	0	0	0	0	0	0	0	0	0	0	0
Bacteria	Firmicutes	Bacilli	Lactobacillales	Carnobacteriaceae	Carnobacterium	Carnobacterium_inhibens	2|1239|91061|186826|186828|2747|147709	0	0	0	0	0	0	0	0	0	0	0	0	0	0	0	0	0	0	0	0	0	0	0	0	0	0	0	0	0	0	0	0	0	0	0	0	0	0	0	0	0	0
Bacteria	Firmicutes	Bacilli	Lactobacillales	Carnobacteriaceae	Carnobacterium	Carnobacterium_maltaromaticum	2|1239|91061|186826|186828|2747|2751	0	0	0	0	0	0	0	0	0	0	0	0	0	0	0	0	0	0	0	0	0	0	0	0	0	0	0	0	0	0	0	0	0	0	0	0	0	0	0	0	0	0
Bacteria	Firmicutes	Bacilli	Lactobacillales	Carnobacteriaceae	Carnobacterium	Carnobacterium_sp_AT7	2|1239|91061|186826|186828|2747|333990	0	0	0	0	0	0	0	0	0	0	0	0	0	0	0	0	0	0	0	0	0	0	0	0	0	0	0	0	0	0	0	0	0	0	0	0	0	0	0	0	0	0
Bacteria	Firmicutes	Bacilli	Lactobacillales	Carnobacteriaceae	Desemzia		2|1239|91061|186826|186828|82800	0	0	0	0	0	0	0	0	0	0	0	0	0	0	0	0.52176	0	0	0	0	0	0	0	0	0	0	0	0	0	0	0	0	0	0.28511	0	0	0	0	0	0	0	0
Bacteria	Firmicutes	Bacilli	Lactobacillales	Carnobacteriaceae	Desemzia	Desemzia_incerta	2|1239|91061|186826|186828|82800|82801	0	0	0	0	0	0	0	0	0	0	0	0	0	0	0	0.52176	0	0	0	0	0	0	0	0	0	0	0	0	0	0	0	0	0	0.28511	0	0	0	0	0	0	0	0
Bacteria	Firmicutes	Bacilli	Lactobacillales	Carnobacteriaceae	Granulicatella		2|1239|91061|186826|186828|117563	0	0	0	0	0	0	0	0	0	0	0	0	0	0	0	0	0	0	0	0	0	0	0	0	0	0	0	0	0	0	0	0	0	0	0	0	0	0	0	0	0	0
Bacteria	Firmicutes	Bacilli	Lactobacillales	Carnobacteriaceae	Granulicatella	Granulicatella_adiacens	2|1239|91061|186826|186828|117563|46124	0	0	0	0	0	0	0	0	0	0	0	0	0	0	0	0	0	0	0	0	0	0	0	0	0	0	0	0	0	0	0	0	0	0	0	0	0	0	0	0	0	0
Bacteria	Firmicutes	Bacilli	Lactobacillales	Carnobacteriaceae	Jeotgalibaca		2|1239|91061|186826|186828|1470540	0	0	0	0	0	0.20155	0.14022	0.17875	0.13167	0.12495	0	0	0	0	0	0.74519	0	0	0	0	0	0	0	0	0.15953	2.1903	0.33647	0.01014	0	0.11201	0.10638	0.05954	0.82021	1.51311	1.10168	1.2476	0.08219	10.64295	1.77203	0	0	0
Bacteria	Firmicutes	Bacilli	Lactobacillales	Carnobacteriaceae	Jeotgalibaca	Jeotgalibaca_dankookensis	2|1239|91061|186826|186828|1470540|708126	0	0	0	0	0	0	0	0	0	0	0	0	0	0	0	0	0	0	0	0	0	0	0	0	0	0	0	0	0	0	0	0	0	0	0	0	0	0	0	0	0	0
Bacteria	Firmicutes	Bacilli	Lactobacillales	Carnobacteriaceae	Jeotgalibaca	Jeotgalibaca_sp_PTS2502	2|1239|91061|186826|186828|1470540|1903686	0	0	0	0	0	0.20155	0.14022	0.17875	0.13167	0.12495	0	0	0	0	0	0.74519	0	0	0	0	0	0	0	0	0.15953	2.1903	0.33647	0.01014	0	0.11201	0.10638	0.05954	0.82021	1.51311	1.10168	1.2476	0.08219	10.64295	1.77203	0	0	0
Bacteria	Firmicutes	Bacilli	Lactobacillales	Carnobacteriaceae	Pisciglobus		2|1239|91061|186826|186828|1384499	0	0	0	0	0	0.00853	0	0.00977	0	0	0	0	0	0	0	0	0	0	0	0	0	0	0	0	0.05368	0	0	0	0	0.00331	0.00124	0	0	0.01621	0.01717	0.01744	0.00687	0	0	0	0	0
Bacteria	Firmicutes	Bacilli	Lactobacillales	Carnobacteriaceae	Pisciglobus	Pisciglobus_halotolerans	2|1239|91061|186826|186828|1384499|745365	0	0	0	0	0	0.00853	0	0.00977	0	0	0	0	0	0	0	0	0	0	0	0	0	0	0	0	0.05368	0	0	0	0	0.00331	0.00124	0	0	0.01621	0.01717	0.01744	0.00687	0	0	0	0	0
Bacteria	Firmicutes	Bacilli	Lactobacillales	Carnobacteriaceae	Trichococcus		2|1239|91061|186826|186828|82802	0	0	0	0	0	0	0	0	0	0	0.09628	0	0	0	0	0	0	0	0	0	0	0	0	0	0	0	0	0	0	0	0	0	0	0	0	0	0	0	0	0	0	0
Bacteria	Firmicutes	Bacilli	Lactobacillales	Carnobacteriaceae	Trichococcus	Trichococcus_collinsii	2|1239|91061|186826|186828|82802|157076	0	0	0	0	0	0	0	0	0	0	0	0	0	0	0	0	0	0	0	0	0	0	0	0	0	0	0	0	0	0	0	0	0	0	0	0	0	0	0	0	0	0
Bacteria	Firmicutes	Bacilli	Lactobacillales	Carnobacteriaceae	Trichococcus	Trichococcus_flocculiformis	2|1239|91061|186826|186828|82802|82803	0	0	0	0	0	0	0	0	0	0	0.09628	0	0	0	0	0	0	0	0	0	0	0	0	0	0	0	0	0	0	0	0	0	0	0	0	0	0	0	0	0	0	0
Bacteria	Firmicutes	Bacilli	Lactobacillales	Carnobacteriaceae	Trichococcus	Trichococcus_pasteurii	2|1239|91061|186826|186828|82802|43064	0	0	0	0	0	0	0	0	0	0	0	0	0	0	0	0	0	0	0	0	0	0	0	0	0	0	0	0	0	0	0	0	0	0	0	0	0	0	0	0	0	0
Bacteria	Firmicutes	Bacilli	Lactobacillales	Enterococcaceae			2|1239|91061|186826|81852	0.2719	0.2719	0.972	0.30376	1.68473	2.24826	1.91917	2.08433	1.64848	1.6319	0	0	0	0	1.5345	0.01297	0	0	0	0	0	0	0	0	0.99232	0.74857	0.34099	0.32402	3.48071	0.84626	0.54123	1.22269	0.513	0.52276	0.70355	2.3659	0.51393	2.28308	2.4188	0	0	0
Bacteria	Firmicutes	Bacilli	Lactobacillales	Enterococcaceae	Bavariicoccus		2|1239|91061|186826|81852|697279	0	0	0	0	0	0	0	0	0	0	0	0	0	0	0	0	0	0	0	0	0	0	0	0	0	0.03612	0.00291	0	0	0.00683	0	0	0	0	0.00343	0.00432	0	0.03045	0	0	0	0
Bacteria	Firmicutes	Bacilli	Lactobacillales	Enterococcaceae	Bavariicoccus	Bavariicoccus_seileri	2|1239|91061|186826|81852|697279|549685	0	0	0	0	0	0	0	0	0	0	0	0	0	0	0	0	0	0	0	0	0	0	0	0	0	0.03612	0.00291	0	0	0.00683	0	0	0	0	0.00343	0.00432	0	0.03045	0	0	0	0
Bacteria	Firmicutes	Bacilli	Lactobacillales	Enterococcaceae	Enterococcus		2|1239|91061|186826|81852|1350	0.2719	0.2719	0.972	0.30376	1.68473	2.24826	1.91917	2.08433	1.64848	1.6319	0	0	0	0	1.5345	0.01297	0	0	0	0	0	0	0	0	0.99232	0.71244	0.33808	0.32402	3.48071	0.83943	0.54123	1.22269	0.513	0.52276	0.70011	2.36158	0.51393	2.25263	2.4188	0	0	0
Bacteria	Firmicutes	Bacilli	Lactobacillales	Enterococcaceae	Enterococcus	Enterococcus_aquimarinus	2|1239|91061|186826|81852|1350|328396	0	0	0	0	0	0	0	0	0	0	0	0	0	0	0	0	0	0	0	0	0	0	0	0	0	0.00447	0	0	0	0	0	0	0.00307	0.07808	0.01032	0.12125	0	0.04268	0	0	0	0
Bacteria	Firmicutes	Bacilli	Lactobacillales	Enterococcaceae	Enterococcus	Enterococcus_asini	2|1239|91061|186826|81852|1350|57732	0	0	0	0	0	0	0	0	0	0	0	0	0	0	0	0	0	0	0	0	0	0	0	0	0	0.0042	0	0.00566	0	0.00303	0.01103	0.00179	0.01045	0.00119	0	0	0	0.00479	0	0	0	0
Bacteria	Firmicutes	Bacilli	Lactobacillales	Enterococcaceae	Enterococcus	Enterococcus_avium	2|1239|91061|186826|81852|1350|33945	0	0	0	0	0	0	0	0	0	0	0	0	0	0	0	0	0	0	0	0	0	0	0	0	0.00423	0.01036	0	0	0	0	0.00233	0.00141	0	0	0	0	0	0	0	0	0	0
Bacteria	Firmicutes	Bacilli	Lactobacillales	Enterococcaceae	Enterococcus	Enterococcus_casseliflavus	2|1239|91061|186826|81852|1350|37734	0	0	0	0	0	0	0	0	0	0	0	0	0	0	0	0	0	0	0	0	0	0	0	0	0	0	0	0	0	0	0	0	0	0	0	0	0	0	0	0	0	0
Bacteria	Firmicutes	Bacilli	Lactobacillales	Enterococcaceae	Enterococcus	Enterococcus_cecorum	2|1239|91061|186826|81852|1350|44008	0.26958	0.26958	0.84661	0.30376	1.66844	1.74137	1.54772	1.50586	1.18444	1.3144	0	0	0	0	0	0.00584	0	0	0	0	0	0	0	0	0.53531	0.48462	0.20778	0.24656	3.40663	0.57553	0.399	0.9164	0.18001	0.05361	0.10443	0.40807	0.28501	0.70862	0.91512	0	0	0
Bacteria	Firmicutes	Bacilli	Lactobacillales	Enterococcaceae	Enterococcus	Enterococcus_dispar	2|1239|91061|186826|81852|1350|44009	0	0	0	0	0	0	0	0	0	0	0	0	0	0	0	0	0	0	0	0	0	0	0	0	0	0	0	0	0	0	0	0	0	0	0	0	0	0	0	0	0	0
Bacteria	Firmicutes	Bacilli	Lactobacillales	Enterococcaceae	Enterococcus	Enterococcus_durans	2|1239|91061|186826|81852|1350|53345	0	0	0	0	0	0.06523	0.05234	0.06785	0.08535	0.03704	0	0	0	0	0	0	0	0	0	0	0	0	0	0	0	0	0	0	0	0	0.00744	0	0.19503	0.03816	0.07112	0.20343	0.14798	1.04179	0.52712	0	0	0
Bacteria	Firmicutes	Bacilli	Lactobacillales	Enterococcaceae	Enterococcus	Enterococcus_faecalis	2|1239|91061|186826|81852|1350|1351	0.00232	0.00232	0.12539	0	0.01629	0.02686	0.02124	0.02172	0.03727	0.03904	0	0	0	0	0	0	0	0	0	0	0	0	0	0	0.45278	0.1985	0.12936	0.0718	0.07409	0.04481	0.0914	0.28688	0.06527	0.13196	0.04909	0.10365	0.0521	0.28452	0.69546	0	0	0
Bacteria	Firmicutes	Bacilli	Lactobacillales	Enterococcaceae	Enterococcus	Enterococcus_faecium	2|1239|91061|186826|81852|1350|1352	0	0	0	0	0	0.05685	0.02646	0.07969	0.05796	0.03082	0	0	0	0	1.5345	0	0	0	0	0	0	0	0	0	0	0.00234	0	0	0	0.09771	0.01466	0.0054	0.0173	0.06744	0.14282	0.91265	0.00542	0.02864	0.08904	0	0	0
Bacteria	Firmicutes	Bacilli	Lactobacillales	Enterococcaceae	Enterococcus	Enterococcus_gallinarum	2|1239|91061|186826|81852|1350|1353	0	0	0	0	0	0.03081	0.02809	0.03558	0.03632	0.01211	0	0	0	0	0	0	0	0	0	0	0	0	0	0	0	0.00795	0	0	0	0.00347	0.00042	0.00216	0.00153	0	0.01071	0.10728	0	0.00129	0	0	0	0
Bacteria	Firmicutes	Bacilli	Lactobacillales	Enterococcaceae	Enterococcus	Enterococcus_hirae	2|1239|91061|186826|81852|1350|1354	0	0	0	0	0	0.32714	0.24332	0.37362	0.24714	0.19849	0	0	0	0	0	0.00713	0	0	0	0	0	0	0	0	0	0	0.00094	0	0	0.11487	0.01494	0.00864	0.04034	0.15231	0.31163	0.50526	0.02342	0.1403	0.19205	0	0	0
Bacteria	Firmicutes	Bacilli	Lactobacillales	Enterococcaceae	Enterococcus	Enterococcus_italicus	2|1239|91061|186826|81852|1350|246144	0	0	0	0	0	0	0	0	0	0	0	0	0	0	0	0	0	0	0	0	0	0	0	0	0	0	0	0	0	0	0	0	0	0	0	0	0	0	0	0	0	0
Bacteria	Firmicutes	Bacilli	Lactobacillales	Enterococcaceae	Enterococcus	Enterococcus_pseudoavium	2|1239|91061|186826|81852|1350|44007	0	0	0	0	0	0	0	0	0	0	0	0	0	0	0	0	0	0	0	0	0	0	0	0	0	0	0	0	0	0	0	0	0	0	0	0	0	0	0	0	0	0
Bacteria	Firmicutes	Bacilli	Lactobacillales	Enterococcaceae	Enterococcus	Enterococcus_raffinosus	2|1239|91061|186826|81852|1350|71452	0	0	0	0	0	0	0	0	0	0	0	0	0	0	0	0	0	0	0	0	0	0	0	0	0	0	0	0	0	0	0	0	0	0	0	0	0	0	0	0	0	0
Bacteria	Firmicutes	Bacilli	Lactobacillales	Enterococcaceae	Enterococcus	Enterococcus_saccharolyticus	2|1239|91061|186826|81852|1350|41997	0	0	0	0	0	0	0	0	0	0	0	0	0	0	0	0	0	0	0	0	0	0	0	0	0	0	0	0	0	0	0	0	0	0	0	0	0	0	0	0	0	0
Bacteria	Firmicutes	Bacilli	Lactobacillales	Enterococcaceae	Enterococcus	Enterococcus_sp_RIT_PI_f	2|1239|91061|186826|81852|1350|1690244	0	0	0	0	0	0	0	0	0	0	0	0	0	0	0	0	0	0	0	0	0	0	0	0	0	0	0	0	0	0	0	0	0	0	0	0	0	0	0	0	0	0
Bacteria	Firmicutes	Bacilli	Lactobacillales	Enterococcaceae	Enterococcus	Enterococcus_thailandicus	2|1239|91061|186826|81852|1350|417368	0	0	0	0	0	0	0	0	0	0	0	0	0	0	0	0	0	0	0	0	0	0	0	0	0	0	0	0	0	0	0	0	0	0	0	0	0	0	0	0	0	0
Bacteria	Firmicutes	Bacilli	Lactobacillales	Enterococcaceae	Melissococcus		2|1239|91061|186826|81852|33969	0	0	0	0	0	0	0	0	0	0	0	0	0	0	0	0	0	0	0	0	0	0	0	0	0	0	0	0	0	0	0	0	0	0	0	0	0	0	0	0	0	0
Bacteria	Firmicutes	Bacilli	Lactobacillales	Enterococcaceae	Melissococcus	Melissococcus_sp_OM08_11BH	2|1239|91061|186826|81852|33969|2293110	0	0	0	0	0	0	0	0	0	0	0	0	0	0	0	0	0	0	0	0	0	0	0	0	0	0	0	0	0	0	0	0	0	0	0	0	0	0	0	0	0	0
Bacteria	Firmicutes	Bacilli	Lactobacillales	Enterococcaceae	Tetragenococcus		2|1239|91061|186826|81852|51668	0	0	0	0	0	0	0	0	0	0	0	0	0	0	0	0	0	0	0	0	0	0	0	0	0	0	0	0	0	0	0	0	0	0	0	0	0	0	0	0	0	0
Bacteria	Firmicutes	Bacilli	Lactobacillales	Enterococcaceae	Tetragenococcus	Tetragenococcus_halophilus	2|1239|91061|186826|81852|51668|51669	0	0	0	0	0	0	0	0	0	0	0	0	0	0	0	0	0	0	0	0	0	0	0	0	0	0	0	0	0	0	0	0	0	0	0	0	0	0	0	0	0	0
Bacteria	Firmicutes	Bacilli	Lactobacillales	Enterococcaceae	Vagococcus		2|1239|91061|186826|81852|2737	0	0	0	0	0	0	0	0	0	0	0	0	0	0	0	0	0	0	0	0	0	0	0	0	0	0	0	0	0	0	0	0	0	0	0	0	0	0	0	0	0	0
Bacteria	Firmicutes	Bacilli	Lactobacillales	Enterococcaceae	Vagococcus	Vagococcus_lutrae	2|1239|91061|186826|81852|2737|81947	0	0	0	0	0	0	0	0	0	0	0	0	0	0	0	0	0	0	0	0	0	0	0	0	0	0	0	0	0	0	0	0	0	0	0	0	0	0	0	0	0	0
Bacteria	Firmicutes	Bacilli	Lactobacillales	Enterococcaceae	Vagococcus	Vagococcus_teuberi	2|1239|91061|186826|81852|2737|519472	0	0	0	0	0	0	0	0	0	0	0	0	0	0	0	0	0	0	0	0	0	0	0	0	0	0	0	0	0	0	0	0	0	0	0	0	0	0	0	0	0	0
Bacteria	Firmicutes	Bacilli	Lactobacillales	Lactobacillaceae			2|1239|91061|186826|33958	10.76474	10.76474	34.60407	11.16496	29.94328	42.62126	31.1758	43.29912	39.9906	27.99366	1.06636	0	0	0	0	2.3145	0	0	0	0	0	2.10947	0	3.55096	71.59294	33.04959	7.99364	45.78208	82.18451	77.69324	77.48955	73.66658	62.95011	60.7941	18.81468	41.62567	51.56115	13.86467	46.9418	0	0	0
Bacteria	Firmicutes	Bacilli	Lactobacillales	Lactobacillaceae	Lactobacillus		2|1239|91061|186826|33958|1578	10.76474	10.76474	34.60407	11.16496	29.94328	42.62126	31.1758	43.29912	39.9906	27.99366	1.06636	0	0	0	0	2.3145	0	0	0	0	0	2.10947	0	3.55096	71.59294	33.04959	7.99364	45.78208	82.18451	77.69324	77.48955	73.66658	62.95011	60.7941	18.81468	41.62567	51.56115	13.86467	46.9418	0	0	0
Bacteria	Firmicutes	Bacilli	Lactobacillales	Lactobacillaceae	Lactobacillus	Lactobacillus_acidipiscis	2|1239|91061|186826|33958|1578|89059	0	0	0	0	0	0	0	0	0	0	0	0	0	0	0	0.02614	0	0	0	0	0	0	0	0	0	0	0	0	0	0	0	0	0	0	0	0	0	0	0	0	0	0
Bacteria	Firmicutes	Bacilli	Lactobacillales	Lactobacillaceae	Lactobacillus	Lactobacillus_agilis	2|1239|91061|186826|33958|1578|1601	0	0	0	0	0	0.00204	0.00423	0.00386	0.04283	0	0	0	0	0	0	0	0	0	0	0	0	0	0	0	0	0	0	0	0	0	0	0	0	0	0	0	0	0	0	0	0	0
Bacteria	Firmicutes	Bacilli	Lactobacillales	Lactobacillaceae	Lactobacillus	Lactobacillus_amylovorus	2|1239|91061|186826|33958|1578|1604	0	0	0	0	0	0	0	0	0	0	0	0	0	0	0	0	0	0	0	0	0	0	0	0	0	0	0	0	0	0	0	0	0	0	0	0	0	0	0	0	0	0
Bacteria	Firmicutes	Bacilli	Lactobacillales	Lactobacillaceae	Lactobacillus	Lactobacillus_antri	2|1239|91061|186826|33958|1578|227943	0	0	0	0	0	0	0	0	0	0	0	0	0	0	0	0	0	0	0	0	0	0	0	0	0.00012	0	0	0	0	0	0	0	0	0	0	0	0	0	0	0	0	0
Bacteria	Firmicutes	Bacilli	Lactobacillales	Lactobacillaceae	Lactobacillus	Lactobacillus_aviarius	2|1239|91061|186826|33958|1578|1606	1.75281	1.75281	4.98841	2.04134	5.12395	3.65949	2.57607	3.59836	3.80156	2.32036	0.21427	0	0	0	0	0.03615	0	0	0	0	0	1.94402	0	1.92795	1.42774	8.30302	2.36665	3.11878	32.98952	1.61246	7.23575	14.94545	26.21622	4.42916	1.09188	4.39875	14.38551	2.15332	12.35955	0	0	0
Bacteria	Firmicutes	Bacilli	Lactobacillales	Lactobacillaceae	Lactobacillus	Lactobacillus_brevis	2|1239|91061|186826|33958|1578|1580	0	0	0	0	0	0	0	0	0	0	0	0	0	0	0	0	0	0	0	0	0	0	0	0	0	0	0	0.3389	0.24033	0.11992	0.1434	0.13512	0.00368	0	0	0	0	0	0	0	0	0
Bacteria	Firmicutes	Bacilli	Lactobacillales	Lactobacillaceae	Lactobacillus	Lactobacillus_buchneri	2|1239|91061|186826|33958|1578|1581	0	0	0	0	0	0	0	0	0	0	0	0	0	0	0	0	0	0	0	0	0	0	0	0	0	0	0	0	0	0	0	0	0	0	0	0	0	0	0	0	0	0
Bacteria	Firmicutes	Bacilli	Lactobacillales	Lactobacillaceae	Lactobacillus	Lactobacillus_coleohominis	2|1239|91061|186826|33958|1578|181675	0	0	0	0	0	0	0	0	0	0	0	0	0	0	0	0	0	0	0	0	0	0	0	0	0	0	0	0	0	0	0	0	0	0	0	0	0	0	0	0	0	0
Bacteria	Firmicutes	Bacilli	Lactobacillales	Lactobacillaceae	Lactobacillus	Lactobacillus_coryniformis	2|1239|91061|186826|33958|1578|1610	0	0	0	0	0	0	0	0	0	0	0	0	0	0	0	0	0	0	0	0	0	0	0	0	0	0	0	0	0	0	0	0	0	0	0	0	0	0	0	0	0	0
Bacteria	Firmicutes	Bacilli	Lactobacillales	Lactobacillaceae	Lactobacillus	Lactobacillus_crispatus	2|1239|91061|186826|33958|1578|47770	3.34455	3.34455	11.36835	3.44652	8.68191	14.68508	10.89029	14.89857	10.66316	9.8108	0.24304	0	0	0	0	0.71122	0	0	0	0	0	0.16545	0	1.62301	18.30209	7.25664	2.14344	9.29147	7.17684	25.69764	15.29795	11.44237	8.79084	13.26351	3.28224	7.79487	14.81831	3.49388	12.83339	0	0	0
Bacteria	Firmicutes	Bacilli	Lactobacillales	Lactobacillaceae	Lactobacillus	Lactobacillus_curvatus	2|1239|91061|186826|33958|1578|28038	0	0	0	0	0	0	0	0	0	0	0	0	0	0	0	0	0	0	0	0	0	0	0	0	0	0	0	0.20755	0.23926	0.04153	0.05693	0.01593	0.00112	0	0	0	0	0	0	0	0	0
Bacteria	Firmicutes	Bacilli	Lactobacillales	Lactobacillaceae	Lactobacillus	Lactobacillus_delbrueckii	2|1239|91061|186826|33958|1578|1584	0	0	0	0	0	0	0	0	0	0	0	0	0	0	0	0	0	0	0	0	0	0	0	0	0	0	0	0	0	0	0	0	0	0	0	0	0	0	0	0	0	0
Bacteria	Firmicutes	Bacilli	Lactobacillales	Lactobacillaceae	Lactobacillus	Lactobacillus_dextrinicus	2|1239|91061|186826|33958|1578|51664	0	0	0	0	0	0	0	0	0	0	0	0	0	0	0	0	0	0	0	0	0	0	0	0	0	0.01166	0	0.84511	0.51203	0.0762	0.1337	0.02418	0.03301	0	0	0.01718	0	0.0071	0	0	0	0
Bacteria	Firmicutes	Bacilli	Lactobacillales	Lactobacillaceae	Lactobacillus	Lactobacillus_farciminis	2|1239|91061|186826|33958|1578|1612	0	0	0	0	0	0	0	0	0	0	0	0	0	0	0	0	0	0	0	0	0	0	0	0	0	0.00322	0	0.10987	0.11736	0.14211	0.07148	0.01148	0.05235	0	0	0.00411	0	0	0	0	0	0
Bacteria	Firmicutes	Bacilli	Lactobacillales	Lactobacillaceae	Lactobacillus	Lactobacillus_fermentum	2|1239|91061|186826|33958|1578|1613	0	0	0	0	0	0	0	0	0	0	0	0	0	0	0	0	0	0	0	0	0	0	0	0	0	0	0	0	0	0	0	0	0	0	0	0	0	0	0	0	0	0
Bacteria	Firmicutes	Bacilli	Lactobacillales	Lactobacillaceae	Lactobacillus	Lactobacillus_fuchuensis	2|1239|91061|186826|33958|1578|164393	0	0	0	0	0	0	0	0	0	0	0	0	0	0	0	0	0	0	0	0	0	0	0	0	0	0	0	0	0	0	0	0	0	0	0	0	0	0	0	0	0	0
Bacteria	Firmicutes	Bacilli	Lactobacillales	Lactobacillaceae	Lactobacillus	Lactobacillus_futsaii	2|1239|91061|186826|33958|1578|938155	0	0	0	0	0	0	0	0	0	0	0	0	0	0	0	0	0	0	0	0	0	0	0	0	0	0	0	0.01427	0.01363	0.01256	0.01598	0.00077	0.00044	0	0	0	0	0	0	0	0	0
Bacteria	Firmicutes	Bacilli	Lactobacillales	Lactobacillaceae	Lactobacillus	Lactobacillus_gallinarum	2|1239|91061|186826|33958|1578|52242	1.54731	1.54731	5.31244	1.51453	5.21515	0.03026	0.02138	0.01697	0.34786	0.02006	0.17014	0	0	0	0	0	0	0	0	0	0	0	0	0	40.89969	6.75239	0.98379	5.4825	26.66098	12.61088	20.81482	21.97278	0.28767	0.06506	0.20703	0.38376	0	0	0.00953	0	0	0
Bacteria	Firmicutes	Bacilli	Lactobacillales	Lactobacillaceae	Lactobacillus	Lactobacillus_ingluviei	2|1239|91061|186826|33958|1578|148604	0	0	0	0	0	0	0	0	0	0	0	0	0	0	0	0	0	0	0	0	0	0	0	0	0	0	0	0	0	0	0	0	0	0	0	0	0	0	0	0	0	0
Bacteria	Firmicutes	Bacilli	Lactobacillales	Lactobacillaceae	Lactobacillus	Lactobacillus_intestinalis	2|1239|91061|186826|33958|1578|151781	0	0	0	0	0	0	0	0	0	0	0	0	0	0	0	0	0	0	0	0	0	0	0	0	0	0	0	0	0	0	0	0	0	0.46857	0	0	0	0	0	0	0	0
Bacteria	Firmicutes	Bacilli	Lactobacillales	Lactobacillaceae	Lactobacillus	Lactobacillus_johnsonii	2|1239|91061|186826|33958|1578|33959	1.21501	1.21501	3.60226	1.19692	2.89831	8.44776	6.17274	7.78705	11.53251	5.47825	0.04429	0	0	0	0	0.67374	0	0	0	0	0	0	0	0	5.94195	2.24289	1.02415	13.6186	5.89938	11.95005	14.26274	10.38043	11.9839	16.78931	5.99886	13.48466	6.19456	4.74424	10.3367	0	0	0
Bacteria	Firmicutes	Bacilli	Lactobacillales	Lactobacillaceae	Lactobacillus	Lactobacillus_manihotivorans	2|1239|91061|186826|33958|1578|88233	0	0	0	0	0	0	0	0	0	0	0	0	0	0	0	0	0	0	0	0	0	0	0	0	0	0	0	0.00661	0.00216	0	0	0	0.00046	0	0	0	0	0	0	0	0	0
Bacteria	Firmicutes	Bacilli	Lactobacillales	Lactobacillaceae	Lactobacillus	Lactobacillus_murinus	2|1239|91061|186826|33958|1578|1622	0	0	0	0	0	0	0	0	0	0	0	0	0	0	0	0	0	0	0	0	0	0	0	0	0	0	0	0	0	0	0	0	0	0.59372	0	0	0	0	0	0	0	0
Bacteria	Firmicutes	Bacilli	Lactobacillales	Lactobacillaceae	Lactobacillus	Lactobacillus_nantensis	2|1239|91061|186826|33958|1578|305793	0	0	0	0	0	0	0	0	0	0	0	0	0	0	0	0	0	0	0	0	0	0	0	0	0	0	0	0	0	0	0	0	0	0	0	0	0	0	0	0	0	0
Bacteria	Firmicutes	Bacilli	Lactobacillales	Lactobacillaceae	Lactobacillus	Lactobacillus_nodensis	2|1239|91061|186826|33958|1578|460870	0	0	0	0	0	0	0	0	0	0	0	0	0	0	0	0	0	0	0	0	0	0	0	0	0	0	0	0	0	0	0	0	0	0	0	0	0	0	0	0	0	0
Bacteria	Firmicutes	Bacilli	Lactobacillales	Lactobacillaceae	Lactobacillus	Lactobacillus_odoratitofui	2|1239|91061|186826|33958|1578|480930	0	0	0	0	0	0	0	0	0	0	0	0	0	0	0	0	0	0	0	0	0	0	0	0	0	0	0	0	0	0	0	0	0	0	0	0	0	0	0	0	0	0
Bacteria	Firmicutes	Bacilli	Lactobacillales	Lactobacillaceae	Lactobacillus	Lactobacillus_oris	2|1239|91061|186826|33958|1578|1632	0.02126	0.02126	0.10602	0.02681	0.10226	0	0	0	0.02497	0	0	0	0	0	0	0	0	0	0	0	0	0	0	0	0.20082	0.17621	0.00811	0.0106	0.07516	0.58334	0.20918	0.03374	0.05667	0	0.01388	0.03558	0	0	0	0	0	0
Bacteria	Firmicutes	Bacilli	Lactobacillales	Lactobacillaceae	Lactobacillus	Lactobacillus_oryzae	2|1239|91061|186826|33958|1578|1202668	0	0	0	0	0	0	0	0	0	0	0	0	0	0	0	0	0	0	0	0	0	0	0	0	0	0	0	0	0	0	0	0	0	0	0	0	0	0	0	0	0	0
Bacteria	Firmicutes	Bacilli	Lactobacillales	Lactobacillaceae	Lactobacillus	Lactobacillus_panis	2|1239|91061|186826|33958|1578|47493	0	0	0	0	0	0	0	0	0	0	0	0	0	0	0	0	0	0	0	0	0	0	0	0	0	0	0	0	0	0	0	0	0	0	0	0	0	0	0	0	0	0
Bacteria	Firmicutes	Bacilli	Lactobacillales	Lactobacillaceae	Lactobacillus	Lactobacillus_parabrevis	2|1239|91061|186826|33958|1578|357278	0	0	0	0	0	0	0	0	0	0	0	0	0	0	0	0	0	0	0	0	0	0	0	0	0	0	0	0	0	0	0	0	0	0	0	0	0	0	0	0	0	0
Bacteria	Firmicutes	Bacilli	Lactobacillales	Lactobacillaceae	Lactobacillus	Lactobacillus_paralimentarius	2|1239|91061|186826|33958|1578|83526	0	0	0	0	0	0	0	0	0	0	0	0	0	0	0	0	0	0	0	0	0	0	0	0	0	0	0	0.00077	0	0	0	0	0	0	0	0	0	0	0	0	0	0
Bacteria	Firmicutes	Bacilli	Lactobacillales	Lactobacillaceae	Lactobacillus	Lactobacillus_paraplantarum	2|1239|91061|186826|33958|1578|60520	0	0	0	0	0	0	0	0	0	0	0	0	0	0	0	0	0	0	0	0	0	0	0	0	0	0	0	0	0	0	0	0	0	0	0	0	0	0	0	0	0	0
Bacteria	Firmicutes	Bacilli	Lactobacillales	Lactobacillaceae	Lactobacillus	Lactobacillus_paucivorans	2|1239|91061|186826|33958|1578|616990	0	0	0	0	0	0	0	0	0	0	0	0	0	0	0	0	0	0	0	0	0	0	0	0	0	0	0	0	0	0	0	0	0	0	0	0	0	0	0	0	0	0
Bacteria	Firmicutes	Bacilli	Lactobacillales	Lactobacillaceae	Lactobacillus	Lactobacillus_plantarum	2|1239|91061|186826|33958|1578|1590	0	0	0	0	0	0	0	0	0	0	0	0	0	0	0	0	0	0	0	0	0	0	0	0	0	0	0	0.0382	0.01124	0	0.00421	0	0	0	0	0	0	0	0	0	0	0
Bacteria	Firmicutes	Bacilli	Lactobacillales	Lactobacillaceae	Lactobacillus	Lactobacillus_pontis	2|1239|91061|186826|33958|1578|35787	0	0	0	0	0	0	0	0	0	0	0	0	0	0	0	0	0	0	0	0	0	0	0	0	0	0	0	0	0	0	0	0	0	0	0	0	0	0	0	0	0	0
Bacteria	Firmicutes	Bacilli	Lactobacillales	Lactobacillaceae	Lactobacillus	Lactobacillus_reuteri	2|1239|91061|186826|33958|1578|1598	0.96109	0.96109	2.48326	0.96491	2.13534	3.59117	2.82514	3.67724	3.13717	2.48185	0.14629	0	0	0	0	0.14954	0	0	0	0	0	0	0	0	0.84522	1.07464	0.38187	0.45163	2.03015	12.15299	6.99264	6.25305	1.10879	3.12369	2.42701	5.29553	0.68267	0.59854	1.47699	0	0	0
Bacteria	Firmicutes	Bacilli	Lactobacillales	Lactobacillaceae	Lactobacillus	Lactobacillus_saerimneri	2|1239|91061|186826|33958|1578|228229	0.04373	0.04373	0.19089	0.06257	0.16645	0.20521	0.15629	0.21474	0.23987	0.13944	0	0	0	0	0	0	0	0	0	0	0	0	0	0	0.16387	0.22019	0.10153	0.22701	0.43164	0.38623	0.52023	0.34314	0.29103	0.23485	0.07362	0.16828	0.30377	0.07704	0.1976	0	0	0
Bacteria	Firmicutes	Bacilli	Lactobacillales	Lactobacillaceae	Lactobacillus	Lactobacillus_sakei	2|1239|91061|186826|33958|1578|1599	0	0	0	0	0	0	0	0	0	0	0	0	0	0	0	0	0	0	0	0	0	0	0	0	0	0	0	0	0	0	0	0	0	0	0	0	0	0	0	0	0	0
Bacteria	Firmicutes	Bacilli	Lactobacillales	Lactobacillaceae	Lactobacillus	Lactobacillus_salivarius	2|1239|91061|186826|33958|1578|1624	1.06497	1.06497	5.1387	1.45689	4.41465	11.39759	8.09794	12.46905	9.85751	7.31281	0.03998	0	0	0	0	0.71771	0	0	0	0	0	0	0	0	1.30067	5.89905	0.66572	10.50003	1.94449	7.07955	3.12916	2.1729	13.36704	21.47976	5.38845	8.74138	15.06905	2.717	9.36515	0	0	0
Bacteria	Firmicutes	Bacilli	Lactobacillales	Lactobacillaceae	Lactobacillus	Lactobacillus_senioris	2|1239|91061|186826|33958|1578|931534	0	0	0	0	0	0	0	0	0	0	0	0	0	0	0	0	0	0	0	0	0	0	0	0	0	0	0	0	0	0	0	0	0	0	0	0	0	0	0	0	0	0
Bacteria	Firmicutes	Bacilli	Lactobacillales	Lactobacillaceae	Lactobacillus	Lactobacillus_senmaizukei	2|1239|91061|186826|33958|1578|431273	0	0	0	0	0	0	0	0	0	0	0	0	0	0	0	0	0	0	0	0	0	0	0	0	0	0	0	0	0	0	0	0	0	0	0	0	0	0	0	0	0	0
Bacteria	Firmicutes	Bacilli	Lactobacillales	Lactobacillaceae	Lactobacillus	Lactobacillus_similis	2|1239|91061|186826|33958|1578|414682	0	0	0	0	0	0	0	0	0	0	0	0	0	0	0	0	0	0	0	0	0	0	0	0	0.00225	0	0	0.09723	0.00831	0.0116	0.01729	0.00092	0.21394	0	0	0	0	0	0	0	0	0
Bacteria	Firmicutes	Bacilli	Lactobacillales	Lactobacillaceae	Lactobacillus	Lactobacillus_tucceti	2|1239|91061|186826|33958|1578|238012	0	0	0	0	0	0	0	0	0	0	0	0	0	0	0	0	0	0	0	0	0	0	0	0	0	0	0	0	0	0	0	0	0	0	0	0	0	0	0	0	0	0
Bacteria	Firmicutes	Bacilli	Lactobacillales	Lactobacillaceae	Lactobacillus	Lactobacillus_vaccinostercus	2|1239|91061|186826|33958|1578|176291	0	0	0	0	0	0	0	0	0	0	0	0	0	0	0	0	0	0	0	0	0	0	0	0	0.01369	0.01618	0	0.82176	0.92938	0.0561	0.08345	0.00479	0.09818	0	0	0.0491	0	0	0	0	0	0
Bacteria	Firmicutes	Bacilli	Lactobacillales	Lactobacillaceae	Lactobacillus	Lactobacillus_vaginalis	2|1239|91061|186826|33958|1578|1633	0.814	0.814	1.41374	0.45446	1.20527	0.60267	0.43172	0.63327	0.34316	0.43009	0.20835	0	0	0	0	0	0	0	0	0	0	0	0	0	2.49482	1.09349	0.31838	0.6012	2.90265	5.16008	8.50065	5.92954	0.44475	0.34647	0.3317	1.25246	0.10728	0.07354	0.3629	0	0	0
Bacteria	Firmicutes	Bacilli	Lactobacillales	Lactobacillaceae	Pediococcus		2|1239|91061|186826|33958|1253	0	0	0	0	0	0	0	0	0	0	0	0	0	0	0	0	0	0	0	0	0	0	0	0	0	0	0	0	0	0	0	0	0	0	0	0	0	0	0	0	0	0
Bacteria	Firmicutes	Bacilli	Lactobacillales	Lactobacillaceae	Pediococcus	Pediococcus_acidilactici	2|1239|91061|186826|33958|1253|1254	0	0	0	0	0	0	0	0	0	0	0	0	0	0	0	0	0	0	0	0	0	0	0	0	0	0	0	0	0	0	0	0	0	0	0	0	0	0	0	0	0	0
Bacteria	Firmicutes	Bacilli	Lactobacillales	Lactobacillaceae	Pediococcus	Pediococcus_pentosaceus	2|1239|91061|186826|33958|1253|1255	0	0	0	0	0	0	0	0	0	0	0	0	0	0	0	0	0	0	0	0	0	0	0	0	0	0	0	0	0	0	0	0	0	0	0	0	0	0	0	0	0	0
Bacteria	Firmicutes	Bacilli	Lactobacillales	Lactobacillaceae	Pediococcus	Pediococcus_stilesii	2|1239|91061|186826|33958|1253|331679	0	0	0	0	0	0	0	0	0	0	0	0	0	0	0	0	0	0	0	0	0	0	0	0	0	0	0	0	0	0	0	0	0	0	0	0	0	0	0	0	0	0
Bacteria	Firmicutes	Bacilli	Lactobacillales	Leuconostocaceae			2|1239|91061|186826|81850	0.01913	0.01913	0.15327	0.01073	0.05586	0.19503	0.15846	0.22954	0.21198	0.13896	0	0	0	0	0.20865	0	0	0	0	0	0	0	0	0	0.49173	0.03363	0.00107	6.06534	0.75513	1.98377	0.26025	0.17868	0.71193	0.36982	0.11456	0.15231	0.35625	0.0342	0.00554	0	0	0
Bacteria	Firmicutes	Bacilli	Lactobacillales	Leuconostocaceae	Leuconostoc		2|1239|91061|186826|81850|1243	0	0	0	0	0	0	0	0	0	0	0	0	0	0	0	0	0	0	0	0	0	0	0	0	0.00724	0	0	0	0	0	0	0	0	0	0	0	0	0	0	0	0	0
Bacteria	Firmicutes	Bacilli	Lactobacillales	Leuconostocaceae	Leuconostoc	Leuconostoc_citreum	2|1239|91061|186826|81850|1243|33964	0	0	0	0	0	0	0	0	0	0	0	0	0	0	0	0	0	0	0	0	0	0	0	0	0.00724	0	0	0	0	0	0	0	0	0	0	0	0	0	0	0	0	0
Bacteria	Firmicutes	Bacilli	Lactobacillales	Leuconostocaceae	Oenococcus		2|1239|91061|186826|81850|46254	0	0	0	0	0	0	0	0	0	0	0	0	0	0	0	0	0	0	0	0	0	0	0	0	0	0	0	0.00527	0.00641	0.00156	0	0	0	0	0	0	0	0	0	0	0	0
Bacteria	Firmicutes	Bacilli	Lactobacillales	Leuconostocaceae	Oenococcus	Oenococcus_alcoholitolerans	2|1239|91061|186826|81850|46254|931074	0	0	0	0	0	0	0	0	0	0	0	0	0	0	0	0	0	0	0	0	0	0	0	0	0	0	0	0.00527	0.00641	0.00156	0	0	0	0	0	0	0	0	0	0	0	0
Bacteria	Firmicutes	Bacilli	Lactobacillales	Leuconostocaceae	Weissella		2|1239|91061|186826|81850|46255	0.01913	0.01913	0.15327	0.01073	0.05586	0.19503	0.15846	0.22954	0.21198	0.13896	0	0	0	0	0.20865	0	0	0	0	0	0	0	0	0	0.48449	0.03363	0.00107	6.06007	0.74872	1.98222	0.26025	0.17868	0.71193	0.36982	0.11456	0.15231	0.35625	0.0342	0.00554	0	0	0
Bacteria	Firmicutes	Bacilli	Lactobacillales	Leuconostocaceae	Weissella	Weissella_ceti	2|1239|91061|186826|81850|46255|759620	0	0	0	0	0	0	0	0	0	0	0	0	0	0	0	0	0	0	0	0	0	0	0	0	0	0	0	0	0	0	0	0	0	0	0	0	0	0	0	0	0	0
Bacteria	Firmicutes	Bacilli	Lactobacillales	Leuconostocaceae	Weissella	Weissella_cibaria	2|1239|91061|186826|81850|46255|137591	0	0	0	0	0	0	0	0	0	0	0	0	0	0	0	0	0	0	0	0	0	0	0	0	0	0	0	0	0	0	0	0	0	0	0	0	0	0	0	0	0	0
Bacteria	Firmicutes	Bacilli	Lactobacillales	Leuconostocaceae	Weissella	Weissella_confusa	2|1239|91061|186826|81850|46255|1583	0	0	0	0	0	0	0	0	0	0	0	0	0	0	0	0	0	0	0	0	0	0	0	0	0	0	0	0	0	0	0	0	0	0	0	0	0	0	0	0	0	0
Bacteria	Firmicutes	Bacilli	Lactobacillales	Leuconostocaceae	Weissella	Weissella_hellenica	2|1239|91061|186826|81850|46255|46256	0	0	0	0	0	0	0	0	0	0	0	0	0	0	0	0	0	0	0	0	0	0	0	0	0	0	0	0.0192	0	0	0	0	0	0	0	0	0	0	0	0	0	0
Bacteria	Firmicutes	Bacilli	Lactobacillales	Leuconostocaceae	Weissella	Weissella_jogaejeotgali	2|1239|91061|186826|81850|46255|1631871	0.00302	0.00302	0.03227	0.00323	0.01412	0.03707	0.04437	0.05353	0.05478	0.04579	0	0	0	0	0	0	0	0	0	0	0	0	0	0	0.07917	0.00808	0	1.1402	0.14598	0.41832	0.05909	0.04764	0.12397	0.08546	0.02668	0.04103	0.08412	0.00668	0	0	0	0
Bacteria	Firmicutes	Bacilli	Lactobacillales	Leuconostocaceae	Weissella	Weissella_paramesenteroides	2|1239|91061|186826|81850|46255|1249	0	0	0.00065	0	0	0.0474	0.02137	0.01892	0.06869	0.01243	0	0	0	0	0	0	0	0	0	0	0	0	0	0	0.07673	0.00907	0	3.03091	0.34252	0.2027	0.04719	0.02897	0.42999	0.08752	0.01542	0.05291	0.11243	0.01303	0	0	0	0
Bacteria	Firmicutes	Bacilli	Lactobacillales	Leuconostocaceae	Weissella	Weissella_thailandensis	2|1239|91061|186826|81850|46255|89061	0.01611	0.01611	0.12035	0.0075	0.04174	0.11056	0.09272	0.15708	0.08852	0.08074	0	0	0	0	0.20865	0	0	0	0	0	0	0	0	0	0.32859	0.01648	0.00107	1.86976	0.26022	1.3612	0.15397	0.10207	0.15796	0.19685	0.07246	0.05838	0.1597	0.01449	0.00554	0	0	0
Bacteria	Firmicutes	Bacilli	Lactobacillales	Streptococcaceae			2|1239|91061|186826|1300	0	0	0	0	0	0	0	0	0	0	0.00962	0.01022	0	0	0	0	0	0	0	0	0	5.61927	0	0	0	0	0	0	0	0	0	0	0	0.01542	0	0.0568	0	0	0	0	0	0
Bacteria	Firmicutes	Bacilli	Lactobacillales	Streptococcaceae	Lactococcus		2|1239|91061|186826|1300|1357	0	0	0	0	0	0	0	0	0	0	0.00962	0	0	0	0	0	0	0	0	0	0	5.61927	0	0	0	0	0	0	0	0	0	0	0	0	0	0.0568	0	0	0	0	0	0
Bacteria	Firmicutes	Bacilli	Lactobacillales	Streptococcaceae	Lactococcus	Lactococcus_chungangensis	2|1239|91061|186826|1300|1357|451457	0	0	0	0	0	0	0	0	0	0	0	0	0	0	0	0	0	0	0	0	0	0	0	0	0	0	0	0	0	0	0	0	0	0	0	0	0	0	0	0	0	0
Bacteria	Firmicutes	Bacilli	Lactobacillales	Streptococcaceae	Lactococcus	Lactococcus_garvieae	2|1239|91061|186826|1300|1357|1363	0	0	0	0	0	0	0	0	0	0	0	0	0	0	0	0	0	0	0	0	0	0	0	0	0	0	0	0	0	0	0	0	0	0	0	0.0568	0	0	0	0	0	0
Bacteria	Firmicutes	Bacilli	Lactobacillales	Streptococcaceae	Lactococcus	Lactococcus_lactis	2|1239|91061|186826|1300|1357|1358	0	0	0	0	0	0	0	0	0	0	0	0	0	0	0	0	0	0	0	0	0	0	0	0	0	0	0	0	0	0	0	0	0	0	0	0	0	0	0	0	0	0
Bacteria	Firmicutes	Bacilli	Lactobacillales	Streptococcaceae	Lactococcus	Lactococcus_petauri	2|1239|91061|186826|1300|1357|1940789	0	0	0	0	0	0	0	0	0	0	0	0	0	0	0	0	0	0	0	0	0	0	0	0	0	0	0	0	0	0	0	0	0	0	0	0	0	0	0	0	0	0
Bacteria	Firmicutes	Bacilli	Lactobacillales	Streptococcaceae	Lactococcus	Lactococcus_piscium	2|1239|91061|186826|1300|1357|1364	0	0	0	0	0	0	0	0	0	0	0.00962	0	0	0	0	0	0	0	0	0	0	5.61927	0	0	0	0	0	0	0	0	0	0	0	0	0	0	0	0	0	0	0	0
Bacteria	Firmicutes	Bacilli	Lactobacillales	Streptococcaceae	Lactococcus	Lactococcus_raffinolactis	2|1239|91061|186826|1300|1357|1366	0	0	0	0	0	0	0	0	0	0	0	0	0	0	0	0	0	0	0	0	0	0	0	0	0	0	0	0	0	0	0	0	0	0	0	0	0	0	0	0	0	0
Bacteria	Firmicutes	Bacilli	Lactobacillales	Streptococcaceae	Streptococcus		2|1239|91061|186826|1300|1301	0	0	0	0	0	0	0	0	0	0	0	0.01022	0	0	0	0	0	0	0	0	0	0	0	0	0	0	0	0	0	0	0	0	0	0.01542	0	0	0	0	0	0	0	0
Bacteria	Firmicutes	Bacilli	Lactobacillales	Streptococcaceae	Streptococcus	Streptococcus_ferus	2|1239|91061|186826|1300|1301|1345	0	0	0	0	0	0	0	0	0	0	0	0	0	0	0	0	0	0	0	0	0	0	0	0	0	0	0	0	0	0	0	0	0	0.01542	0	0	0	0	0	0	0	0
Bacteria	Firmicutes	Bacilli	Lactobacillales	Streptococcaceae	Streptococcus	Streptococcus_henryi	2|1239|91061|186826|1300|1301|439219	0	0	0	0	0	0	0	0	0	0	0	0	0	0	0	0	0	0	0	0	0	0	0	0	0	0	0	0	0	0	0	0	0	0	0	0	0	0	0	0	0	0
Bacteria	Firmicutes	Bacilli	Lactobacillales	Streptococcaceae	Streptococcus	Streptococcus_hongkongensis	2|1239|91061|186826|1300|1301|910939	0	0	0	0	0	0	0	0	0	0	0	0	0	0	0	0	0	0	0	0	0	0	0	0	0	0	0	0	0	0	0	0	0	0	0	0	0	0	0	0	0	0
Bacteria	Firmicutes	Bacilli	Lactobacillales	Streptococcaceae	Streptococcus	Streptococcus_infantarius	2|1239|91061|186826|1300|1301|102684	0	0	0	0	0	0	0	0	0	0	0	0	0	0	0	0	0	0	0	0	0	0	0	0	0	0	0	0	0	0	0	0	0	0	0	0	0	0	0	0	0	0
Bacteria	Firmicutes	Bacilli	Lactobacillales	Streptococcaceae	Streptococcus	Streptococcus_infantis	2|1239|91061|186826|1300|1301|68892	0	0	0	0	0	0	0	0	0	0	0	0	0	0	0	0	0	0	0	0	0	0	0	0	0	0	0	0	0	0	0	0	0	0	0	0	0	0	0	0	0	0
Bacteria	Firmicutes	Bacilli	Lactobacillales	Streptococcaceae	Streptococcus	Streptococcus_iniae	2|1239|91061|186826|1300|1301|1346	0	0	0	0	0	0	0	0	0	0	0	0	0	0	0	0	0	0	0	0	0	0	0	0	0	0	0	0	0	0	0	0	0	0	0	0	0	0	0	0	0	0
Bacteria	Firmicutes	Bacilli	Lactobacillales	Streptococcaceae	Streptococcus	Streptococcus_oralis	2|1239|91061|186826|1300|1301|1303	0	0	0	0	0	0	0	0	0	0	0	0	0	0	0	0	0	0	0	0	0	0	0	0	0	0	0	0	0	0	0	0	0	0	0	0	0	0	0	0	0	0
Bacteria	Firmicutes	Bacilli	Lactobacillales	Streptococcaceae	Streptococcus	Streptococcus_parasanguinis	2|1239|91061|186826|1300|1301|1318	0	0	0	0	0	0	0	0	0	0	0	0	0	0	0	0	0	0	0	0	0	0	0	0	0	0	0	0	0	0	0	0	0	0	0	0	0	0	0	0	0	0
Bacteria	Firmicutes	Bacilli	Lactobacillales	Streptococcaceae	Streptococcus	Streptococcus_parauberis	2|1239|91061|186826|1300|1301|1348	0	0	0	0	0	0	0	0	0	0	0	0.01022	0	0	0	0	0	0	0	0	0	0	0	0	0	0	0	0	0	0	0	0	0	0	0	0	0	0	0	0	0	0
Bacteria	Firmicutes	Bacilli	Lactobacillales	Streptococcaceae	Streptococcus	Streptococcus_pluranimalium	2|1239|91061|186826|1300|1301|82348	0	0	0	0	0	0	0	0	0	0	0	0	0	0	0	0	0	0	0	0	0	0	0	0	0	0	0	0	0	0	0	0	0	0	0	0	0	0	0	0	0	0
Bacteria	Firmicutes	Bacilli	Lactobacillales	Streptococcaceae	Streptococcus	Streptococcus_pyogenes	2|1239|91061|186826|1300|1301|1314	0	0	0	0	0	0	0	0	0	0	0	0	0	0	0	0	0	0	0	0	0	0	0	0	0	0	0	0	0	0	0	0	0	0	0	0	0	0	0	0	0	0
Bacteria	Firmicutes	Bacilli	Lactobacillales	Streptococcaceae	Streptococcus	Streptococcus_suis	2|1239|91061|186826|1300|1301|1307	0	0	0	0	0	0	0	0	0	0	0	0	0	0	0	0	0	0	0	0	0	0	0	0	0	0	0	0	0	0	0	0	0	0	0	0	0	0	0	0	0	0
Bacteria	Firmicutes	Bacilli	Lactobacillales	Streptococcaceae	Streptococcus	Streptococcus_uberis	2|1239|91061|186826|1300|1301|1349	0	0	0	0	0	0	0	0	0	0	0	0	0	0	0	0	0	0	0	0	0	0	0	0	0	0	0	0	0	0	0	0	0	0	0	0	0	0	0	0	0	0
Bacteria	Firmicutes	Bacilli	Lactobacillales	Streptococcaceae	Streptococcus	Streptococcus_varani	2|1239|91061|186826|1300|1301|1608583	0	0	0	0	0	0	0	0	0	0	0	0	0	0	0	0	0	0	0	0	0	0	0	0	0	0	0	0	0	0	0	0	0	0	0	0	0	0	0	0	0	0
Bacteria	Firmicutes	Clostridia					2|1239|186801	19.12616	19.12616	17.49234	15.84183	18.77379	7.61476	9.24803	7.28014	11.37939	9.33446	0.03179	0	0	0	0	0.3248	0	0	0	0	0	0	0	0	0.78294	0.2943	2.97467	3.85709	0.6019	0.10927	0.28097	0.02294	0.63501	0.04371	0.01062	0.13489	1.64961	0.11754	0.67489	0	0	0
Bacteria	Firmicutes	Clostridia	Clostridiales				2|1239|186801|186802	19.12616	19.12616	17.49234	15.84183	18.77379	7.61476	9.24803	7.28014	11.37939	9.33446	0.03179	0	0	0	0	0.3248	0	0	0	0	0	0	0	0	0.78294	0.2943	2.97467	3.85709	0.6019	0.10927	0.28097	0.02294	0.63501	0.04371	0.01062	0.13489	1.64961	0.11754	0.67489	0	0	0
Bacteria	Firmicutes	Clostridia	Clostridiales	Clostridiaceae			2|1239|186801|186802|31979	0.67536	0.67536	0.6569	0.64279	1.21813	0.84284	1.07499	0.89938	1.20615	0.99689	0	0	0	0	0	0.2716	0	0	0	0	0	0	0	0	0.02902	0.08921	0.03537	0.07162	0.04345	0.01454	0	0.00027	0.2439	0	0	0.01792	0.14411	0	0.09551	0	0	0
Bacteria	Firmicutes	Clostridia	Clostridiales	Clostridiaceae	Butyricicoccus		2|1239|186801|186802|31979|580596	0.65627	0.65627	0.41601	0.61412	0.78535	0.74387	0.93079	0.83559	1.14066	0.79595	0	0	0	0	0	0	0	0	0	0	0	0	0	0	0.02902	0.08568	0.03277	0.06256	0.04254	0.00518	0	0.00027	0.03225	0	0	0.01792	0.06047	0	0.09551	0	0	0
Bacteria	Firmicutes	Clostridia	Clostridiales	Clostridiaceae	Butyricicoccus	Butyricicoccus_pullicaecorum	2|1239|186801|186802|31979|580596|501571	0.65627	0.65627	0.41601	0.61412	0.78535	0.74387	0.93079	0.83559	1.14066	0.79595	0	0	0	0	0	0	0	0	0	0	0	0	0	0	0.02902	0.08568	0.03277	0.06256	0.04254	0.00518	0	0.00027	0.03225	0	0	0.01792	0.06047	0	0.09551	0	0	0
Bacteria	Firmicutes	Clostridia	Clostridiales	Clostridiaceae	Candidatus_Arthromitus		2|1239|186801|186802|31979|49082	0	0	0	0	0	0	0	0	0	0	0	0	0	0	0	0	0	0	0	0	0	0	0	0	0	0	0	0	0	0	0	0	0	0	0	0	0	0	0	0	0	0
Bacteria	Firmicutes	Clostridia	Clostridiales	Clostridiaceae	Candidatus_Arthromitus	Candidatus_Arthromitus_sp_SFB_turkey	2|1239|186801|186802|31979|49082|1840217	0	0	0	0	0	0	0	0	0	0	0	0	0	0	0	0	0	0	0	0	0	0	0	0	0	0	0	0	0	0	0	0	0	0	0	0	0	0	0	0	0	0
Bacteria	Firmicutes	Clostridia	Clostridiales	Clostridiaceae	Clostridiaceae_unclassified			0	0	0	0	0	0	0	0	0	0	0	0	0	0	0	0	0	0	0	0	0	0	0	0	0	0	0	0	0	0	0	0	0	0	0	0	0	0	0	0	0	0
Bacteria	Firmicutes	Clostridia	Clostridiales	Clostridiaceae	Clostridiaceae_unclassified	Clostridiaceae_bacterium_14S0207	2|1239|186801|186802|31979||2082193	0	0	0	0	0	0	0	0	0	0	0	0	0	0	0	0	0	0	0	0	0	0	0	0	0	0	0	0	0	0	0	0	0	0	0	0	0	0	0	0	0	0
Bacteria	Firmicutes	Clostridia	Clostridiales	Clostridiaceae	Clostridium		2|1239|186801|186802|31979|1485	0.01909	0.01909	0.24089	0.02867	0.43279	0.09897	0.1442	0.0638	0.06549	0.20095	0	0	0	0	0	0	0	0	0	0	0	0	0	0	0	0.00353	0.0026	0.00906	0.00091	0.00936	0	0	0.21165	0	0	0	0.08364	0	0	0	0	0
Bacteria	Firmicutes	Clostridia	Clostridiales	Clostridiaceae	Clostridium	Clostridium_baratii	2|1239|186801|186802|31979|1485|1561	0	0	0	0	0	0	0	0	0	0	0	0	0	0	0	0	0	0	0	0	0	0	0	0	0	0	0	0	0	0	0	0	0	0	0	0	0	0	0	0	0	0
Bacteria	Firmicutes	Clostridia	Clostridiales	Clostridiaceae	Clostridium	Clostridium_butyricum	2|1239|186801|186802|31979|1485|1492	0	0	0	0	0	0	0	0	0	0	0	0	0	0	0	0	0	0	0	0	0	0	0	0	0	0	0	0	0	0	0	0	0	0	0	0	0	0	0	0	0	0
Bacteria	Firmicutes	Clostridia	Clostridiales	Clostridiaceae	Clostridium	Clostridium_combesii	2|1239|186801|186802|31979|1485|39481	0	0	0	0	0	0	0	0	0	0	0	0	0	0	0	0	0	0	0	0	0	0	0	0	0	0	0	0	0	0	0	0	0	0	0	0	0	0	0	0	0	0
Bacteria	Firmicutes	Clostridia	Clostridiales	Clostridiaceae	Clostridium	Clostridium_novyi	2|1239|186801|186802|31979|1485|1542	0	0	0	0	0	0	0	0	0	0	0	0	0	0	0	0	0	0	0	0	0	0	0	0	0	0	0	0	0	0	0	0	0	0	0	0	0	0	0	0	0	0
Bacteria	Firmicutes	Clostridia	Clostridiales	Clostridiaceae	Clostridium	Clostridium_paraputrificum	2|1239|186801|186802|31979|1485|29363	0	0	0	0	0	0	0	0	0	0	0	0	0	0	0	0	0	0	0	0	0	0	0	0	0	0	0	0	0	0	0	0	0	0	0	0	0	0	0	0	0	0
Bacteria	Firmicutes	Clostridia	Clostridiales	Clostridiaceae	Clostridium	Clostridium_perfringens	2|1239|186801|186802|31979|1485|1502	0	0	0	0	0	0	0	0	0	0	0	0	0	0	0	0	0	0	0	0	0	0	0	0	0	0	0	0	0	0.00936	0	0	0	0	0	0	0	0	0	0	0	0
Bacteria	Firmicutes	Clostridia	Clostridiales	Clostridiaceae	Clostridium	Clostridium_sp_7_2_43FAA	2|1239|186801|186802|31979|1485|457396	0	0	0	0	0	0	0	0	0	0	0	0	0	0	0	0	0	0	0	0	0	0	0	0	0	0	0	0	0	0	0	0	0	0	0	0	0	0	0	0	0	0
Bacteria	Firmicutes	Clostridia	Clostridiales	Clostridiaceae	Clostridium	Clostridium_sp_C105KSO13	2|1239|186801|186802|31979|1485|1776045	0	0	0	0	0	0	0	0	0	0	0	0	0	0	0	0	0	0	0	0	0	0	0	0	0	0	0	0	0	0	0	0	0	0	0	0	0	0	0	0	0	0
Bacteria	Firmicutes	Clostridia	Clostridiales	Clostridiaceae	Clostridium	Clostridium_sp_CAG_242	2|1239|186801|186802|31979|1485|1262783	0	0	0	0	0	0	0	0	0	0	0	0	0	0	0	0	0	0	0	0	0	0	0	0	0	0	0	0	0	0	0	0	0	0	0	0	0	0	0	0	0	0
Bacteria	Firmicutes	Clostridia	Clostridiales	Clostridiaceae	Clostridium	Clostridium_sp_CAG_253	2|1239|186801|186802|31979|1485|1262785	0	0	0	0	0	0	0	0	0	0	0	0	0	0	0	0	0	0	0	0	0	0	0	0	0	0	0	0	0	0	0	0	0	0	0	0	0	0	0	0	0	0
Bacteria	Firmicutes	Clostridia	Clostridiales	Clostridiaceae	Clostridium	Clostridium_sp_CAG_678	2|1239|186801|186802|31979|1485|1262831	0.01909	0.01909	0.24089	0.02867	0.43279	0.09897	0.1442	0.0638	0.06549	0.20095	0	0	0	0	0	0	0	0	0	0	0	0	0	0	0	0.00353	0.0026	0.00906	0.00091	0	0	0	0.21165	0	0	0	0.08364	0	0	0	0	0
Bacteria	Firmicutes	Clostridia	Clostridiales	Clostridiaceae	Proteiniclasticum		2|1239|186801|186802|31979|1155385	0	0	0	0	0	0	0	0	0	0	0	0	0	0	0	0.2716	0	0	0	0	0	0	0	0	0	0	0	0	0	0	0	0	0	0	0	0	0	0	0	0	0	0
Bacteria	Firmicutes	Clostridia	Clostridiales	Clostridiaceae	Proteiniclasticum	Proteiniclasticum_ruminis	2|1239|186801|186802|31979|1155385|398199	0	0	0	0	0	0	0	0	0	0	0	0	0	0	0	0.2716	0	0	0	0	0	0	0	0	0	0	0	0	0	0	0	0	0	0	0	0	0	0	0	0	0	0
Bacteria	Firmicutes	Clostridia	Clostridiales	Clostridiaceae	Proteiniclasticum	Proteiniclasticum_sp	2|1239|186801|186802|31979|1155385|2053595	0	0	0	0	0	0	0	0	0	0	0	0	0	0	0	0	0	0	0	0	0	0	0	0	0	0	0	0	0	0	0	0	0	0	0	0	0	0	0	0	0	0
Bacteria	Firmicutes	Clostridia	Clostridiales	Clostridiales_unclassified				0.73699	0.73699	0.86862	0.54157	0.82038	0.3386	0.36266	0.34613	0.39122	0.46725	0	0	0	0	0	0	0	0	0	0	0	0	0	0	0.02193	0.0016	0.05724	0.02925	0.03767	0.05107	0.05233	0.01499	0.01973	0.00286	0.00894	0.03693	0.29494	0.00794	0.02312	0	0	0
Bacteria	Firmicutes	Clostridia	Clostridiales	Clostridiales_unclassified			2|1239|186801|186802|	0	0	0	0	0	0	0	0	0	0	0	0	0	0	0	0	0	0	0	0	0	0	0	0	0	0	0	0	0	0	0	0	0	0	0	0	0	0	0	0	0	0
Bacteria	Firmicutes	Clostridia	Clostridiales	Clostridiales_unclassified	Clostridiales_unclassified			0.73699	0.73699	0.86862	0.54157	0.82038	0.3386	0.36266	0.34613	0.39122	0.46725	0	0	0	0	0	0	0	0	0	0	0	0	0	0	0.02193	0.0016	0.05724	0.02925	0.03767	0.05107	0.05233	0.01499	0.01973	0.00286	0.00894	0.03693	0.29494	0.00794	0.02312	0	0	0
Bacteria	Firmicutes	Clostridia	Clostridiales	Clostridiales_unclassified	Clostridiales_unclassified		2|1239|186801|186802||	0	0	0	0	0	0	0	0	0	0	0	0	0	0	0	0	0	0	0	0	0	0	0	0	0	0	0	0	0	0	0	0	0	0	0	0	0	0	0	0	0	0
Bacteria	Firmicutes	Clostridia	Clostridiales	Clostridiales_unclassified	Clostridiales_unclassified	Clostridiales_bacterium_CHKCI001	2|1239|186801|186802|||1780378	0.39658	0.39658	0.17176	0.1336	0.14466	0.2227	0.2013	0.23194	0.2178	0.31637	0	0	0	0	0	0	0	0	0	0	0	0	0	0	0.00291	0	0.01581	0.00157	0.00532	0.05107	0.03864	0.01499	0.01973	0.00286	0.00894	0.03693	0.27837	0.00794	0.02312	0	0	0
Bacteria	Firmicutes	Clostridia	Clostridiales	Clostridiales_unclassified	Clostridiales_unclassified	Clostridiales_bacterium_CHKCI006	2|1239|186801|186802|||1780379	0.34041	0.34041	0.69686	0.40797	0.67572	0.1159	0.16137	0.11419	0.17342	0.15088	0	0	0	0	0	0	0	0	0	0	0	0	0	0	0.01902	0.0016	0.04142	0.02768	0.03236	0	0.0137	0	0	0	0	0	0.01657	0	0	0	0	0
Bacteria	Firmicutes	Clostridia	Clostridiales	Eubacteriaceae			2|1239|186801|186802|186806	0.00565	0.00565	0.02963	0.0439	0.02976	0.04308	0.06959	0.04593	0.0293	0.09556	0	0	0	0	0	0	0	0	0	0	0	0	0	0	0	0	0	0.0008	0	0.01563	0.01093	0.0022	0.01803	0.04085	0.00168	0.0761	0	0.10533	0.00803	0	0	0
Bacteria	Firmicutes	Clostridia	Clostridiales	Eubacteriaceae	Alkalibaculum		2|1239|186801|186802|186806|696745	0	0	0	0	0	0	0	0	0	0	0	0	0	0	0	0	0	0	0	0	0	0	0	0	0	0	0	0	0	0.00374	0.00794	0.00067	0.01803	0.04085	0.00168	0.0761	0	0.10533	0.00803	0	0	0
Bacteria	Firmicutes	Clostridia	Clostridiales	Eubacteriaceae	Alkalibaculum	Alkalibaculum_bacchi	2|1239|186801|186802|186806|696745|645887	0	0	0	0	0	0	0	0	0	0	0	0	0	0	0	0	0	0	0	0	0	0	0	0	0	0	0	0	0	0.00374	0.00794	0.00067	0.01803	0.04085	0.00168	0.0761	0	0.10533	0.00803	0	0	0
Bacteria	Firmicutes	Clostridia	Clostridiales	Eubacteriaceae	Eubacteriaceae_unclassified			0	0	0	0	0	0	0	0	0	0	0	0	0	0	0	0	0	0	0	0	0	0	0	0	0	0	0	0	0	0	0	0	0	0	0	0	0	0	0	0	0	0
Bacteria	Firmicutes	Clostridia	Clostridiales	Eubacteriaceae	Eubacteriaceae_unclassified	Eubacteriaceae_bacterium_CHKCI005	2|1239|186801|186802|186806||1780381	0	0	0	0	0	0	0	0	0	0	0	0	0	0	0	0	0	0	0	0	0	0	0	0	0	0	0	0	0	0	0	0	0	0	0	0	0	0	0	0	0	0
Bacteria	Firmicutes	Clostridia	Clostridiales	Eubacteriaceae	Eubacterium		2|1239|186801|186802|186806|1730	0.00565	0.00565	0.02963	0.0439	0.02976	0.04308	0.06959	0.04593	0.0293	0.09556	0	0	0	0	0	0	0	0	0	0	0	0	0	0	0	0	0	0.0008	0	0.0119	0.00299	0.00153	0	0	0	0	0	0	0	0	0	0
Bacteria	Firmicutes	Clostridia	Clostridiales	Eubacteriaceae	Eubacterium	Eubacterium_aggregans	2|1239|186801|186802|186806|1730|81409	0	0	0	0	0	0	0	0	0	0	0	0	0	0	0	0	0	0	0	0	0	0	0	0	0	0	0	0	0	0.00556	0.00255	0.00153	0	0	0	0	0	0	0	0	0	0
Bacteria	Firmicutes	Clostridia	Clostridiales	Eubacteriaceae	Eubacterium	Eubacterium_eligens	2|1239|186801|186802|186806|1730|39485	0	0	0	0	0	0	0	0	0	0	0	0	0	0	0	0	0	0	0	0	0	0	0	0	0	0	0	0	0	0	0	0	0	0	0	0	0	0	0	0	0	0
Bacteria	Firmicutes	Clostridia	Clostridiales	Eubacteriaceae	Eubacterium	Eubacterium_hallii	2|1239|186801|186802|186806|1730|39488	0	0	0	0	0	0	0	0	0	0	0	0	0	0	0	0	0	0	0	0	0	0	0	0	0	0	0	0	0	0	0	0	0	0	0	0	0	0	0	0	0	0
Bacteria	Firmicutes	Clostridia	Clostridiales	Eubacteriaceae	Eubacterium	Eubacterium_limosum	2|1239|186801|186802|186806|1730|1736	0	0	0	0	0	0	0	0	0	0	0	0	0	0	0	0	0	0	0	0	0	0	0	0	0	0	0	0	0	0	0	0	0	0	0	0	0	0	0	0	0	0
Bacteria	Firmicutes	Clostridia	Clostridiales	Eubacteriaceae	Eubacterium	Eubacterium_maltosivorans	2|1239|186801|186802|186806|1730|2041044	0	0	0	0	0	0	0	0	0	0	0	0	0	0	0	0	0	0	0	0	0	0	0	0	0	0	0	0	0	0	0	0	0	0	0	0	0	0	0	0	0	0
Bacteria	Firmicutes	Clostridia	Clostridiales	Eubacteriaceae	Eubacterium	Eubacterium_sp_An11	2|1239|186801|186802|186806|1730|1965542	0.00565	0.00565	0.02963	0.0439	0.02976	0.04308	0.06959	0.04593	0.0293	0.09556	0	0	0	0	0	0	0	0	0	0	0	0	0	0	0	0	0	0.0008	0	0.00633	0.00044	0	0	0	0	0	0	0	0	0	0	0
Bacteria	Firmicutes	Clostridia	Clostridiales	Eubacteriaceae	Eubacterium	Eubacterium_sp_CAG_180	2|1239|186801|186802|186806|1730|1262882	0	0	0	0	0	0	0	0	0	0	0	0	0	0	0	0	0	0	0	0	0	0	0	0	0	0	0	0	0	0	0	0	0	0	0	0	0	0	0	0	0	0
Bacteria	Firmicutes	Clostridia	Clostridiales	Eubacteriaceae	Eubacterium	Eubacterium_sp_CAG_38	2|1239|186801|186802|186806|1730|1262889	0	0	0	0	0	0	0	0	0	0	0	0	0	0	0	0	0	0	0	0	0	0	0	0	0	0	0	0	0	0	0	0	0	0	0	0	0	0	0	0	0	0
Bacteria	Firmicutes	Clostridia	Clostridiales	Lachnospiraceae			2|1239|186801|186802|186803	8.29	8.29	8.85745	8.1214	9.84701	3.04428	3.22111	2.66618	4.52188	2.89843	0.03179	0	0	0	0	0	0	0	0	0	0	0	0	0	0.4744	0.10502	1.51445	2.54793	0.3172	0.02803	0.14666	0.00549	0.11663	0	0	0.00098	0.40439	0	0.0848	0	0	0
Bacteria	Firmicutes	Clostridia	Clostridiales	Lachnospiraceae	Anaerostipes		2|1239|186801|186802|186803|207244	0	0	0	0	0	0	0	0	0	0	0	0	0	0	0	0	0	0	0	0	0	0	0	0	0	0	0	0	0	0	0	0	0	0	0	0	0	0	0	0	0	0
Bacteria	Firmicutes	Clostridia	Clostridiales	Lachnospiraceae	Anaerostipes	Anaerostipes_caccae	2|1239|186801|186802|186803|207244|105841	0	0	0	0	0	0	0	0	0	0	0	0	0	0	0	0	0	0	0	0	0	0	0	0	0	0	0	0	0	0	0	0	0	0	0	0	0	0	0	0	0	0
Bacteria	Firmicutes	Clostridia	Clostridiales	Lachnospiraceae	Anaerostipes	Anaerostipes_hadrus	2|1239|186801|186802|186803|207244|649756	0	0	0	0	0	0	0	0	0	0	0	0	0	0	0	0	0	0	0	0	0	0	0	0	0	0	0	0	0	0	0	0	0	0	0	0	0	0	0	0	0	0
Bacteria	Firmicutes	Clostridia	Clostridiales	Lachnospiraceae	Anaerotignum		2|1239|186801|186802|186803|2039240	0.88792	0.88792	0.82117	0.39128	1.18771	0.30899	0.27278	0.23806	0.71322	0.26269	0	0	0	0	0	0	0	0	0	0	0	0	0	0	0.05333	0.03671	0.10628	0.13307	0.0947	0	0.01466	0	0.04535	0	0	0	0.06191	0	0.0048	0	0	0
Bacteria	Firmicutes	Clostridia	Clostridiales	Lachnospiraceae	Anaerotignum	Anaerotignum_lactatifermentans	2|1239|186801|186802|186803|2039240|160404	0.88792	0.88792	0.82117	0.39128	1.18771	0.30899	0.27278	0.23806	0.71322	0.26269	0	0	0	0	0	0	0	0	0	0	0	0	0	0	0.05333	0.03671	0.10628	0.13307	0.0947	0	0.01466	0	0.04535	0	0	0	0.06191	0	0.0048	0	0	0
Bacteria	Firmicutes	Clostridia	Clostridiales	Lachnospiraceae	Blautia		2|1239|186801|186802|186803|572511	0.89404	0.89404	2.24119	0.50741	1.46525	0.12871	0.08423	0.10889	0.25878	0.09972	0	0	0	0	0	0	0	0	0	0	0	0	0	0	0.11145	0.00374	0.07022	0.20365	0.04978	0.02658	0.04433	0.00549	0.00016	0	0	0.00098	0	0	0	0	0	0
Bacteria	Firmicutes	Clostridia	Clostridiales	Lachnospiraceae	Blautia	Blautia_obeum	2|1239|186801|186802|186803|572511|40520	0	0	0	0	0	0	0	0	0	0	0	0	0	0	0	0	0	0	0	0	0	0	0	0	0	0	0	0	0	0	0	0	0	0	0	0	0	0	0	0	0	0
Bacteria	Firmicutes	Clostridia	Clostridiales	Lachnospiraceae	Blautia	Blautia_sp_An249	2|1239|186801|186802|186803|572511|1965603	0.89404	0.89404	2.24119	0.50741	1.46525	0.12871	0.08423	0.10889	0.25878	0.09972	0	0	0	0	0	0	0	0	0	0	0	0	0	0	0.11145	0.00374	0.07022	0.20365	0.04978	0.02658	0.04433	0.00549	0.00016	0	0	0.00098	0	0	0	0	0	0
Bacteria	Firmicutes	Clostridia	Clostridiales	Lachnospiraceae	Blautia	Blautia_wexlerae	2|1239|186801|186802|186803|572511|418240	0	0	0	0	0	0	0	0	0	0	0	0	0	0	0	0	0	0	0	0	0	0	0	0	0	0	0	0	0	0	0	0	0	0	0	0	0	0	0	0	0	0
Bacteria	Firmicutes	Clostridia	Clostridiales	Lachnospiraceae	Blautia	Ruminococcus_gnavus	2|1239|186801|186802|186803|572511|33038	0	0	0	0	0	0	0	0	0	0	0	0	0	0	0	0	0	0	0	0	0	0	0	0	0	0	0	0	0	0	0	0	0	0	0	0	0	0	0	0	0	0
Bacteria	Firmicutes	Clostridia	Clostridiales	Lachnospiraceae	Blautia	Ruminococcus_torques	2|1239|186801|186802|186803|572511|33039	0	0	0	0	0	0	0	0	0	0	0	0	0	0	0	0	0	0	0	0	0	0	0	0	0	0	0	0	0	0	0	0	0	0	0	0	0	0	0	0	0	0
Bacteria	Firmicutes	Clostridia	Clostridiales	Lachnospiraceae	Coprococcus		2|1239|186801|186802|186803|33042	0	0	0	0	0	0	0	0	0	0	0	0	0	0	0	0	0	0	0	0	0	0	0	0	0	0	0	0	0	0	0	0	0	0	0	0	0	0	0	0	0	0
Bacteria	Firmicutes	Clostridia	Clostridiales	Lachnospiraceae	Coprococcus	Coprococcus_comes	2|1239|186801|186802|186803|33042|410072	0	0	0	0	0	0	0	0	0	0	0	0	0	0	0	0	0	0	0	0	0	0	0	0	0	0	0	0	0	0	0	0	0	0	0	0	0	0	0	0	0	0
Bacteria	Firmicutes	Clostridia	Clostridiales	Lachnospiraceae	Dorea		2|1239|186801|186802|186803|189330	0	0	0	0	0	0	0	0	0	0	0	0	0	0	0	0	0	0	0	0	0	0	0	0	0	0	0	0	0	0	0	0	0	0	0	0	0	0	0	0	0	0
Bacteria	Firmicutes	Clostridia	Clostridiales	Lachnospiraceae	Dorea	Dorea_formicigenerans	2|1239|186801|186802|186803|189330|39486	0	0	0	0	0	0	0	0	0	0	0	0	0	0	0	0	0	0	0	0	0	0	0	0	0	0	0	0	0	0	0	0	0	0	0	0	0	0	0	0	0	0
Bacteria	Firmicutes	Clostridia	Clostridiales	Lachnospiraceae	Dorea	Dorea_longicatena	2|1239|186801|186802|186803|189330|88431	0	0	0	0	0	0	0	0	0	0	0	0	0	0	0	0	0	0	0	0	0	0	0	0	0	0	0	0	0	0	0	0	0	0	0	0	0	0	0	0	0	0
Bacteria	Firmicutes	Clostridia	Clostridiales	Lachnospiraceae	Fusicatenibacter		2|1239|186801|186802|186803|1407607	0	0	0	0	0	0	0	0	0	0	0	0	0	0	0	0	0	0	0	0	0	0	0	0	0	0	0	0	0	0	0	0	0	0	0	0	0	0	0	0	0	0
Bacteria	Firmicutes	Clostridia	Clostridiales	Lachnospiraceae	Fusicatenibacter	Fusicatenibacter_saccharivorans	2|1239|186801|186802|186803|1407607|1150298	0	0	0	0	0	0	0	0	0	0	0	0	0	0	0	0	0	0	0	0	0	0	0	0	0	0	0	0	0	0	0	0	0	0	0	0	0	0	0	0	0	0
Bacteria	Firmicutes	Clostridia	Clostridiales	Lachnospiraceae	Lachnoclostridium		2|1239|186801|186802|186803|1506553	5.86977	5.86977	5.59841	7.11903	6.97625	2.60496	2.86409	2.31923	3.51338	2.53602	0.03179	0	0	0	0	0	0	0	0	0	0	0	0	0	0.30843	0.06457	1.07709	2.21122	0.11965	0.00097	0.08766	0	0.07112	0	0	0	0.34248	0	0.08	0	0	0
Bacteria	Firmicutes	Clostridia	Clostridiales	Lachnospiraceae	Lachnoclostridium	Clostridium_saccharolyticum	2|1239|186801|186802|186803|1506553|84030	0	0	0.00182	0.03144	0.04515	0.12328	0.10675	0.09693	0.13407	0.10392	0	0	0	0	0	0	0	0	0	0	0	0	0	0	0	0	0	0	0	0	0	0	0.00322	0	0	0	0	0	0	0	0	0
Bacteria	Firmicutes	Clostridia	Clostridiales	Lachnospiraceae	Lachnoclostridium	Lachnoclostridium_sp_An118	2|1239|186801|186802|186803|1506553|1965547	0.38906	0.38906	0.44723	0.2744	0.47145	0.17215	0.15563	0.1403	0.22285	0.14837	0	0	0	0	0	0	0	0	0	0	0	0	0	0	0.01801	0.00218	0.01488	0.02951	0.0115	0	0.00881	0	0.00415	0	0	0	0.00607	0	0.00304	0	0	0
Bacteria	Firmicutes	Clostridia	Clostridiales	Lachnospiraceae	Lachnoclostridium	Lachnoclostridium_sp_An131	2|1239|186801|186802|186803|1506553|1965555	0.28629	0.28629	0.44177	0.40708	0.51218	0.13716	0.18204	0.13823	0.23368	0.17553	0	0	0	0	0	0	0	0	0	0	0	0	0	0	0.05709	0	0.21022	0.24263	0.02572	0	0.0191	0	0.0031	0	0	0	0.02809	0	0.00362	0	0	0
Bacteria	Firmicutes	Clostridia	Clostridiales	Lachnospiraceae	Lachnoclostridium	Lachnoclostridium_sp_An138	2|1239|186801|186802|186803|1506553|1965560	1.16808	1.16808	1.51221	0.77139	1.54063	0.41982	0.49901	0.328	0.69189	0.62113	0	0	0	0	0	0	0	0	0	0	0	0	0	0	0.09541	0.03564	0.52701	0.65818	0.01935	0.00097	0.01815	0	0.00965	0	0	0	0.00713	0	0.00508	0	0	0
Bacteria	Firmicutes	Clostridia	Clostridiales	Lachnospiraceae	Lachnoclostridium	Lachnoclostridium_sp_An14	2|1239|186801|186802|186803|1506553|1965562	0	0	0	0	0.00053	0.01144	0.0108	0.01113	0.02187	0.01167	0	0	0	0	0	0	0	0	0	0	0	0	0	0	0	0	0	0	0	0	0	0	0	0	0	0	0	0	0	0	0	0
Bacteria	Firmicutes	Clostridia	Clostridiales	Lachnospiraceae	Lachnoclostridium	Lachnoclostridium_sp_An169	2|1239|186801|186802|186803|1506553|1965569	0	0	0	0	0.00571	0	0	0	0	0	0	0	0	0	0	0	0	0	0	0	0	0	0	0	0	0	0	0	0	0	0	0	0	0	0	0	0	0	0	0	0	0
Bacteria	Firmicutes	Clostridia	Clostridiales	Lachnospiraceae	Lachnoclostridium	Lachnoclostridium_sp_An181	2|1239|186801|186802|186803|1506553|1965575	0	0	0	0	0	0	0	0	0	0	0	0	0	0	0	0	0	0	0	0	0	0	0	0	0	0	0	0	0	0	0	0	0	0	0	0	0	0	0	0	0	0
Bacteria	Firmicutes	Clostridia	Clostridiales	Lachnospiraceae	Lachnoclostridium	Lachnoclostridium_sp_An196	2|1239|186801|186802|186803|1506553|1965583	3.81029	3.81029	2.32656	5.33531	3.69624	1.49135	1.63859	1.32682	1.87656	1.22519	0.03179	0	0	0	0	0	0	0	0	0	0	0	0	0	0.12217	0.02286	0.29491	1.27484	0.04153	0	0.03976	0	0.04068	0	0	0	0.10783	0	0.066	0	0	0
Bacteria	Firmicutes	Clostridia	Clostridiales	Lachnospiraceae	Lachnoclostridium	Lachnoclostridium_sp_An298	2|1239|186801|186802|186803|1506553|1965627	0.09819	0.09819	0.3507	0.07467	0.28653	0.09043	0.11058	0.10556	0.15172	0.11118	0	0	0	0	0	0	0	0	0	0	0	0	0	0	0.0058	0	0.00931	0.00265	0.01308	0	0	0	0.0048	0	0	0	0.11497	0	0	0	0	0
Bacteria	Firmicutes	Clostridia	Clostridiales	Lachnospiraceae	Lachnoclostridium	Lachnoclostridium_sp_An76	2|1239|186801|186802|186803|1506553|1965654	0.11786	0.11786	0.51811	0.22473	0.41783	0.15931	0.1607	0.17225	0.18073	0.13902	0	0	0	0	0	0	0	0	0	0	0	0	0	0	0.00995	0.00389	0.02076	0.00341	0.00847	0	0.00185	0	0.00552	0	0	0	0.07838	0	0.00226	0	0	0
Bacteria	Firmicutes	Clostridia	Clostridiales	Lachnospiraceae	Lachnospiraceae_unclassified			0	0	0	0	0	0	0	0	0	0	0	0	0	0	0	0	0	0	0	0	0	0	0	0	0	0	0	0	0	0	0	0	0	0	0	0	0	0	0	0	0	0
Bacteria	Firmicutes	Clostridia	Clostridiales	Lachnospiraceae	Lachnospiraceae_unclassified		2|1239|186801|186802|186803|	0	0	0	0	0	0	0	0	0	0	0	0	0	0	0	0	0	0	0	0	0	0	0	0	0	0	0	0	0	0	0	0	0	0	0	0	0	0	0	0	0	0
Bacteria	Firmicutes	Clostridia	Clostridiales	Lachnospiraceae	Lachnospiraceae_unclassified	Eubacterium_rectale	2|1239|186801|186802|186803||39491	0	0	0	0	0	0	0	0	0	0	0	0	0	0	0	0	0	0	0	0	0	0	0	0	0	0	0	0	0	0	0	0	0	0	0	0	0	0	0	0	0	0
Bacteria	Firmicutes	Clostridia	Clostridiales	Lachnospiraceae	Lachnospiraceae_unclassified	Lachnospiraceae_bacterium_28_4	2|1239|186801|186802|186803||397287	0	0	0	0	0	0	0	0	0	0	0	0	0	0	0	0	0	0	0	0	0	0	0	0	0	0	0	0	0	0	0	0	0	0	0	0	0	0	0	0	0	0
Bacteria	Firmicutes	Clostridia	Clostridiales	Lachnospiraceae	Roseburia		2|1239|186801|186802|186803|841	0	0	0	0	0	0	0	0	0	0	0	0	0	0	0	0	0	0	0	0	0	0	0	0	0	0	0	0	0	0	0	0	0	0	0	0	0	0	0	0	0	0
Bacteria	Firmicutes	Clostridia	Clostridiales	Lachnospiraceae	Roseburia	Roseburia_faecis	2|1239|186801|186802|186803|841|301302	0	0	0	0	0	0	0	0	0	0	0	0	0	0	0	0	0	0	0	0	0	0	0	0	0	0	0	0	0	0	0	0	0	0	0	0	0	0	0	0	0	0
Bacteria	Firmicutes	Clostridia	Clostridiales	Lachnospiraceae	Roseburia	Roseburia_intestinalis	2|1239|186801|186802|186803|841|166486	0	0	0	0	0	0	0	0	0	0	0	0	0	0	0	0	0	0	0	0	0	0	0	0	0	0	0	0	0	0	0	0	0	0	0	0	0	0	0	0	0	0
Bacteria	Firmicutes	Clostridia	Clostridiales	Lachnospiraceae	Roseburia	Roseburia_inulinivorans	2|1239|186801|186802|186803|841|360807	0	0	0	0	0	0	0	0	0	0	0	0	0	0	0	0	0	0	0	0	0	0	0	0	0	0	0	0	0	0	0	0	0	0	0	0	0	0	0	0	0	0
Bacteria	Firmicutes	Clostridia	Clostridiales	Lachnospiraceae	Sellimonas		2|1239|186801|186802|186803|1769710	0	0	0	0	0	0	0	0	0	0	0	0	0	0	0	0	0	0	0	0	0	0	0	0	0	0	0	0	0	0	0	0	0	0	0	0	0	0	0	0	0	0
Bacteria	Firmicutes	Clostridia	Clostridiales	Lachnospiraceae	Sellimonas	Sellimonas_intestinalis	2|1239|186801|186802|186803|1769710|1653434	0	0	0	0	0	0	0	0	0	0	0	0	0	0	0	0	0	0	0	0	0	0	0	0	0	0	0	0	0	0	0	0	0	0	0	0	0	0	0	0	0	0
Bacteria	Firmicutes	Clostridia	Clostridiales	Lachnospiraceae	Tyzzerella		2|1239|186801|186802|186803|1506577	0.63827	0.63827	0.19668	0.10368	0.21779	0.00162	0	0	0.03649	0	0	0	0	0	0	0	0	0	0	0	0	0	0	0	0.00119	0	0.26087	0	0.05307	0.00048	0	0	0	0	0	0	0	0	0	0	0	0
Bacteria	Firmicutes	Clostridia	Clostridiales	Lachnospiraceae	Tyzzerella	Tyzzerella_sp_An114	2|1239|186801|186802|186803|1506577|1965545	0.63827	0.63827	0.19668	0.10368	0.21779	0.00162	0	0	0.03649	0	0	0	0	0	0	0	0	0	0	0	0	0	0	0	0.00119	0	0.26087	0	0.05307	0.00048	0	0	0	0	0	0	0	0	0	0	0	0
Bacteria	Firmicutes	Clostridia	Clostridiales	Oscillospiraceae			2|1239|186801|186802|216572	0	0	0	0	0	0	0	0	0	0	0	0	0	0	0	0	0	0	0	0	0	0	0	0	0	0	0	0	0	0	0	0	0	0	0	0	0	0	0	0	0	0
Bacteria	Firmicutes	Clostridia	Clostridiales	Oscillospiraceae	Oscillibacter		2|1239|186801|186802|216572|459786	0	0	0	0	0	0	0	0	0	0	0	0	0	0	0	0	0	0	0	0	0	0	0	0	0	0	0	0	0	0	0	0	0	0	0	0	0	0	0	0	0	0
Bacteria	Firmicutes	Clostridia	Clostridiales	Oscillospiraceae	Oscillibacter	Oscillibacter_sp_57_20	2|1239|186801|186802|216572|459786|1897011	0	0	0	0	0	0	0	0	0	0	0	0	0	0	0	0	0	0	0	0	0	0	0	0	0	0	0	0	0	0	0	0	0	0	0	0	0	0	0	0	0	0
Bacteria	Firmicutes	Clostridia	Clostridiales	Peptostreptococcaceae			2|1239|186801|186802|186804	0	0	0	0	0	0	0	0	0	0	0	0	0	0	0	0.05319	0	0	0	0	0	0	0	0	0	0	0	0	0	0	0	0	0	0	0	0	0	0	0	0	0	0
Bacteria	Firmicutes	Clostridia	Clostridiales	Peptostreptococcaceae	Acetoanaerobium		2|1239|186801|186802|186804|186831	0	0	0	0	0	0	0	0	0	0	0	0	0	0	0	0.05319	0	0	0	0	0	0	0	0	0	0	0	0	0	0	0	0	0	0	0	0	0	0	0	0	0	0
Bacteria	Firmicutes	Clostridia	Clostridiales	Peptostreptococcaceae	Acetoanaerobium	Acetoanaerobium_noterae	2|1239|186801|186802|186804|186831|745369	0	0	0	0	0	0	0	0	0	0	0	0	0	0	0	0.04896	0	0	0	0	0	0	0	0	0	0	0	0	0	0	0	0	0	0	0	0	0	0	0	0	0	0
Bacteria	Firmicutes	Clostridia	Clostridiales	Peptostreptococcaceae	Acetoanaerobium	Acetoanaerobium_sticklandii	2|1239|186801|186802|186804|186831|1511	0	0	0	0	0	0	0	0	0	0	0	0	0	0	0	0.00424	0	0	0	0	0	0	0	0	0	0	0	0	0	0	0	0	0	0	0	0	0	0	0	0	0	0
Bacteria	Firmicutes	Clostridia	Clostridiales	Peptostreptococcaceae	Clostridioides		2|1239|186801|186802|186804|1870884	0	0	0	0	0	0	0	0	0	0	0	0	0	0	0	0	0	0	0	0	0	0	0	0	0	0	0	0	0	0	0	0	0	0	0	0	0	0	0	0	0	0
Bacteria	Firmicutes	Clostridia	Clostridiales	Peptostreptococcaceae	Clostridioides	Clostridioides_difficile	2|1239|186801|186802|186804|1870884|1496	0	0	0	0	0	0	0	0	0	0	0	0	0	0	0	0	0	0	0	0	0	0	0	0	0	0	0	0	0	0	0	0	0	0	0	0	0	0	0	0	0	0
Bacteria	Firmicutes	Clostridia	Clostridiales	Peptostreptococcaceae	Paraclostridium		2|1239|186801|186802|186804|1849822	0	0	0	0	0	0	0	0	0	0	0	0	0	0	0	0	0	0	0	0	0	0	0	0	0	0	0	0	0	0	0	0	0	0	0	0	0	0	0	0	0	0
Bacteria	Firmicutes	Clostridia	Clostridiales	Peptostreptococcaceae	Paraclostridium	Paraclostridium_benzoelyticum	2|1239|186801|186802|186804|1849822|1629550	0	0	0	0	0	0	0	0	0	0	0	0	0	0	0	0	0	0	0	0	0	0	0	0	0	0	0	0	0	0	0	0	0	0	0	0	0	0	0	0	0	0
Bacteria	Firmicutes	Clostridia	Clostridiales	Peptostreptococcaceae	Paraclostridium	Paraclostridium_bifermentans	2|1239|186801|186802|186804|1849822|1490	0	0	0	0	0	0	0	0	0	0	0	0	0	0	0	0	0	0	0	0	0	0	0	0	0	0	0	0	0	0	0	0	0	0	0	0	0	0	0	0	0	0
Bacteria	Firmicutes	Clostridia	Clostridiales	Peptostreptococcaceae	Romboutsia		2|1239|186801|186802|186804|1501226	0	0	0	0	0	0	0	0	0	0	0	0	0	0	0	0	0	0	0	0	0	0	0	0	0	0	0	0	0	0	0	0	0	0	0	0	0	0	0	0	0	0
Bacteria	Firmicutes	Clostridia	Clostridiales	Peptostreptococcaceae	Romboutsia	Romboutsia_ilealis	2|1239|186801|186802|186804|1501226|1115758	0	0	0	0	0	0	0	0	0	0	0	0	0	0	0	0	0	0	0	0	0	0	0	0	0	0	0	0	0	0	0	0	0	0	0	0	0	0	0	0	0	0
Bacteria	Firmicutes	Clostridia	Clostridiales	Peptostreptococcaceae	Terrisporobacter		2|1239|186801|186802|186804|1505652	0	0	0	0	0	0	0	0	0	0	0	0	0	0	0	0	0	0	0	0	0	0	0	0	0	0	0	0	0	0	0	0	0	0	0	0	0	0	0	0	0	0
Bacteria	Firmicutes	Clostridia	Clostridiales	Peptostreptococcaceae	Terrisporobacter	Terrisporobacter_othiniensis	2|1239|186801|186802|186804|1505652|1577792	0	0	0	0	0	0	0	0	0	0	0	0	0	0	0	0	0	0	0	0	0	0	0	0	0	0	0	0	0	0	0	0	0	0	0	0	0	0	0	0	0	0
Bacteria	Firmicutes	Clostridia	Clostridiales	Ruminococcaceae			2|1239|186801|186802|541000	9.41815	9.41815	7.07974	6.49218	6.85852	3.34595	4.51968	3.32251	5.23085	4.87632	0	0	0	0	0	0	0	0	0	0	0	0	0	0	0.2576	0.09847	1.36761	1.20748	0.20358	0	0.07104	0	0.23672	0	0	0.00295	0.80617	0.00427	0.46343	0	0	0
Bacteria	Firmicutes	Clostridia	Clostridiales	Ruminococcaceae	Agathobaculum		2|1239|186801|186802|541000|2048137	0	0	0	0	0	0	0	0	0	0	0	0	0	0	0	0	0	0	0	0	0	0	0	0	0	0	0	0	0	0	0	0	0	0	0	0	0	0	0	0	0	0
Bacteria	Firmicutes	Clostridia	Clostridiales	Ruminococcaceae	Agathobaculum	Agathobaculum_butyriciproducens	2|1239|186801|186802|541000|2048137|1628085	0	0	0	0	0	0	0	0	0	0	0	0	0	0	0	0	0	0	0	0	0	0	0	0	0	0	0	0	0	0	0	0	0	0	0	0	0	0	0	0	0	0
Bacteria	Firmicutes	Clostridia	Clostridiales	Ruminococcaceae	Anaerofilum		2|1239|186801|186802|541000|52784	0.45222	0.45222	0.27595	0.1671	0.23731	0.19601	0.3312	0.25185	0.51978	0.362	0	0	0	0	0	0	0	0	0	0	0	0	0	0	0.00644	0.00585	0.00894	0.07686	0.01225	0	0.00544	0	0.07582	0	0	0	0.02336	0	0.00431	0	0	0
Bacteria	Firmicutes	Clostridia	Clostridiales	Ruminococcaceae	Anaerofilum	Anaerofilum_sp_An201	2|1239|186801|186802|541000|52784|1965588	0.45222	0.45222	0.27595	0.1671	0.23731	0.19601	0.3312	0.25185	0.51978	0.362	0	0	0	0	0	0	0	0	0	0	0	0	0	0	0.00644	0.00585	0.00894	0.07686	0.01225	0	0.00544	0	0.07582	0	0	0	0.02336	0	0.00431	0	0	0
Bacteria	Firmicutes	Clostridia	Clostridiales	Ruminococcaceae	Anaeromassilibacillus		2|1239|186801|186802|541000|1924093	4.05007	4.05007	2.44076	1.50472	1.61098	1.08195	1.28295	0.99902	1.38004	1.33111	0	0	0	0	0	0	0	0	0	0	0	0	0	0	0.14057	0.04992	0.37152	0.43678	0.06147	0	0.0306	0	0.03864	0	0	0.00295	0.28856	0.00427	0.17077	0	0	0
Bacteria	Firmicutes	Clostridia	Clostridiales	Ruminococcaceae	Anaeromassilibacillus	Anaeromassilibacillus_sp_An172	2|1239|186801|186802|541000|1924093|1965570	2.47885	2.47885	1.37908	0.2691	0.55487	0.43415	0.58359	0.34819	0.43263	0.54397	0	0	0	0	0	0	0	0	0	0	0	0	0	0	0.02803	0.01981	0.01714	0.18561	0.02918	0	0.0171	0	0.00993	0	0	0	0.15854	0.00427	0.0905	0	0	0
Bacteria	Firmicutes	Clostridia	Clostridiales	Ruminococcaceae	Anaeromassilibacillus	Anaeromassilibacillus_sp_An200	2|1239|186801|186802|541000|1924093|1965587	0.25699	0.25699	0.14165	0.15174	0.18991	0.27987	0.27892	0.28377	0.51335	0.33742	0	0	0	0	0	0	0	0	0	0	0	0	0	0	0.00814	0	0.00118	0.00753	0	0	0	0	0.01233	0	0	0	0.0102	0	0.01872	0	0	0
Bacteria	Firmicutes	Clostridia	Clostridiales	Ruminococcaceae	Anaeromassilibacillus	Anaeromassilibacillus_sp_An250	2|1239|186801|186802|541000|1924093|1965604	1.31423	1.31423	0.92003	1.08388	0.86619	0.36793	0.42044	0.36706	0.43406	0.44972	0	0	0	0	0	0	0	0	0	0	0	0	0	0	0.1044	0.03011	0.3532	0.24364	0.03229	0	0.0135	0	0.01638	0	0	0.00295	0.11982	0	0.06155	0	0	0
Bacteria	Firmicutes	Clostridia	Clostridiales	Ruminococcaceae	Anaerotruncus		2|1239|186801|186802|541000|244127	0.07358	0.07358	0.02988	0.01299	0.03747	0.19772	0.20227	0.20065	0.35237	0.15013	0	0	0	0	0	0	0	0	0	0	0	0	0	0	0	0	0	0.00092	0	0	0	0	0	0	0	0	0.00519	0	0.02755	0	0	0
Bacteria	Firmicutes	Clostridia	Clostridiales	Ruminococcaceae	Anaerotruncus	Anaerotruncus_colihominis	2|1239|186801|186802|541000|244127|169435	0.07358	0.07358	0.02988	0.01299	0.03747	0.19772	0.20227	0.20065	0.35237	0.15013	0	0	0	0	0	0	0	0	0	0	0	0	0	0	0	0	0	0.00092	0	0	0	0	0	0	0	0	0.00519	0	0.02755	0	0	0
Bacteria	Firmicutes	Clostridia	Clostridiales	Ruminococcaceae	Faecalibacterium		2|1239|186801|186802|541000|216851	0	0	0	0	0	0	0	0	0	0	0	0	0	0	0	0	0	0	0	0	0	0	0	0	0	0	0	0	0	0	0	0	0	0	0	0	0	0	0	0	0	0
Bacteria	Firmicutes	Clostridia	Clostridiales	Ruminococcaceae	Faecalibacterium	Faecalibacterium_prausnitzii	2|1239|186801|186802|541000|216851|853	0	0	0	0	0	0	0	0	0	0	0	0	0	0	0	0	0	0	0	0	0	0	0	0	0	0	0	0	0	0	0	0	0	0	0	0	0	0	0	0	0	0
Bacteria	Firmicutes	Clostridia	Clostridiales	Ruminococcaceae	Flavonifractor		2|1239|186801|186802|541000|946234	1.40977	1.40977	1.11621	1.21957	1.36208	0.44933	0.57175	0.49097	0.89434	0.70386	0	0	0	0	0	0	0	0	0	0	0	0	0	0	0.03977	0.0039	0.17771	0.11649	0.02	0	0.00313	0	0.00208	0	0	0	0.28186	0	0.07519	0	0	0
Bacteria	Firmicutes	Clostridia	Clostridiales	Ruminococcaceae	Flavonifractor	Flavonifractor_plautii	2|1239|186801|186802|541000|946234|292800	0	0	0	0	0	0	0	0	0	0	0	0	0	0	0	0	0	0	0	0	0	0	0	0	0	0	0	0	0	0	0	0	0	0	0	0	0	0	0	0	0	0
Bacteria	Firmicutes	Clostridia	Clostridiales	Ruminococcaceae	Flavonifractor	Flavonifractor_sp_An10	2|1239|186801|186802|541000|946234|1965537	1.09702	1.09702	0.94809	1.08482	1.22563	0.35338	0.48624	0.37008	0.71763	0.58491	0	0	0	0	0	0	0	0	0	0	0	0	0	0	0.03643	0.0039	0.11066	0.08325	0.01702	0	0.00313	0	0.0019	0	0	0	0.28026	0	0.04797	0	0	0
Bacteria	Firmicutes	Clostridia	Clostridiales	Ruminococcaceae	Flavonifractor	Flavonifractor_sp_An100	2|1239|186801|186802|541000|946234|1965538	0.00514	0.00514	0.00761	0.02384	0.01578	0	0	0	0	0	0	0	0	0	0	0	0	0	0	0	0	0	0	0	0	0	0	0.00026	0.00056	0	0	0	0	0	0	0	0	0	0	0	0	0
Bacteria	Firmicutes	Clostridia	Clostridiales	Ruminococcaceae	Flavonifractor	Flavonifractor_sp_An306	2|1239|186801|186802|541000|946234|1965629	0.30761	0.30761	0.15616	0.10516	0.11551	0.0948	0.08552	0.12061	0.17637	0.11775	0	0	0	0	0	0	0	0	0	0	0	0	0	0	0.00334	0	0.06704	0.03298	0.00242	0	0	0	0.00018	0	0	0	0.0016	0	0.02721	0	0	0
Bacteria	Firmicutes	Clostridia	Clostridiales	Ruminococcaceae	Flavonifractor	Flavonifractor_sp_An82	2|1239|186801|186802|541000|946234|1965660	0	0	0.00436	0.00576	0.00515	0.00116	0	0.00028	0.00034	0.0012	0	0	0	0	0	0	0	0	0	0	0	0	0	0	0	0	0	0	0	0	0	0	0	0	0	0	0	0	0	0	0	0
Bacteria	Firmicutes	Clostridia	Clostridiales	Ruminococcaceae	Gemmiger		2|1239|186801|186802|541000|204475	0.97966	0.97966	0.60492	0.95411	0.60419	0.61754	1.14253	0.56887	0.61256	1.226	0	0	0	0	0	0	0	0	0	0	0	0	0	0	0.0124	0.02929	0.4073	0.251	0.03434	0	0.00848	0	0.09938	0	0	0	0.15788	0	0.16005	0	0	0
Bacteria	Firmicutes	Clostridia	Clostridiales	Ruminococcaceae	Gemmiger	Gemmiger_formicilis	2|1239|186801|186802|541000|204475|745368	0	0	0	0	0	0	0	0	0	0	0	0	0	0	0	0	0	0	0	0	0	0	0	0	0	0	0	0	0	0	0	0	0	0	0	0	0	0	0	0	0	0
Bacteria	Firmicutes	Clostridia	Clostridiales	Ruminococcaceae	Gemmiger	Gemmiger_sp_An120	2|1239|186801|186802|541000|204475|1965549	0.17992	0.17992	0.17808	0.0229	0.23362	0.31162	0.69723	0.32079	0.34764	0.73321	0	0	0	0	0	0	0	0	0	0	0	0	0	0	0	0	0.03469	0.00132	0.00099	0	0	0	0.09816	0	0	0	0.08249	0	0.15218	0	0	0
Bacteria	Firmicutes	Clostridia	Clostridiales	Ruminococcaceae	Gemmiger	Gemmiger_sp_An194	2|1239|186801|186802|541000|204475|1965582	0.00648	0.00648	0.00762	0.00943	0.00218	0.00281	0.00384	0.00194	0.00352	0.0048	0	0	0	0	0	0	0	0	0	0	0	0	0	0	0	0	0.00113	0.0003	0	0	0	0	0	0	0	0	0	0	0	0	0	0
Bacteria	Firmicutes	Clostridia	Clostridiales	Ruminococcaceae	Gemmiger	Gemmiger_sp_An50	2|1239|186801|186802|541000|204475|1965639	0.76784	0.76784	0.39727	0.90614	0.35666	0.29517	0.43055	0.2421	0.25675	0.48069	0	0	0	0	0	0	0	0	0	0	0	0	0	0	0.0124	0.02929	0.36658	0.24828	0.03259	0	0.00848	0	0.00121	0	0	0	0.07329	0	0.00787	0	0	0
Bacteria	Firmicutes	Clostridia	Clostridiales	Ruminococcaceae	Gemmiger	Gemmiger_sp_An87	2|1239|186801|186802|541000|204475|1965662	0.02542	0.02542	0.02195	0.01563	0.01173	0.00794	0.01091	0.00404	0.00466	0.0073	0	0	0	0	0	0	0	0	0	0	0	0	0	0	0	0	0.0049	0.0011	0.00076	0	0	0	0	0	0	0	0.0021	0	0	0	0	0
Bacteria	Firmicutes	Clostridia	Clostridiales	Ruminococcaceae	Pseudoflavonifractor		2|1239|186801|186802|541000|1017280	2.44116	2.44116	2.60708	2.62742	2.99601	0.79684	0.98067	0.79848	1.46318	1.09239	0	0	0	0	0	0	0	0	0	0	0	0	0	0	0.05842	0.00951	0.40215	0.32425	0.07552	0	0.02339	0	0.0208	0	0	0	0.04932	0	0.02516	0	0	0
Bacteria	Firmicutes	Clostridia	Clostridiales	Ruminococcaceae	Pseudoflavonifractor	Pseudoflavonifractor_capillosus	2|1239|186801|186802|541000|1017280|106588	0.19899	0.19899	0.21322	0.07758	0.2091	0.01788	0.04142	0.01931	0.05879	0.03641	0	0	0	0	0	0	0	0	0	0	0	0	0	0	0.00515	0.00221	0.09473	0.04785	0.01512	0	0	0	0.01175	0	0	0	0.00106	0	0	0	0	0
Bacteria	Firmicutes	Clostridia	Clostridiales	Ruminococcaceae	Pseudoflavonifractor	Pseudoflavonifractor_sp_An184	2|1239|186801|186802|541000|1017280|1965576	2.21432	2.21432	2.28063	2.47234	2.71578	0.75856	0.91983	0.75466	1.37813	1.03327	0	0	0	0	0	0	0	0	0	0	0	0	0	0	0.05221	0.0073	0.29991	0.27391	0.06017	0	0.02339	0	0.00905	0	0	0	0.04826	0	0.02516	0	0	0
Bacteria	Firmicutes	Clostridia	Clostridiales	Ruminococcaceae	Pseudoflavonifractor	Pseudoflavonifractor_sp_An85	2|1239|186801|186802|541000|1017280|1965661	0.02785	0.02785	0.11323	0.0775	0.07114	0.0204	0.01942	0.02451	0.02626	0.02271	0	0	0	0	0	0	0	0	0	0	0	0	0	0	0.00107	0	0.00751	0.0025	0.00023	0	0	0	0	0	0	0	0	0	0	0	0	0
Bacteria	Firmicutes	Clostridia	Clostridiales	Ruminococcaceae	Ruminococcaceae_unclassified			0.00549	0.00549	0.0013	0.00419	0.00199	0.00099	0.00276	0.00082	0.00141	0.00183	0	0	0	0	0	0	0	0	0	0	0	0	0	0	0	0	0	0	0	0	0	0	0	0	0	0	0	0	0	0	0	0
Bacteria	Firmicutes	Clostridia	Clostridiales	Ruminococcaceae	Ruminococcaceae_unclassified		2|1239|186801|186802|541000|	0	0	0	0	0	0	0	0	0	0	0	0	0	0	0	0	0	0	0	0	0	0	0	0	0	0	0	0	0	0	0	0	0	0	0	0	0	0	0	0	0	0
Bacteria	Firmicutes	Clostridia	Clostridiales	Ruminococcaceae	Ruminococcaceae_unclassified	Clostridium_leptum	2|1239|186801|186802|541000||1535	0	0	0	0	0	0	0	0	0	0	0	0	0	0	0	0	0	0	0	0	0	0	0	0	0	0	0	0	0	0	0	0	0	0	0	0	0	0	0	0	0	0
Bacteria	Firmicutes	Clostridia	Clostridiales	Ruminococcaceae	Ruminococcaceae_unclassified	Clostridium_methylpentosum	2|1239|186801|186802|541000||84026	0	0	0	0	0	0	0	0	0	0	0	0	0	0	0	0	0	0	0	0	0	0	0	0	0	0	0	0	0	0	0	0	0	0	0	0	0	0	0	0	0	0
Bacteria	Firmicutes	Clostridia	Clostridiales	Ruminococcaceae	Ruminococcaceae_unclassified	Ruminococcaceae_bacterium_D16	2|1239|186801|186802|541000||552398	0.00549	0.00549	0.0013	0.00419	0.00199	0.00099	0.00276	0.00082	0.00141	0.00183	0	0	0	0	0	0	0	0	0	0	0	0	0	0	0	0	0	0	0	0	0	0	0	0	0	0	0	0	0	0	0	0
Bacteria	Firmicutes	Clostridia	Clostridiales	Ruminococcaceae	Ruminococcus		2|1239|186801|186802|541000|1263	0	0	0	0	0	0	0	0	0	0	0	0	0	0	0	0	0	0	0	0	0	0	0	0	0	0	0	0	0	0	0	0	0	0	0	0	0	0	0	0	0	0
Bacteria	Firmicutes	Clostridia	Clostridiales	Ruminococcaceae	Ruminococcus	Ruminococcus_bicirculans	2|1239|186801|186802|541000|1263|1160721	0	0	0	0	0	0	0	0	0	0	0	0	0	0	0	0	0	0	0	0	0	0	0	0	0	0	0	0	0	0	0	0	0	0	0	0	0	0	0	0	0	0
Bacteria	Firmicutes	Clostridia	Clostridiales	Ruminococcaceae	Ruminococcus	Ruminococcus_bromii	2|1239|186801|186802|541000|1263|40518	0	0	0	0	0	0	0	0	0	0	0	0	0	0	0	0	0	0	0	0	0	0	0	0	0	0	0	0	0	0	0	0	0	0	0	0	0	0	0	0	0	0
Bacteria	Firmicutes	Clostridia	Clostridiales	Ruminococcaceae	Ruminococcus	Ruminococcus_lactaris	2|1239|186801|186802|541000|1263|46228	0	0	0	0	0	0	0	0	0	0	0	0	0	0	0	0	0	0	0	0	0	0	0	0	0	0	0	0	0	0	0	0	0	0	0	0	0	0	0	0	0	0
Bacteria	Firmicutes	Clostridia	Clostridiales	Ruminococcaceae	Ruminococcus	Ruminococcus_obeum_CAG_39	2|1239|186801|186802|541000|1263|1263107	0	0	0	0	0	0	0	0	0	0	0	0	0	0	0	0	0	0	0	0	0	0	0	0	0	0	0	0	0	0	0	0	0	0	0	0	0	0	0	0	0	0
Bacteria	Firmicutes	Clostridia	Clostridiales	Ruminococcaceae	Ruthenibacterium		2|1239|186801|186802|541000|1905344	0	0	0	0	0	0	0	0	0	0	0	0	0	0	0	0	0	0	0	0	0	0	0	0	0	0	0	0	0	0	0	0	0	0	0	0	0	0	0	0	0	0
Bacteria	Firmicutes	Clostridia	Clostridiales	Ruminococcaceae	Ruthenibacterium	Ruthenibacterium_lactatiformans	2|1239|186801|186802|541000|1905344|1550024	0	0	0	0	0	0	0	0	0	0	0	0	0	0	0	0	0	0	0	0	0	0	0	0	0	0	0	0	0	0	0	0	0	0	0	0	0	0	0	0	0	0
Bacteria	Firmicutes	Clostridia	Clostridiales	Ruminococcaceae	Subdoligranulum		2|1239|186801|186802|541000|292632	0.00621	0.00621	0.00364	0.00209	0.00849	0.00557	0.00554	0.01185	0.00716	0.00901	0	0	0	0	0	0	0	0	0	0	0	0	0	0	0	0	0	0.00119	0	0	0	0	0	0	0	0	0	0	0.00041	0	0	0
Bacteria	Firmicutes	Clostridia	Clostridiales	Ruminococcaceae	Subdoligranulum	Subdoligranulum_variabile	2|1239|186801|186802|541000|292632|214851	0.00621	0.00621	0.00364	0.00209	0.00849	0.00557	0.00554	0.01185	0.00716	0.00901	0	0	0	0	0	0	0	0	0	0	0	0	0	0	0	0	0	0.00119	0	0	0	0	0	0	0	0	0	0	0.00041	0	0	0
Bacteria	Firmicutes	Erysipelotrichia					2|1239|526524	2.16838	2.16838	0.93622	0.7693	0.69654	1.01097	1.18748	0.7599	0.89907	1.26985	0	0	0	0.12041	0	0.82476	0	0	0	0	0	0	0	0	0.25264	2.51102	4.59284	0.24536	0.03805	2.58634	1.65098	0.79982	1.68446	1.05106	1.17842	4.37054	0.15436	5.94777	0.54667	0	0	0
Bacteria	Firmicutes	Erysipelotrichia	Erysipelotrichales				2|1239|526524|526525	2.16838	2.16838	0.93622	0.7693	0.69654	1.01097	1.18748	0.7599	0.89907	1.26985	0	0	0	0.12041	0	0.82476	0	0	0	0	0	0	0	0	0.25264	2.51102	4.59284	0.24536	0.03805	2.58634	1.65098	0.79982	1.68446	1.05106	1.17842	4.37054	0.15436	5.94777	0.54667	0	0	0
Bacteria	Firmicutes	Erysipelotrichia	Erysipelotrichales	Erysipelotrichaceae			2|1239|526524|526525|128827	2.16838	2.16838	0.93622	0.7693	0.69654	1.01097	1.18748	0.7599	0.89907	1.26985	0	0	0	0.12041	0	0.82476	0	0	0	0	0	0	0	0	0.25264	2.51102	4.59284	0.24536	0.03805	2.58634	1.65098	0.79982	1.68446	1.05106	1.17842	4.37054	0.15436	5.94777	0.54667	0	0	0
Bacteria	Firmicutes	Erysipelotrichia	Erysipelotrichales	Erysipelotrichaceae	Catenibacterium		2|1239|526524|526525|128827|135858	0	0	0	0	0	0	0	0	0	0	0	0	0	0	0	0	0	0	0	0	0	0	0	0	0	0	0	0	0	0	0	0	0	0	0	0	0	0	0	0	0	0
Bacteria	Firmicutes	Erysipelotrichia	Erysipelotrichales	Erysipelotrichaceae	Catenibacterium	Catenibacterium_mitsuokai	2|1239|526524|526525|128827|135858|100886	0	0	0	0	0	0	0	0	0	0	0	0	0	0	0	0	0	0	0	0	0	0	0	0	0	0	0	0	0	0	0	0	0	0	0	0	0	0	0	0	0	0
Bacteria	Firmicutes	Erysipelotrichia	Erysipelotrichales	Erysipelotrichaceae	Erysipelatoclostridium		2|1239|526524|526525|128827|1505663	2.14451	2.14451	0.82299	0.74529	0.58877	0.71615	0.86721	0.55684	0.82284	1.04923	0	0	0	0	0	0	0	0	0	0	0	0	0	0	0.01471	0.0576	0.08631	0.20067	0.01237	0.00212	0.02717	0.00142	0.14211	0.00603	0	0.01489	0.08342	0.02046	0.0367	0	0	0
Bacteria	Firmicutes	Erysipelotrichia	Erysipelotrichales	Erysipelotrichaceae	Erysipelatoclostridium	Clostridium_innocuum	2|1239|526524|526525|128827|1505663|1522	0	0	0	0	0	0	0	0	0	0	0	0	0	0	0	0	0	0	0	0	0	0	0	0	0	0	0	0	0	0	0	0	0	0	0	0	0	0	0	0	0	0
Bacteria	Firmicutes	Erysipelotrichia	Erysipelotrichales	Erysipelotrichaceae	Erysipelatoclostridium	Clostridium_spiroforme	2|1239|526524|526525|128827|1505663|29348	2.14451	2.14451	0.82299	0.74529	0.58877	0.71615	0.86721	0.55684	0.82284	1.04923	0	0	0	0	0	0	0	0	0	0	0	0	0	0	0.01471	0.0576	0.08631	0.20067	0.01237	0.00212	0.02717	0.00142	0.14211	0.00603	0	0.01489	0.08342	0.02046	0.0367	0	0	0
Bacteria	Firmicutes	Erysipelotrichia	Erysipelotrichales	Erysipelotrichaceae	Erysipelatoclostridium	Erysipelatoclostridium_ramosum	2|1239|526524|526525|128827|1505663|1547	0	0	0	0	0	0	0	0	0	0	0	0	0	0	0	0	0	0	0	0	0	0	0	0	0	0	0	0	0	0	0	0	0	0	0	0	0	0	0	0	0	0
Bacteria	Firmicutes	Erysipelotrichia	Erysipelotrichales	Erysipelotrichaceae	Erysipelothrix		2|1239|526524|526525|128827|1647	0.00427	0.00427	0.08994	0.01355	0.07613	0.2798	0.30324	0.19561	0.0617	0.20406	0	0	0	0.12041	0	0.82476	0	0	0	0	0	0	0	0	0.23793	2.43436	4.50653	0.0447	0.02568	2.57982	1.62267	0.79231	1.54116	1.04503	1.17842	4.35565	0.06948	5.9273	0.50997	0	0	0
Bacteria	Firmicutes	Erysipelotrichia	Erysipelotrichales	Erysipelotrichaceae	Erysipelothrix	Erysipelothrix_larvae	2|1239|526524|526525|128827|1647|1514105	0.00427	0.00427	0.08994	0.01355	0.07613	0.2798	0.30324	0.19561	0.0617	0.20406	0	0	0	0.12041	0	0.82476	0	0	0	0	0	0	0	0	0.23793	2.43436	4.50653	0.0447	0.02568	2.57982	1.62267	0.79231	1.54116	1.04503	1.17842	4.35565	0.06948	5.9273	0.50997	0	0	0
Bacteria	Firmicutes	Erysipelotrichia	Erysipelotrichales	Erysipelotrichaceae	Erysipelotrichaceae_unclassified			0	0	0	0	0	0	0	0	0	0	0	0	0	0	0	0	0	0	0	0	0	0	0	0	0	0.01906	0	0	0	0.0044	0.00114	0.00609	0	0	0	0	0	0	0	0	0	0
Bacteria	Firmicutes	Erysipelotrichia	Erysipelotrichales	Erysipelotrichaceae	Erysipelotrichaceae_unclassified	Erysipelotrichaceae_bacterium_MTC7	2|1239|526524|526525|128827||1768196	0	0	0	0	0	0	0	0	0	0	0	0	0	0	0	0	0	0	0	0	0	0	0	0	0	0.01906	0	0	0	0.0044	0.00114	0.00609	0	0	0	0	0	0	0	0	0	0
Bacteria	Firmicutes	Erysipelotrichia	Erysipelotrichales	Erysipelotrichaceae	Massiliomicrobiota		2|1239|526524|526525|128827|1924110	0.0196	0.0196	0.0233	0.01047	0.03163	0.01502	0.01703	0.00744	0.01453	0.01656	0	0	0	0	0	0	0	0	0	0	0	0	0	0	0	0	0	0	0	0	0	0	0.0012	0	0	0	0.00146	0	0	0	0	0
Bacteria	Firmicutes	Erysipelotrichia	Erysipelotrichales	Erysipelotrichaceae	Massiliomicrobiota	Massiliomicrobiota_timonensis	2|1239|526524|526525|128827|1924110|1776392	0.0196	0.0196	0.0233	0.01047	0.03163	0.01502	0.01703	0.00744	0.01453	0.01656	0	0	0	0	0	0	0	0	0	0	0	0	0	0	0	0	0	0	0	0	0	0	0.0012	0	0	0	0.00146	0	0	0	0	0
Bacteria	Firmicutes	Erysipelotrichia	Erysipelotrichales	Erysipelotrichaceae	Turicibacter		2|1239|526524|526525|128827|191303	0	0	0	0	0	0	0	0	0	0	0	0	0	0	0	0	0	0	0	0	0	0	0	0	0	0	0	0	0	0	0	0	0	0	0	0	0	0	0	0	0	0
Bacteria	Firmicutes	Erysipelotrichia	Erysipelotrichales	Erysipelotrichaceae	Turicibacter	Turicibacter_sanguinis	2|1239|526524|526525|128827|191303|154288	0	0	0	0	0	0	0	0	0	0	0	0	0	0	0	0	0	0	0	0	0	0	0	0	0	0	0	0	0	0	0	0	0	0	0	0	0	0	0	0	0	0
Bacteria	Firmicutes	Firmicutes_unclassified						4.414	4.414	3.26577	2.62383	3.25526	1.01957	1.16446	1.0329	1.81741	1.11047	0	0	0	0	0	0	0	0	0	0	0	0	0	0	0.18225	0.10068	0.7225	0.78035	0.31672	0	0.03476	0	0.11416	0	0	0.00038	0.10041	0.01053	0.10644	0	0	0
Bacteria	Firmicutes	Firmicutes_unclassified					2|1239|	0	0	0	0	0	0	0	0	0	0	0	0	0	0	0	0	0	0	0	0	0	0	0	0	0	0	0	0	0	0	0	0	0	0	0	0	0	0	0	0	0	0
Bacteria	Firmicutes	Firmicutes_unclassified	Firmicutes_unclassified					4.414	4.414	3.26577	2.62383	3.25526	1.01957	1.16446	1.0329	1.81741	1.11047	0	0	0	0	0	0	0	0	0	0	0	0	0	0	0.18225	0.10068	0.7225	0.78035	0.31672	0	0.03476	0	0.11416	0	0	0.00038	0.10041	0.01053	0.10644	0	0	0
Bacteria	Firmicutes	Firmicutes_unclassified	Firmicutes_unclassified				2|1239||	0	0	0	0	0	0	0	0	0	0	0	0	0	0	0	0	0	0	0	0	0	0	0	0	0	0	0	0	0	0	0	0	0	0	0	0	0	0	0	0	0	0
Bacteria	Firmicutes	Firmicutes_unclassified	Firmicutes_unclassified	Firmicutes_unclassified				4.414	4.414	3.26577	2.62383	3.25526	1.01957	1.16446	1.0329	1.81741	1.11047	0	0	0	0	0	0	0	0	0	0	0	0	0	0	0.18225	0.10068	0.7225	0.78035	0.31672	0	0.03476	0	0.11416	0	0	0.00038	0.10041	0.01053	0.10644	0	0	0
Bacteria	Firmicutes	Firmicutes_unclassified	Firmicutes_unclassified	Firmicutes_unclassified			2|1239|||	0	0	0	0	0	0	0	0	0	0	0	0	0	0	0	0	0	0	0	0	0	0	0	0	0	0	0	0	0	0	0	0	0	0	0	0	0	0	0	0	0	0
Bacteria	Firmicutes	Firmicutes_unclassified	Firmicutes_unclassified	Firmicutes_unclassified	Firmicutes_unclassified			4.414	4.414	3.26577	2.62383	3.25526	1.01957	1.16446	1.0329	1.81741	1.11047	0	0	0	0	0	0	0	0	0	0	0	0	0	0	0.18225	0.10068	0.7225	0.78035	0.31672	0	0.03476	0	0.11416	0	0	0.00038	0.10041	0.01053	0.10644	0	0	0
Bacteria	Firmicutes	Firmicutes_unclassified	Firmicutes_unclassified	Firmicutes_unclassified	Firmicutes_unclassified		2|1239||||	0	0	0	0	0	0	0	0	0	0	0	0	0	0	0	0	0	0	0	0	0	0	0	0	0	0	0	0	0	0	0	0	0	0	0	0	0	0	0	0	0	0
Bacteria	Firmicutes	Firmicutes_unclassified	Firmicutes_unclassified	Firmicutes_unclassified	Firmicutes_unclassified	Firmicutes_bacterium_CAG_83	2|1239|||||1262992	0	0	0	0	0	0	0	0	0	0	0	0	0	0	0	0	0	0	0	0	0	0	0	0	0	0	0	0	0	0	0	0	0	0	0	0	0	0	0	0	0	0
Bacteria	Firmicutes	Firmicutes_unclassified	Firmicutes_unclassified	Firmicutes_unclassified	Firmicutes_unclassified	Firmicutes_bacterium_CAG_94	2|1239|||||1262989	4.414	4.414	3.26577	2.62383	3.25526	1.01957	1.16446	1.0329	1.81741	1.11047	0	0	0	0	0	0	0	0	0	0	0	0	0	0	0.18225	0.10068	0.7225	0.78035	0.31672	0	0.03476	0	0.11416	0	0	0.00038	0.10041	0.01053	0.10644	0	0	0
Bacteria	Firmicutes	Negativicutes					2|1239|909932	0.0209	0.0209	0.18976	0.03018	0.29541	0	0	0	0	0	0.26876	0	0	0	0	0	0	0	0	0	0	0	0	2.95445	0.03441	0.12693	0.05369	0	0.00247	0	0	0	0	0	0	0	0	0	0	0	0	0
Bacteria	Firmicutes	Negativicutes	Acidaminococcales				2|1239|909932|1843488	0.0209	0.0209	0.15278	0.02821	0.26889	0	0	0	0	0	0	0	0	0	0	0	0	0	0	0	0	0	0	0	0.03441	0.12693	0.05369	0	0.00247	0	0	0	0	0	0	0	0	0	0	0	0	0
Bacteria	Firmicutes	Negativicutes	Acidaminococcales	Acidaminococcaceae			2|1239|909932|1843488|909930	0.0209	0.0209	0.15278	0.02821	0.26889	0	0	0	0	0	0	0	0	0	0	0	0	0	0	0	0	0	0	0	0.03441	0.12693	0.05369	0	0.00247	0	0	0	0	0	0	0	0	0	0	0	0	0
Bacteria	Firmicutes	Negativicutes	Acidaminococcales	Acidaminococcaceae	Phascolarctobacterium		2|1239|909932|1843488|909930|33024	0.0209	0.0209	0.15278	0.02821	0.26889	0	0	0	0	0	0	0	0	0	0	0	0	0	0	0	0	0	0	0	0.03441	0.12693	0.05369	0	0.00247	0	0	0	0	0	0	0	0	0	0	0	0	0
Bacteria	Firmicutes	Negativicutes	Acidaminococcales	Acidaminococcaceae	Phascolarctobacterium	Phascolarctobacterium_faecium	2|1239|909932|1843488|909930|33024|33025	0.0209	0.0209	0.15278	0.02821	0.26889	0	0	0	0	0	0	0	0	0	0	0	0	0	0	0	0	0	0	0	0.03441	0.12693	0.05369	0	0.00247	0	0	0	0	0	0	0	0	0	0	0	0	0
Bacteria	Firmicutes	Negativicutes	Acidaminococcales	Acidaminococcaceae	Phascolarctobacterium	Phascolarctobacterium_sp_CAG_266	2|1239|909932|1843488|909930|33024|1262915	0	0	0	0	0	0	0	0	0	0	0	0	0	0	0	0	0	0	0	0	0	0	0	0	0	0	0	0	0	0	0	0	0	0	0	0	0	0	0	0	0	0
Bacteria	Firmicutes	Negativicutes	Acidaminococcales	Acidaminococcaceae	Phascolarctobacterium	Phascolarctobacterium_succinatutens	2|1239|909932|1843488|909930|33024|626940	0	0	0	0	0	0	0	0	0	0	0	0	0	0	0	0	0	0	0	0	0	0	0	0	0	0	0	0	0	0	0	0	0	0	0	0	0	0	0	0	0	0
Bacteria	Firmicutes	Negativicutes	Selenomonadales				2|1239|909932|909929	0	0	0.03698	0.00197	0.02652	0	0	0	0	0	0.26876	0	0	0	0	0	0	0	0	0	0	0	0	2.95445	0	0	0	0	0	0	0	0	0	0	0	0	0	0	0	0	0	0
Bacteria	Firmicutes	Negativicutes	Selenomonadales	Selenomonadaceae			2|1239|909932|909929|1843491	0	0	0.03698	0.00197	0.02652	0	0	0	0	0	0.26876	0	0	0	0	0	0	0	0	0	0	0	0	2.95445	0	0	0	0	0	0	0	0	0	0	0	0	0	0	0	0	0	0
Bacteria	Firmicutes	Negativicutes	Selenomonadales	Selenomonadaceae	Megamonas		2|1239|909932|909929|1843491|158846	0	0	0.03698	0.00197	0.02652	0	0	0	0	0	0.26876	0	0	0	0	0	0	0	0	0	0	0	0	2.95445	0	0	0	0	0	0	0	0	0	0	0	0	0	0	0	0	0	0
Bacteria	Firmicutes	Negativicutes	Selenomonadales	Selenomonadaceae	Megamonas	Megamonas_funiformis	2|1239|909932|909929|1843491|158846|437897	0	0	0.03698	0.00197	0.02652	0	0	0	0	0	0.04612	0	0	0	0	0	0	0	0	0	0	0	0	2.95445	0	0	0	0	0	0	0	0	0	0	0	0	0	0	0	0	0	0
Bacteria	Firmicutes	Negativicutes	Selenomonadales	Selenomonadaceae	Megamonas	Megamonas_hypermegale	2|1239|909932|909929|1843491|158846|158847	0	0	0	0	0	0	0	0	0	0	0.17578	0	0	0	0	0	0	0	0	0	0	0	0	0	0	0	0	0	0	0	0	0	0	0	0	0	0	0	0	0	0	0
Bacteria	Firmicutes	Negativicutes	Selenomonadales	Selenomonadaceae	Megamonas	Megamonas_rupellensis	2|1239|909932|909929|1843491|158846|491921	0	0	0	0	0	0	0	0	0	0	0.04687	0	0	0	0	0	0	0	0	0	0	0	0	0	0	0	0	0	0	0	0	0	0	0	0	0	0	0	0	0	0	0
Bacteria	Firmicutes	Negativicutes	Selenomonadales	Selenomonadaceae	Mitsuokella		2|1239|909932|909929|1843491|52225	0	0	0	0	0	0	0	0	0	0	0	0	0	0	0	0	0	0	0	0	0	0	0	0	0	0	0	0	0	0	0	0	0	0	0	0	0	0	0	0	0	0
Bacteria	Firmicutes	Negativicutes	Selenomonadales	Selenomonadaceae	Mitsuokella	Mitsuokella_multacida	2|1239|909932|909929|1843491|52225|52226	0	0	0	0	0	0	0	0	0	0	0	0	0	0	0	0	0	0	0	0	0	0	0	0	0	0	0	0	0	0	0	0	0	0	0	0	0	0	0	0	0	0
Bacteria	Firmicutes	Negativicutes	Veillonellales				2|1239|909932|1843489	0	0	0	0	0	0	0	0	0	0	0	0	0	0	0	0	0	0	0	0	0	0	0	0	0	0	0	0	0	0	0	0	0	0	0	0	0	0	0	0	0	0
Bacteria	Firmicutes	Negativicutes	Veillonellales	Veillonellaceae			2|1239|909932|1843489|31977	0	0	0	0	0	0	0	0	0	0	0	0	0	0	0	0	0	0	0	0	0	0	0	0	0	0	0	0	0	0	0	0	0	0	0	0	0	0	0	0	0	0
Bacteria	Firmicutes	Negativicutes	Veillonellales	Veillonellaceae	Dialister		2|1239|909932|1843489|31977|39948	0	0	0	0	0	0	0	0	0	0	0	0	0	0	0	0	0	0	0	0	0	0	0	0	0	0	0	0	0	0	0	0	0	0	0	0	0	0	0	0	0	0
[truncated: 1,104 more rows]
[truncated: 419 more columns]

## Sheet: SupplementaryTable4
Location							Source Type
[truncated: 1,585 more rows]

## Sheet: SupplementaryTable5
Location							Source Type
[truncated: 925 more rows]

## Sheet: SupplementaryTable6
Summary
[truncated: 11,332 more rows]

[truncated: 7 more sheets: SupplementaryTable7, SupplementaryTable8, SupplementaryTable9, SupplementaryTable10, SupplementaryTable11, SummplementaryTable12, SupplementaryTable13]
